# Supplementary material for: Minimal expression of dysferlin prevents development of dysferlinopathy in dysferlin exon 40a knockout mice
Source: Acta Neuropathol Commun. 2023 Jan 18;11:15. doi: 10.1186/s40478-022-01473-x (PMC9847081; doi:10.1186/s40478-022-01473-x)
Supplement: Supplementary file 9 — Additional file 9. Table 2. List of Common targets in Expt 1 and Expt 2_BLAJ vs WT_and KO-2 vs BLAJ. [file 40478_2022_1473_MOESM9_ESM.xlsx]

## Sheet: All targets
		BLAJ vs WT_KO-1/KO-2 Data set							BLAJ vs WT_KO-2/KO-3 Data set									KO-2 vs BLAJ_KO-1/KO-2 Data set							KO-2 vs BLAJ_KO-2/KO-3 Data set
q.mod	log2FC	UNIPROT_GENENAME	PROTEIN-NAMES	left_group	right_group		q.mod	log2FC	comparison	UNIPROT_GENENAME	PROTEIN-NAMES	left_group	right_group		q.mod	log2FC	comparison	UNIPROT_GENENAME	PROTEIN-NAMES	left_group	right_group		q.mod	log2FC	comparison	UNIPROT_GENENAME	PROTEIN-NAMES	left_group	right_group
6.78138e-14	-3.61482	Dysf	Dysferlin (Dystrophy-associated fer-1-like protein) (Fer-1-like protein 1)	BLAJ	WT		1.60299e-14	-1.9106	BLAJ.minus.WT	Dysf:Myof	Dysferlin (Dystrophy-associated fer-1-like protein) (Fer-1-like protein 1):Myoferlin (Fer-1-like protein 3)	BLAJ	WT		3.3642e-11	2.27396	KO_2.minus.BLAJ	Dysf	Dysferlin (Dystrophy-associated fer-1-like protein) (Fer-1-like protein 1)	KO_2	BLAJ		8.82176e-10	0.924648	KO_2.minus.BLAJ	Dysf:Myof	Dysferlin (Dystrophy-associated fer-1-like protein) (Fer-1-like protein 1):Myoferlin (Fer-1-like protein 3)	KO_2	BLAJ
1.87226e-07	-1.67575	Inmt	Indolethylamine N-methyltransferase (Indolamine N-methyltransferase) (EC 2.1.1.49) (EC 2.1.1.96) (Aromatic alkylamine N-methyltransferase) (Amine N-methyltransferase) (Arylamine N-methyltransferase) (Thioether S-methyltransferase) (TEMT)	BLAJ	WT		5.97311e-11	0.996613	BLAJ.minus.WT	Calu	Calumenin (Crocalbin)	BLAJ	WT		7.93787e-09	-1.16558	KO_2.minus.BLAJ	Cox5a	Cytochrome c oxidase subunit 5A, mitochondrial (Cytochrome c oxidase polypeptide Va)	KO_2	BLAJ		4.44722e-07	1.34711	KO_2.minus.BLAJ	Inmt	Indolethylamine N-methyltransferase (Indolamine N-methyltransferase) (EC 2.1.1.49) (EC 2.1.1.96) (Aromatic alkylamine N-methyltransferase) (Amine N-methyltransferase) (Arylamine N-methyltransferase) (Thioether S-methyltransferase) (TEMT)	KO_2	BLAJ
6.67363e-07	-0.548364	Ggct	Gamma-glutamylcyclotransferase (EC 4.3.2.9)	BLAJ	WT		6.76903e-07	0.545045	BLAJ.minus.WT	Rcn2	Reticulocalbin-2 (Taipoxin-associated calcium-binding protein 49) (TCBP-49)	BLAJ	WT		3.08963e-08	0.667628	KO_2.minus.BLAJ	Ggct	Gamma-glutamylcyclotransferase (EC 4.3.2.9)	KO_2	BLAJ		1.22174e-05	0.300661	KO_2.minus.BLAJ	Gars1	Glycine--tRNA ligase (EC 6.1.1.14) (Diadenosine tetraphosphate synthetase) (Ap4A synthetase) (EC 2.7.7.-) (Glycyl-tRNA synthetase 1) (GlyRS)	KO_2	BLAJ
6.67363e-07	0.329185	Rhoc:Rhoa:4930544G11Rik	Rho-related GTP-binding protein RhoC (Silica-induced gene 61 protein) (SIG-61):Transforming protein RhoA (EC 3.6.5.2):RIKEN cDNA 4930544G11 gene	BLAJ	WT		1.00733e-06	-1.17672	BLAJ.minus.WT	Inmt	Indolethylamine N-methyltransferase (Indolamine N-methyltransferase) (EC 2.1.1.49) (EC 2.1.1.96) (Aromatic alkylamine N-methyltransferase) (Amine N-methyltransferase) (Arylamine N-methyltransferase) (Thioether S-methyltransferase) (TEMT)	BLAJ	WT		3.35644e-08	1.7439	KO_2.minus.BLAJ	Inmt	Indolethylamine N-methyltransferase (Indolamine N-methyltransferase) (EC 2.1.1.49) (EC 2.1.1.96) (Aromatic alkylamine N-methyltransferase) (Amine N-methyltransferase) (Arylamine N-methyltransferase) (Thioether S-methyltransferase) (TEMT)	KO_2	BLAJ		5.5336e-05	-1.03931	KO_2.minus.BLAJ	Serpinb1b:Serpinb1a:Serpinb1c	Leukocyte elastase inhibitor B (Serine protease inhibitor EIB) (Serpin B1b):Leukocyte elastase inhibitor A (Serine protease inhibitor EIA) (Serpin B1a):Leukocyte elastase inhibitor C (Serine protease inhibitor EIC) (Serpin B1c)	KO_2	BLAJ
2.00573e-06	0.409296	Cert1	Ceramide transfer protein (CERT) (Collagen type IV alpha-3-binding protein) (Goodpasture antigen-binding protein) (GPBP) (START domain-containing protein 11) (StARD11) (StAR-related lipid transfer protein 11)	BLAJ	WT		1.10025e-06	-0.535442	BLAJ.minus.WT	Macrod1	ADP-ribose glycohydrolase MACROD1 (MACRO domain-containing protein 1) (O-acetyl-ADP-ribose deacetylase MACROD1) (EC 3.1.1.106) (Protein LRP16) ([Protein ADP-ribosylaspartate] hydrolase MACROD1) (EC 3.2.2.-) ([Protein ADP-ribosylglutamate] hydrolase MACROD1) (EC 3.2.2.-)	BLAJ	WT		3.88911e-08	0.777305	KO_2.minus.BLAJ	Echdc2	Enoyl-CoA hydratase domain-containing protein 2, mitochondrial	KO_2	BLAJ		7.85672e-05	0.294408	KO_2.minus.BLAJ	Pccb	Propionyl-CoA carboxylase beta chain, mitochondrial (PCCase subunit beta) (EC 6.4.1.3) (Propanoyl-CoA:carbon dioxide ligase subunit beta)	KO_2	BLAJ
4.59752e-06	1.94538	Lgals3	Galectin-3 (Gal-3) (35 kDa lectin) (Carbohydrate-binding protein 35) (CBP 35) (Galactose-specific lectin 3) (IgE-binding protein) (L-34 galactoside-binding lectin) (Laminin-binding protein) (Lectin L-29) (Mac-2 antigen)	BLAJ	WT		1.45594e-06	-0.539175	BLAJ.minus.WT	Cd36	Platelet glycoprotein 4 (Glycoprotein IIIb) (GPIIIB) (PAS IV) (PAS-4) (Platelet glycoprotein IV) (GPIV) (CD antigen CD36)	BLAJ	WT		1.20036e-07	-0.327386	KO_2.minus.BLAJ	Strap	Serine-threonine kinase receptor-associated protein (UNR-interacting protein)	KO_2	BLAJ		8.29008e-05	0.314656	KO_2.minus.BLAJ	Pcca	Propionyl-CoA carboxylase alpha chain, mitochondrial (PCCase subunit alpha) (EC 6.4.1.3) (Propanoyl-CoA:carbon dioxide ligase subunit alpha)	KO_2	BLAJ
5.36415e-06	-0.425374	Mettl7a1:Methig1:Mettl7a2:Mettl7a3	Methyltransferase-like 7A1:Methyltransferase hypoxia-inducible domain-containing 1 (UbiE-YGHL1 fusion protein) (UbiE2-Hig1-4 fusion protein):Methyltransferase-like 7A2 (UbiE3):Methyltransferase-like 7A3	BLAJ	WT		1.98896e-06	-0.476565	BLAJ.minus.WT	Lrrc20	Leucine-rich repeat-containing protein 20	BLAJ	WT		1.20036e-07	0.423121	KO_2.minus.BLAJ	Acadsb	Short/branched chain specific acyl-CoA dehydrogenase, mitochondrial (SBCAD) (EC 1.3.8.5) (2-methyl branched chain acyl-CoA dehydrogenase) (2-MEBCAD) (2-methylbutyryl-coenzyme A dehydrogenase) (2-methylbutyryl-CoA dehydrogenase)	KO_2	BLAJ		0.000175152	-0.342644	KO_2.minus.BLAJ	Gamt	Guanidinoacetate N-methyltransferase (EC 2.1.1.2)	KO_2	BLAJ
6.76497e-06	-0.265603	Nt5dc3:Gm49358	5'-nucleotidase domain-containing protein 3 (EC 3.1.3.-) (GRP94-neighboring nucleotidase):Predicted gene, 49358 (Fragment)	BLAJ	WT		2.56162e-06	-0.996815	BLAJ.minus.WT	mt-Nd3	NADH-ubiquinone oxidoreductase chain 3 (EC 7.1.1.2) (NADH dehydrogenase subunit 3)	BLAJ	WT		1.30919e-07	-0.340564	KO_2.minus.BLAJ	Rhoc:Rhoa:4930544G11Rik	Rho-related GTP-binding protein RhoC (Silica-induced gene 61 protein) (SIG-61):Transforming protein RhoA (EC 3.6.5.2):RIKEN cDNA 4930544G11 gene	KO_2	BLAJ		0.000220564	-1.02207	KO_2.minus.BLAJ	Prg2	Bone marrow proteoglycan (BMPG) (Proteoglycan 2) [Cleaved into: Eosinophil granule major basic protein (EMBP) (MBP)]	KO_2	BLAJ
6.76497e-06	0.242459	Strap	Serine-threonine kinase receptor-associated protein (UNR-interacting protein)	BLAJ	WT		2.56532e-06	0.845906	BLAJ.minus.WT	Ca14	Carbonic anhydrase 14 (EC 4.2.1.1) (Carbonate dehydratase XIV) (Carbonic anhydrase XIV) (CA-XIV)	BLAJ	WT		1.69961e-07	-0.261811	KO_2.minus.BLAJ	Nutf2:Nutf2	Nuclear transport factor 2 (NTF-2):Nuclear transport factor 2 (NTF-2)	KO_2	BLAJ		0.000220564	0.310717	KO_2.minus.BLAJ	Maob	Amine oxidase [flavin-containing] B (EC 1.4.3.4) (Monoamine oxidase type B) (MAO-B)	KO_2	BLAJ
6.76497e-06	0.359101	Tagln2	Transgelin-2 (SM22-beta)	BLAJ	WT		2.61382e-06	-1.69851	BLAJ.minus.WT	Myh7b	Myosin-7B (Myosin cardiac muscle beta chain) (Myosin heavy chain 7B, cardiac muscle beta isoform)	BLAJ	WT		1.76865e-07	0.629037	KO_2.minus.BLAJ	Isoc2a	Isochorismatase domain-containing protein 2A	KO_2	BLAJ		0.000220564	0.454618	KO_2.minus.BLAJ	Ggct	Gamma-glutamylcyclotransferase (EC 4.3.2.9)	KO_2	BLAJ
8.89385e-06	-0.35132	Ucp2:Ucp3	Mitochondrial uncoupling protein 2 (UCP 2) (Solute carrier family 25 member 8) (UCPH):Mitochondrial uncoupling protein 3 (UCP 3) (Solute carrier family 25 member 9)	BLAJ	WT		2.76143e-06	-1.76949	BLAJ.minus.WT	Mgst1	Microsomal glutathione S-transferase 1 (Microsomal GST-1) (EC 2.5.1.18) (Microsomal GST-I)	BLAJ	WT		2.21169e-07	-0.378329	KO_2.minus.BLAJ	Ahnak	AHNAK nucleoprotein (desmoyokin)	KO_2	BLAJ		0.000368693	0.29887	KO_2.minus.BLAJ	Mmab	Corrinoid adenosyltransferase (EC 2.5.1.17) (Cob(II)alamin adenosyltransferase) (Cob(II)yrinic acid a,c-diamide adenosyltransferase) (Cobinamide/cobalamin adenosyltransferase) (Methylmalonic aciduria type B homolog)	KO_2	BLAJ
9.4401e-06	0.621482	Lsm4	U6 snRNA-associated Sm-like protein LSm4	BLAJ	WT		2.76143e-06	-1.21943	BLAJ.minus.WT	Micos10	MICOS complex subunit Mic10 (Mitochondrial inner membrane organizing system protein 1)	BLAJ	WT		2.21169e-07	0.454656	KO_2.minus.BLAJ	Slc25a20	Mitochondrial carnitine/acylcarnitine carrier protein (Carnitine/acylcarnitine translocase) (CAC) (mCAC) (Solute carrier family 25 member 20)	KO_2	BLAJ		0.000375279	-0.282534	KO_2.minus.BLAJ	Pabpc1:Pabpc1l	Polyadenylate-binding protein 1 (PABP-1) (Poly(A)-binding protein 1):Polyadenylate-binding protein (PABP)	KO_2	BLAJ
9.6116e-06	0.384703	Rbx1	E3 ubiquitin-protein ligase RBX1 (EC 2.3.2.27) (EC 2.3.2.32) (E3 ubiquitin-protein transferase RBX1) (RING finger protein 75) (RING-box protein 1) (Rbx1) [Cleaved into: E3 ubiquitin-protein ligase RBX1, N-terminally processed]	BLAJ	WT		2.76143e-06	-0.942252	BLAJ.minus.WT	Rps29	40S ribosomal protein S29	BLAJ	WT		2.21169e-07	0.567687	KO_2.minus.BLAJ	Maob	Amine oxidase [flavin-containing] B (EC 1.4.3.4) (Monoamine oxidase type B) (MAO-B)	KO_2	BLAJ		0.000375279	0.369844	KO_2.minus.BLAJ	Hadha	Trifunctional enzyme subunit alpha, mitochondrial (Monolysocardiolipin acyltransferase) (EC 2.3.1.-) (TP-alpha) [Includes: Long-chain enoyl-CoA hydratase (EC 4.2.1.17); Long chain 3-hydroxyacyl-CoA dehydrogenase (EC 1.1.1.211)]	KO_2	BLAJ
1.11612e-05	0.890053	Lcp1	Plastin-2 (65 kDa macrophage protein) (L-plastin) (Lymphocyte cytosolic protein 1) (LCP-1) (pp65)	BLAJ	WT		2.76143e-06	-0.589638	BLAJ.minus.WT	Rps12	40S ribosomal protein S12	BLAJ	WT		2.61549e-07	-0.55924	KO_2.minus.BLAJ	Trim72	Tripartite motif-containing protein 72 (Mitsugumin-53) (Mg53)	KO_2	BLAJ		0.000375279	0.45992	KO_2.minus.BLAJ	Gsta1:Gsta4:Gsta3:Gm3776	Glutathione S-transferase A1 (EC 2.5.1.18) (13-hydroperoxyoctadecadienoate peroxidase) (EC 1.11.1.-) (Androst-5-ene-3,17-dione isomerase) (EC 5.3.3.-) (GST class-alpha member 1) (Glutathione S-transferase Ya) (Glutathione S-transferase Ya1) [Cleaved into: Glutathione S-transferase A1, N-terminally processed]:Glutathione S-transferase A4 (EC 2.5.1.18) (GST A4-4) (GSTA4-4) (GST class-alpha member 4…	KO_2	BLAJ
1.24975e-05	-0.361135	Pccb	Propionyl-CoA carboxylase beta chain, mitochondrial (PCCase subunit beta) (EC 6.4.1.3) (Propanoyl-CoA:carbon dioxide ligase subunit beta)	BLAJ	WT		2.76143e-06	-0.468973	BLAJ.minus.WT	Slc25a31:Slc25a4	ADP/ATP translocase 4 (ADP,ATP carrier protein 4) (Adenine nucleotide translocator 4) (ANT 4) (Solute carrier family 25 member 31) (Sperm flagellar energy carrier protein):ADP/ATP translocase 1 (ADP,ATP carrier protein 1) (ADP,ATP carrier protein, heart/skeletal muscle isoform T1) (Adenine nucleotide translocator 1) (ANT 1) (Solute carrier family 25 member 4)	BLAJ	WT		2.61549e-07	0.493796	KO_2.minus.BLAJ	Isoc1	Isochorismatase domain-containing protein 1	KO_2	BLAJ		0.000458935	-0.566363	KO_2.minus.BLAJ	H3c11:H3c11:H3c11:H3c11:H3c8:H3c8:H3c8:H3c8:H3c1:H3c1:H3c1:H3c1:H3c10:H3c10:H3c10:H3c10:H3c13:H3c13:H3c13:H3c13:H3c13:H3c13:H3c13:H3c13:H3c3:H3c3:H3c3:H3c3:H3c3:H3c3:H3c3:H3c3:H3c2:H3c2:H3c2:H3c2:H3c2:H3c2:H3c2:H3c2:H3c4:H3c4:H3c4:H3c4:H3c4:H3c4:H3c4:H3c4:H3c15:H3c15:H3c15:H3c15:H3c15:H3c15:H3c15:H3c15:H3c14:H3c14:H3c14:H3c14:H3c14:H3c14:H3c14:H3c14:H3c7:H3c7:H3c7:H3c7:H3c7:H3c7:H3c7:H3c7:H3c6:H3…	Histone H3.1:Histone H3.1:Histone H3.1:Histone H3.1:Histone H3.1:Histone H3.1:Histone H3.1:Histone H3.1:Histone H3.1:Histone H3.1:Histone H3.1:Histone H3.1:Histone H3.1:Histone H3.1:Histone H3.1:Histone H3.1:Histone H3.2 (H3-clustered histone 13) (H3-clustered histone 14) (H3-clustered histone 15) (H3-clustered histone 2) (H3-clustered histone 3) (H3-clustered histone 4) (H3-clustered histone 6) …	KO_2	BLAJ
1.24975e-05	0.359382	Rpl24	60S ribosomal protein L24	BLAJ	WT		2.76143e-06	-0.328405	BLAJ.minus.WT	Mtch2	Mitochondrial carrier homolog 2 (Met-induced mitochondrial protein)	BLAJ	WT		2.80478e-07	-0.573341	KO_2.minus.BLAJ	Qars1:Qars	Glutamine--tRNA ligase (EC 6.1.1.18) (Glutaminyl-tRNA synthetase) (GlnRS):Glutaminyl-tRNA synthetase (EC 6.1.1.18)	KO_2	BLAJ		0.000458935	0.230428	KO_2.minus.BLAJ	Sdr39u1	Epimerase family protein SDR39U1 (EC 1.1.1.-) (Short-chain dehydrogenase/reductase family 39U member 1)	KO_2	BLAJ
1.24975e-05	0.492002	Sh3bgrl3	SH3 domain-binding glutamic acid-rich-like protein 3	BLAJ	WT		3.21188e-06	-0.400386	BLAJ.minus.WT	Cisd1	CDGSH iron-sulfur domain-containing protein 1 (MitoNEET)	BLAJ	WT		2.86497e-07	-0.881786	KO_2.minus.BLAJ	Serpina1e	Alpha-1-antitrypsin 1-5 (Alpha-1 protease inhibitor 5) (Serine protease inhibitor 1-5) (Serine protease inhibitor A1e) (Serpin A1e)	KO_2	BLAJ		0.000458935	0.23043	KO_2.minus.BLAJ	Aifm1	Apoptosis-inducing factor 1, mitochondrial (EC 1.6.99.-) (Programmed cell death protein 8)	KO_2	BLAJ
1.24975e-05	1.00646	Serpinb1b:Serpinb1a:Serpinb1c	Leukocyte elastase inhibitor B (Serine protease inhibitor EIB) (Serpin B1b):Leukocyte elastase inhibitor A (Serine protease inhibitor EIA) (Serpin B1a):Leukocyte elastase inhibitor C (Serine protease inhibitor EIC) (Serpin B1c)	BLAJ	WT		3.57031e-06	-0.48624	BLAJ.minus.WT	Hadhb	Trifunctional enzyme subunit beta, mitochondrial (TP-beta) [Includes: 3-ketoacyl-CoA thiolase (EC 2.3.1.155) (EC 2.3.1.16) (Acetyl-CoA acyltransferase) (Beta-ketothiolase)]	BLAJ	WT		3.27485e-07	0.296329	KO_2.minus.BLAJ	CEFIP	Cardiac-enriched FHL2-interacting protein	KO_2	BLAJ		0.000458935	0.260873	KO_2.minus.BLAJ	Tfam	Transcription factor A, mitochondrial (mtTFA) (Testis-specific high mobility group protein) (TS-HMG)	KO_2	BLAJ
1.48474e-05	-0.278042	Acadsb	Short/branched chain specific acyl-CoA dehydrogenase, mitochondrial (SBCAD) (EC 1.3.8.5) (2-methyl branched chain acyl-CoA dehydrogenase) (2-MEBCAD) (2-methylbutyryl-coenzyme A dehydrogenase) (2-methylbutyryl-CoA dehydrogenase)	BLAJ	WT		3.58923e-06	-0.444102	BLAJ.minus.WT	Glo1	Lactoylglutathione lyase (EC 4.4.1.5) (Aldoketomutase) (Glyoxalase I) (Glx I) (Ketone-aldehyde mutase) (Methylglyoxalase) (S-D-lactoylglutathione methylglyoxal lyase)	BLAJ	WT		3.43703e-07	0.500843	KO_2.minus.BLAJ	Gsta1:Gsta4:Gsta3:Gm3776	Glutathione S-transferase A1 (EC 2.5.1.18) (13-hydroperoxyoctadecadienoate peroxidase) (EC 1.11.1.-) (Androst-5-ene-3,17-dione isomerase) (EC 5.3.3.-) (GST class-alpha member 1) (Glutathione S-transferase Ya) (Glutathione S-transferase Ya1) [Cleaved into: Glutathione S-transferase A1, N-terminally processed]:Glutathione S-transferase A4 (EC 2.5.1.18) (GST A4-4) (GSTA4-4) (GST class-alpha member 4…	KO_2	BLAJ		0.000458935	0.28244	KO_2.minus.BLAJ	Mpc1	Mitochondrial pyruvate carrier 1 (Brain protein 44-like protein)	KO_2	BLAJ
1.48474e-05	0.295402	Ckb	Creatine kinase B-type (EC 2.7.3.2) (B-CK) (Creatine kinase B chain) (Creatine phosphokinase B-type) (CPK-B)	BLAJ	WT		3.66719e-06	-1.22374	BLAJ.minus.WT	Nme1	Nucleoside diphosphate kinase A (NDK A) (NDP kinase A) (EC 2.7.4.6) (Metastasis inhibition factor NM23) (NDPK-A) (Tumor metastatic process-associated protein) (nm23-M1)	BLAJ	WT		4.4221e-07	-0.375633	KO_2.minus.BLAJ	Ociad1	OCIA domain-containing protein 1	KO_2	BLAJ		0.000458935	0.316789	KO_2.minus.BLAJ	Acadvl	Very long-chain specific acyl-CoA dehydrogenase, mitochondrial (EC 1.3.8.9) (MVLCAD) (VLCAD)	KO_2	BLAJ
1.48474e-05	0.311745	Vat1	Synaptic vesicle membrane protein VAT-1 homolog (EC 1.-.-.-)	BLAJ	WT		3.66719e-06	0.986575	BLAJ.minus.WT	Wnk3	Serine/threonine-protein kinase WNK3 (EC 2.7.11.1) (Protein kinase lysine-deficient 3) (Protein kinase with no lysine 3)	BLAJ	WT		5.31038e-07	-0.690939	KO_2.minus.BLAJ	Serpina1a:Serpina1c	Alpha-1-antitrypsin 1-1 (AAT) (Alpha-1 protease inhibitor 1) (Alpha-1-antiproteinase) (Serine protease inhibitor 1-1) (Serine protease inhibitor A1a) (Serpin A1a):Alpha-1-antitrypsin 1-3 (Alpha-1 protease inhibitor 3) (Alpha-1 protease inhibitor 6) (Alpha-1-antitrypsin 1-6) (Serine protease inhibitor 1-3) (Serine protease inhibitor 1-6) (Serine protease inhibitor A1c) (Serpin A1c)	KO_2	BLAJ		0.000458935	0.336967	KO_2.minus.BLAJ	Hadhb	Trifunctional enzyme subunit beta, mitochondrial (TP-beta) [Includes: 3-ketoacyl-CoA thiolase (EC 2.3.1.155) (EC 2.3.1.16) (Acetyl-CoA acyltransferase) (Beta-ketothiolase)]	KO_2	BLAJ
1.48474e-05	0.427781	Qars1:Qars	Glutamine--tRNA ligase (EC 6.1.1.18) (Glutaminyl-tRNA synthetase) (GlnRS):Glutaminyl-tRNA synthetase (EC 6.1.1.18)	BLAJ	WT		3.66719e-06	1.40866	BLAJ.minus.WT	Tnnc2	Troponin C, skeletal muscle (STNC)	BLAJ	WT		6.09881e-07	0.443836	KO_2.minus.BLAJ	Mettl7a1:Methig1:Mettl7a2:Mettl7a3	Methyltransferase-like 7A1:Methyltransferase hypoxia-inducible domain-containing 1 (UbiE-YGHL1 fusion protein) (UbiE2-Hig1-4 fusion protein):Methyltransferase-like 7A2 (UbiE3):Methyltransferase-like 7A3	KO_2	BLAJ		0.000458935	0.340988	KO_2.minus.BLAJ	Isoc1	Isochorismatase domain-containing protein 1	KO_2	BLAJ
1.55879e-05	0.316071	Rragb:Rraga	Ras-related GTP-binding protein B (Rag B) (RagB) (EC 3.6.5.-):Ras-related GTP-binding protein A (Rag A) (RagA) (EC 3.6.5.-)	BLAJ	WT		3.81879e-06	-0.475134	BLAJ.minus.WT	Aldh2:Aldh1b1:Aldh1a2:Aldh1a3	Aldehyde dehydrogenase, mitochondrial (EC 1.2.1.3) (AHD-M1) (ALDH class 2) (ALDH-E2) (ALDHI):Aldehyde dehydrogenase X, mitochondrial (EC 1.2.1.3) (Aldehyde dehydrogenase family 1 member B1):Retinal dehydrogenase 2 (RALDH 2) (RalDH2) (EC 1.2.1.36) (Aldehyde dehydrogenase family 1 member A2) (Retinaldehyde-specific dehydrogenase type 2) (RALDH(II)):Aldehyde dehydrogenase family 1 member A3 (EC 1.2.…	BLAJ	WT		6.91093e-07	-0.693455	KO_2.minus.BLAJ	Lsm4	U6 snRNA-associated Sm-like protein LSm4	KO_2	BLAJ		0.000458935	0.433866	KO_2.minus.BLAJ	Acss1	Acetyl-coenzyme A synthetase 2-like, mitochondrial (EC 6.2.1.1) (Acetate--CoA ligase 2) (Acetyl-CoA synthetase 2) (AceCS2) (Acyl-CoA synthetase short-chain family member 1) (Propionate--CoA ligase) (EC 6.2.1.17)	KO_2	BLAJ
1.57186e-05	0.730755	Cotl1	Coactosin-like protein	BLAJ	WT		3.81879e-06	-0.455293	BLAJ.minus.WT	Etfdh	Electron transfer flavoprotein-ubiquinone oxidoreductase, mitochondrial (ETF-QO) (ETF-ubiquinone oxidoreductase) (EC 1.5.5.1) (Electron-transferring-flavoprotein dehydrogenase) (ETF dehydrogenase)	BLAJ	WT		6.91093e-07	0.324681	KO_2.minus.BLAJ	Grpel1	GrpE protein homolog 1, mitochondrial (Mt-GrpE#1)	KO_2	BLAJ		0.000471664	-0.499638	KO_2.minus.BLAJ	H1-1	Histone H1.1 (H1 VAR.3) (Histone H1a) (H1a)	KO_2	BLAJ
1.64692e-05	-0.343083	Bckdha	2-oxoisovalerate dehydrogenase subunit alpha, mitochondrial (EC 1.2.4.4) (Branched-chain alpha-keto acid dehydrogenase E1 component alpha chain) (BCKDE1A) (BCKDH E1-alpha)	BLAJ	WT		3.81879e-06	0.854597	BLAJ.minus.WT	Calm1:Calm1:Calm1:Calm2:Calm2:Calm2:Calm3:Calm3:Calm3:Calml3	Calmodulin-1:Calmodulin-1:Calmodulin-1:Calmodulin-2:Calmodulin-2:Calmodulin-2:Calmodulin-3:Calmodulin-3:Calmodulin-3:Calmodulin-like protein 3 (Fragment)	BLAJ	WT		6.91093e-07	0.561993	KO_2.minus.BLAJ	Rtn4	Reticulon-4 (Neurite outgrowth inhibitor) (Nogo protein)	KO_2	BLAJ		0.000471664	-0.307958	KO_2.minus.BLAJ	Clec3b	Tetranectin (TN) (C-type lectin domain family 3 member B) (Plasminogen kringle 4-binding protein)	KO_2	BLAJ
1.9469e-05	0.260405	Rps20	40S ribosomal protein S20	BLAJ	WT		3.8357e-06	-0.410477	BLAJ.minus.WT	Ndufs5	NADH dehydrogenase [ubiquinone] iron-sulfur protein 5 (Complex I-15 kDa) (CI-15 kDa) (NADH-ubiquinone oxidoreductase 15 kDa subunit)	BLAJ	WT		9.37594e-07	0.366921	KO_2.minus.BLAJ	Gde1	Glycerophosphodiester phosphodiesterase 1 (Glycerophosphoinositol glycerophosphodiesterase GDE1) (EC 3.1.4.44) (Lysophospholipase D GDE1) (EC 3.1.4.-) (Membrane-interacting protein of RGS16)	KO_2	BLAJ		0.000471664	0.163333	KO_2.minus.BLAJ	Txnrd1	Thioredoxin reductase 1, cytoplasmic (TR) (EC 1.8.1.9) (Peroxidase TXNRD1) (EC 1.11.1.2) (Thioredoxin reductase TR1)	KO_2	BLAJ
1.9469e-05	0.395483	Trim72	Tripartite motif-containing protein 72 (Mitsugumin-53) (Mg53)	BLAJ	WT		3.8357e-06	0.263707	BLAJ.minus.WT	Eif2a	Eukaryotic translation initiation factor 2A (eIF-2A) [Cleaved into: Eukaryotic translation initiation factor 2A, N-terminally processed]	BLAJ	WT		1.09691e-06	-0.620816	KO_2.minus.BLAJ	F2	Prothrombin (EC 3.4.21.5) (Coagulation factor II) [Cleaved into: Activation peptide fragment 1; Activation peptide fragment 2; Thrombin light chain; Thrombin heavy chain]	KO_2	BLAJ		0.000471664	0.2366	KO_2.minus.BLAJ	Mtrex	Exosome RNA helicase MTR4 (EC 3.6.4.13) (ATP-dependent helicase SKIV2L2) (Superkiller viralicidic activity 2-like 2) (TRAMP-like complex helicase)	KO_2	BLAJ
2.12242e-05	-0.271469	Acadm	Medium-chain specific acyl-CoA dehydrogenase, mitochondrial (MCAD) (EC 1.3.8.7)	BLAJ	WT		3.9593e-06	-0.412343	BLAJ.minus.WT	Cox6b1	Cytochrome c oxidase subunit 6B1 (Cytochrome c oxidase subunit VIb isoform 1) (COX VIb-1)	BLAJ	WT		1.10333e-06	-0.639621	KO_2.minus.BLAJ	Kdelr3:Kdelr1:Kdelr2	ER lumen protein-retaining receptor 3 (KDEL endoplasmic reticulum protein retention receptor 3) (KDEL receptor 3):ER lumen protein-retaining receptor 1 (KDEL endoplasmic reticulum protein retention receptor 1) (KDEL receptor 1):ER lumen protein-retaining receptor 2 (KDEL endoplasmic reticulum protein retention receptor 2) (KDEL receptor 2)	KO_2	BLAJ		0.000471664	0.32789	KO_2.minus.BLAJ	Acadsb	Short/branched chain specific acyl-CoA dehydrogenase, mitochondrial (SBCAD) (EC 1.3.8.5) (2-methyl branched chain acyl-CoA dehydrogenase) (2-MEBCAD) (2-methylbutyryl-coenzyme A dehydrogenase) (2-methylbutyryl-CoA dehydrogenase)	KO_2	BLAJ
2.12242e-05	0.442124	Pspc1:Nono	Paraspeckle component 1 (Paraspeckle protein 1) (mPSP1):Non-POU domain-containing octamer-binding protein (NonO protein)	BLAJ	WT		4.3815e-06	-0.394681	BLAJ.minus.WT	Rpl37a	60S ribosomal protein L37a	BLAJ	WT		1.12521e-06	-0.253708	KO_2.minus.BLAJ	Akr7a2	Aflatoxin B1 aldehyde reductase member 2 (EC 1.1.1.n11) (Succinic semialdehyde reductase) (SSA reductase)	KO_2	BLAJ		0.000471664	0.401758	KO_2.minus.BLAJ	Acadm	Medium-chain specific acyl-CoA dehydrogenase, mitochondrial (MCAD) (EC 1.3.8.7)	KO_2	BLAJ
2.17266e-05	0.689129	Rpl3	60S ribosomal protein L3 (J1 protein)	BLAJ	WT		4.3815e-06	-0.250318	BLAJ.minus.WT	Mavs	Mitochondrial antiviral-signaling protein (MAVS) (CARD adapter inducing interferon beta) (Cardif) (Interferon beta promoter stimulator protein 1) (IPS-1) (Virus-induced-signaling adapter) (VISA)	BLAJ	WT		1.19298e-06	-0.785496	KO_2.minus.BLAJ	Cox7a2	Cytochrome c oxidase subunit 7A2, mitochondrial (Cytochrome c oxidase subunit VIIa-liver/heart) (Cytochrome c oxidase subunit VIIa-L)	KO_2	BLAJ		0.000471664	0.537291	KO_2.minus.BLAJ	Idh2	Isocitrate dehydrogenase [NADP], mitochondrial (IDH) (EC 1.1.1.42) (ICD-M) (IDP) (NADP(+)-specific ICDH) (Oxalosuccinate decarboxylase)	KO_2	BLAJ
2.19447e-05	-0.38209	Maob	Amine oxidase [flavin-containing] B (EC 1.4.3.4) (Monoamine oxidase type B) (MAO-B)	BLAJ	WT		4.3815e-06	0.468887	BLAJ.minus.WT	Atp6v1b1:Atp6v1b2	V-type proton ATPase subunit B, kidney isoform (V-ATPase subunit B 1) (Endomembrane proton pump 58 kDa subunit) (Vacuolar proton pump subunit B 1):V-type proton ATPase subunit B, brain isoform (V-ATPase subunit B 2) (Endomembrane proton pump 58 kDa subunit) (Vacuolar proton pump subunit B 2)	BLAJ	WT		1.19298e-06	0.47316	KO_2.minus.BLAJ	Gstk1	Glutathione S-transferase kappa 1 (EC 2.5.1.18) (GST 13-13) (GST class-kappa) (GSTK1-1) (mGSTK1) (Glutathione S-transferase subunit 13)	KO_2	BLAJ		0.000482464	0.226765	KO_2.minus.BLAJ	Immt	MICOS complex subunit Mic60 (Mitochondrial inner membrane protein) (Mitofilin)	KO_2	BLAJ
2.19447e-05	0.709341	Coro1a	Coronin-1A (Coronin-like protein A) (Clipin-A) (Coronin-like protein p57) (Tryptophan aspartate-containing coat protein) (TACO)	BLAJ	WT		4.3815e-06	1.04946	BLAJ.minus.WT	Serpinb1b:Serpinb1a:Serpinb1c	Leukocyte elastase inhibitor B (Serine protease inhibitor EIB) (Serpin B1b):Leukocyte elastase inhibitor A (Serine protease inhibitor EIA) (Serpin B1a):Leukocyte elastase inhibitor C (Serine protease inhibitor EIC) (Serpin B1c)	BLAJ	WT		1.46018e-06	-1.09461	KO_2.minus.BLAJ	Serpinb1b:Serpinb1a:Serpinb1c	Leukocyte elastase inhibitor B (Serine protease inhibitor EIB) (Serpin B1b):Leukocyte elastase inhibitor A (Serine protease inhibitor EIA) (Serpin B1a):Leukocyte elastase inhibitor C (Serine protease inhibitor EIC) (Serpin B1c)	KO_2	BLAJ		0.000482792	0.338987	KO_2.minus.BLAJ	Got1	Aspartate aminotransferase, cytoplasmic (cAspAT) (EC 2.6.1.1) (EC 2.6.1.3) (Cysteine aminotransferase, cytoplasmic) (Cysteine transaminase, cytoplasmic) (cCAT) (Glutamate oxaloacetate transaminase 1) (Transaminase A)	KO_2	BLAJ
2.69375e-05	-0.41638	Echdc2	Enoyl-CoA hydratase domain-containing protein 2, mitochondrial	BLAJ	WT		4.38607e-06	-0.526215	BLAJ.minus.WT	Mdh2	Malate dehydrogenase, mitochondrial (EC 1.1.1.37)	BLAJ	WT		1.46018e-06	-0.395647	KO_2.minus.BLAJ	Sync	Syncoilin (Syncoilin intermediate filament 1) (Syncoilin-1)	KO_2	BLAJ		0.000499149	-0.26454	KO_2.minus.BLAJ	H1-5	Histone H1.5 (H1 VAR.5) (H1b)	KO_2	BLAJ
2.69375e-05	-0.338971	Ctsl	Procathepsin L (EC 3.4.22.15) (Cathepsin L1) (Major excreted protein) (MEP) (p39 cysteine proteinase) [Cleaved into: Cathepsin L; Cathepsin L heavy chain; Cathepsin L light chain]	BLAJ	WT		4.38607e-06	-0.366826	BLAJ.minus.WT	Hibch	3-hydroxyisobutyryl-CoA hydrolase, mitochondrial (EC 3.1.2.4) (3-hydroxyisobutyryl-coenzyme A hydrolase) (HIB-CoA hydrolase) (HIBYL-CoA-H)	BLAJ	WT		1.46018e-06	0.236728	KO_2.minus.BLAJ	Lrrc57	Leucine-rich repeat-containing protein 57	KO_2	BLAJ		0.000560843	0.317901	KO_2.minus.BLAJ	Cpt2	Carnitine O-palmitoyltransferase 2, mitochondrial (EC 2.3.1.21) (Carnitine palmitoyltransferase II) (CPT II)	KO_2	BLAJ
2.69375e-05	-0.227627	Usp9x:Usp9y	Probable ubiquitin carboxyl-terminal hydrolase FAF-X (EC 3.4.19.12) (Deubiquitinating enzyme FAF-X) (Fat facets homolog) (Fat facets protein-related, X-linked) (Ubiquitin carboxyl-terminal hydrolase FAM) (Ubiquitin thioesterase FAF-X) (Ubiquitin-specific protease 9, X chromosome) (Ubiquitin-specific-processing protease FAF-X):Ubiquitinyl hydrolase 1 (EC 3.4.19.12)	BLAJ	WT		4.38607e-06	0.949664	BLAJ.minus.WT	Pkia	cAMP-dependent protein kinase inhibitor alpha (PKI-alpha) (cAMP-dependent protein kinase inhibitor, muscle/brain isoform)	BLAJ	WT		1.59117e-06	-0.785862	KO_2.minus.BLAJ	Hmgn2:Hmgn2	Non-histone chromosomal protein HMG-17 (High mobility group nucleosome-binding domain-containing protein 2):Non-histone chromosomal protein HMG-17 (High mobility group nucleosome-binding domain-containing protein 2)	KO_2	BLAJ		0.000560843	0.364691	KO_2.minus.BLAJ	Slc25a22:Slc25a18	Mitochondrial glutamate carrier 1 (GC-1) (Glutamate/H(+) symporter 1) (Solute carrier family 25 member 22):Mitochondrial glutamate carrier 2 (GC-2) (Glutamate/H(+) symporter 2) (Solute carrier family 25 member 18)	KO_2	BLAJ
2.69375e-05	-0.22272	Mmut	Methylmalonyl-CoA mutase, mitochondrial (MCM) (EC 5.4.99.2) (Methylmalonyl-CoA isomerase)	BLAJ	WT		4.58349e-06	-0.358394	BLAJ.minus.WT	Sucla2	Succinate--CoA ligase [ADP-forming] subunit beta, mitochondrial (EC 6.2.1.5) (ATP-specific succinyl-CoA synthetase subunit beta) (A-SCS) (Succinyl-CoA synthetase beta-A chain) (SCS-betaA)	BLAJ	WT		1.59117e-06	-0.369975	KO_2.minus.BLAJ	Eef1d	Elongation factor 1-delta (EF-1-delta)	KO_2	BLAJ		0.000566828	0.168698	KO_2.minus.BLAJ	Mavs	Mitochondrial antiviral-signaling protein (MAVS) (CARD adapter inducing interferon beta) (Cardif) (Interferon beta promoter stimulator protein 1) (IPS-1) (Virus-induced-signaling adapter) (VISA)	KO_2	BLAJ
2.69375e-05	0.268833	Ociad1	OCIA domain-containing protein 1	BLAJ	WT		4.65125e-06	-0.556636	BLAJ.minus.WT	Etfa	Electron transfer flavoprotein subunit alpha, mitochondrial (Alpha-ETF)	BLAJ	WT		1.59117e-06	-0.347101	KO_2.minus.BLAJ	Tagln2	Transgelin-2 (SM22-beta)	KO_2	BLAJ		0.000631636	-0.645446	KO_2.minus.BLAJ	Cotl1	Coactosin-like protein	KO_2	BLAJ
2.69375e-05	0.539161	Rps21	40S ribosomal protein S21	BLAJ	WT		5.28792e-06	-0.602177	BLAJ.minus.WT	Prdx3	Thioredoxin-dependent peroxide reductase, mitochondrial (EC 1.11.1.24) (Antioxidant protein 1) (AOP-1) (PRX III) (Perioredoxin-3) (Protein MER5) (Thioredoxin-dependent peroxiredoxin 3)	BLAJ	WT		1.59117e-06	0.322508	KO_2.minus.BLAJ	Sec31b	Protein transport protein Sec31B (SEC31-like protein 2) (SEC31-related protein B)	KO_2	BLAJ		0.000631636	-0.491191	KO_2.minus.BLAJ	Fn1	Fibronectin (FN) [Cleaved into: Anastellin]	KO_2	BLAJ
2.72598e-05	-0.232467	Hsdl2	Hydroxysteroid dehydrogenase-like protein 2 (EC 1.-.-.-)	BLAJ	WT		5.4435e-06	-0.467341	BLAJ.minus.WT	Hadha	Trifunctional enzyme subunit alpha, mitochondrial (Monolysocardiolipin acyltransferase) (EC 2.3.1.-) (TP-alpha) [Includes: Long-chain enoyl-CoA hydratase (EC 4.2.1.17); Long chain 3-hydroxyacyl-CoA dehydrogenase (EC 1.1.1.211)]	BLAJ	WT		1.59117e-06	0.344571	KO_2.minus.BLAJ	Atp5pb	ATP synthase F(0) complex subunit B1, mitochondrial (ATP synthase peripheral stalk-membrane subunit b) (ATP synthase subunit b) (ATPase subunit b)	KO_2	BLAJ		0.000631636	-0.403135	KO_2.minus.BLAJ	Sh3bgrl3	SH3 domain-binding glutamic acid-rich-like protein 3	KO_2	BLAJ
2.91491e-05	0.390193	Tomm40	Mitochondrial import receptor subunit TOM40 homolog (Mitochondrial outer membrane protein of 35 kDa) (MOM35) (Protein Haymaker) (Translocase of outer membrane 40 kDa subunit homolog)	BLAJ	WT		6.7432e-06	-0.222501	BLAJ.minus.WT	Sars1:Sars	Serine--tRNA ligase, cytoplasmic (EC 6.1.1.11) (Seryl-tRNA synthetase) (SerRS) (Seryl-tRNA(Ser/Sec) synthetase):Seryl-tRNA synthetase (EC 6.1.1.11) (Seryl-tRNA(Ser/Sec) synthetase)	BLAJ	WT		1.59117e-06	0.38369	KO_2.minus.BLAJ	Dhrs4	Dehydrogenase/reductase SDR family member 4 (EC 1.1.1.184) (EC 1.1.1.300) (NADPH-dependent carbonyl reductase) (CR) (NADPH-dependent retinol dehydrogenase/reductase) (NDRD) (mouNRDR) (Peroxisomal short-chain alcohol dehydrogenase) (PSCD) (Short chain dehydrogenase/reductase family 25C member 2) (Protein SDR25C2)	KO_2	BLAJ		0.000631636	-0.327247	KO_2.minus.BLAJ	Ace	Angiotensin-converting enzyme (ACE) (EC 3.2.1.-) (EC 3.4.15.1) (Dipeptidyl carboxypeptidase I) (Kininase II) (CD antigen CD143) [Cleaved into: Angiotensin-converting enzyme, soluble form]	KO_2	BLAJ
3.01301e-05	-0.707665	Papln	Papilin (Papln protein)	BLAJ	WT		6.7432e-06	0.316062	BLAJ.minus.WT	Hnrnpdl	Heterogeneous nuclear ribonucleoprotein D-like (hnRNP D-like) (hnRNP DL) (JKT41-binding protein)	BLAJ	WT		1.62731e-06	0.246318	KO_2.minus.BLAJ	Usp15	Ubiquitin carboxyl-terminal hydrolase 15 (EC 3.4.19.12) (Deubiquitinating enzyme 15) (Ubiquitin thioesterase 15) (Ubiquitin-specific-processing protease 15)	KO_2	BLAJ		0.000631636	-0.304934	KO_2.minus.BLAJ	Marcks	Myristoylated alanine-rich C-kinase substrate (MARCKS)	KO_2	BLAJ
3.03613e-05	0.514283	Arf1:Arf2:Arf3	ADP-ribosylation factor 1:ADP-ribosylation factor 2:ADP-ribosylation factor 3	BLAJ	WT		6.82612e-06	-0.994634	BLAJ.minus.WT	Golgb1	Golgi autoantigen, golgin subfamily b, macrogolgin 1	BLAJ	WT		1.64047e-06	-0.458032	KO_2.minus.BLAJ	Zbed5:Chchd2	SCAN domain containing 3 (Zinc finger, BED type-containing 5):Coiled-coil-helix-coiled-coil-helix domain-containing protein 2	KO_2	BLAJ		0.000631636	0.173149	KO_2.minus.BLAJ	Prkacb	cAMP-dependent protein kinase catalytic subunit beta (PKA C-beta) (EC 2.7.11.11)	KO_2	BLAJ
3.09502e-05	0.781579	C1qb	Complement C1q subcomponent subunit B	BLAJ	WT		6.82612e-06	-0.437095	BLAJ.minus.WT	Coq8a	Atypical kinase COQ8A, mitochondrial (EC 2.7.-.-) (Chaperone activity of bc1 complex-like) (Chaperone-ABC1-like) (Coenzyme Q protein 8A) (aarF domain-containing protein kinase 3)	BLAJ	WT		1.69889e-06	0.310144	KO_2.minus.BLAJ	Acadm	Medium-chain specific acyl-CoA dehydrogenase, mitochondrial (MCAD) (EC 1.3.8.7)	KO_2	BLAJ		0.000631636	0.173179	KO_2.minus.BLAJ	Scrn3	Secernin-3	KO_2	BLAJ
3.26786e-05	0.273805	Cap1	Adenylyl cyclase-associated protein 1 (CAP 1)	BLAJ	WT		6.82612e-06	-0.319029	BLAJ.minus.WT	Pcca	Propionyl-CoA carboxylase alpha chain, mitochondrial (PCCase subunit alpha) (EC 6.4.1.3) (Propanoyl-CoA:carbon dioxide ligase subunit alpha)	BLAJ	WT		1.70725e-06	0.526346	KO_2.minus.BLAJ	Hrc	Histidine-rich calcium-binding protein	KO_2	BLAJ		0.000631636	0.265618	KO_2.minus.BLAJ	Mospd1	Motile sperm domain-containing protein 1	KO_2	BLAJ
3.33249e-05	0.296907	Arhgdib	Rho GDP-dissociation inhibitor 2 (Rho GDI 2) (D4) (Rho-GDI beta)	BLAJ	WT		7.6232e-06	-0.650223	BLAJ.minus.WT	Vdac2	Voltage-dependent anion-selective channel protein 2 (VDAC-2) (mVDAC2) (Outer mitochondrial membrane protein porin 2) (Voltage-dependent anion-selective channel protein 6) (VDAC-6) (mVDAC6)	BLAJ	WT		1.83733e-06	-0.412545	KO_2.minus.BLAJ	Eif4e	Eukaryotic translation initiation factor 4E (eIF-4E) (eIF4E) (mRNA cap-binding protein) (eIF-4F 25 kDa subunit)	KO_2	BLAJ		0.000631636	0.283512	KO_2.minus.BLAJ	Hibadh	3-hydroxyisobutyrate dehydrogenase, mitochondrial (HIBADH) (EC 1.1.1.31)	KO_2	BLAJ
3.33869e-05	-0.356088	Rad23a	UV excision repair protein RAD23 homolog A (HR23A) (mHR23A)	BLAJ	WT		8.10537e-06	-0.447374	BLAJ.minus.WT	Ndufa8	NADH dehydrogenase [ubiquinone] 1 alpha subcomplex subunit 8 (Complex I-19kD) (CI-19kD) (Complex I-PGIV) (CI-PGIV) (NADH-ubiquinone oxidoreductase 19 kDa subunit)	BLAJ	WT		1.83733e-06	-0.380862	KO_2.minus.BLAJ	Tmem43	Transmembrane protein 43 (Protein LUMA)	KO_2	BLAJ		0.000631636	0.459688	KO_2.minus.BLAJ	Decr1	2,4-dienoyl-CoA reductase [(3E)-enoyl-CoA-producing], mitochondrial (EC 1.3.1.124) (2,4-dienoyl-CoA reductase [NADPH]) (4-enoyl-CoA reductase [NADPH])	KO_2	BLAJ
3.43416e-05	0.296216	Flot1	Flotillin-1	BLAJ	WT		8.10537e-06	-0.30617	BLAJ.minus.WT	Suclg1	Succinate--CoA ligase [ADP/GDP-forming] subunit alpha, mitochondrial (EC 6.2.1.4) (EC 6.2.1.5) (Succinyl-CoA synthetase subunit alpha) (SCS-alpha)	BLAJ	WT		1.83733e-06	0.354456	KO_2.minus.BLAJ	Aldh5a1	Succinate-semialdehyde dehydrogenase, mitochondrial (EC 1.2.1.24) (Aldehyde dehydrogenase family 5 member A1) (NAD(+)-dependent succinic semialdehyde dehydrogenase)	KO_2	BLAJ		0.000643726	0.287818	KO_2.minus.BLAJ	Etfdh	Electron transfer flavoprotein-ubiquinone oxidoreductase, mitochondrial (ETF-QO) (ETF-ubiquinone oxidoreductase) (EC 1.5.5.1) (Electron-transferring-flavoprotein dehydrogenase) (ETF dehydrogenase)	KO_2	BLAJ
4.01461e-05	-0.310743	Isoc1	Isochorismatase domain-containing protein 1	BLAJ	WT		8.18391e-06	-1.21877	BLAJ.minus.WT	Ndufa11	NADH dehydrogenase [ubiquinone] 1 alpha subcomplex subunit 11 (Complex I-B14.7) (CI-B14.7) (NADH-ubiquinone oxidoreductase subunit B14.7)	BLAJ	WT		1.83733e-06	0.432743	KO_2.minus.BLAJ	Lancl1	Glutathione S-transferase LANCL1 (EC 2.5.1.18) (40 kDa erythrocyte membrane protein) (p40) (LanC-like protein 1)	KO_2	BLAJ		0.000684303	0.346679	KO_2.minus.BLAJ	Bcat2	Branched-chain-amino-acid aminotransferase, mitochondrial (BCAT(m)) (EC 2.6.1.42)	KO_2	BLAJ
4.01461e-05	0.2548	Lims2:Lims1	LIM and senescent cell antigen-like-containing domain protein 2 (Particularly interesting new Cys-His protein 2) (PINCH-2):LIM and senescent cell antigen-like-containing domain protein 1 (Particularly interesting new Cys-His protein 1) (PINCH-1)	BLAJ	WT		8.18391e-06	0.246107	BLAJ.minus.WT	Mfap3l:Ywhaz:Mfap3	Microfibrillar-associated protein 3-like:14-3-3 protein zeta/delta (Protein kinase C inhibitor protein 1) (KCIP-1) (SEZ-2):Microfibril-associated glycoprotein 3	BLAJ	WT		1.83733e-06	0.614269	KO_2.minus.BLAJ	Mpc2	Mitochondrial pyruvate carrier 2 (Brain protein 44)	KO_2	BLAJ		0.000717007	-0.352711	KO_2.minus.BLAJ	Hmgb2:Hmgb3	High mobility group protein B2 (High mobility group protein 2) (HMG-2):High mobility group protein B3 (High mobility group protein 2a) (HMG-2a) (High mobility group protein 4) (HMG-4)	KO_2	BLAJ
4.01461e-05	0.337726	Ezr:Msn	Ezrin (Cytovillin) (Villin-2) (p81):Moesin (Membrane-organizing extension spike protein)	BLAJ	WT		8.38779e-06	-0.473058	BLAJ.minus.WT	Mfap2	Microfibril-associated glycoprotein 1 (Microfibrillar-associated protein 2)	BLAJ	WT		1.88468e-06	-0.551585	KO_2.minus.BLAJ	Akr1b7	Aldo-keto reductase family 1 member B7 (EC 1.1.1.21) (Aldehyde reductase) (AR) (Aldose reductase-related protein 1) (MVDP) (Vas deferens androgen-dependent protein)	KO_2	BLAJ		0.000720902	0.171039	KO_2.minus.BLAJ	Pdhx	Pyruvate dehydrogenase protein X component, mitochondrial (Dihydrolipoamide dehydrogenase-binding protein of pyruvate dehydrogenase complex) (Lipoyl-containing pyruvate dehydrogenase complex component X)	KO_2	BLAJ
4.23577e-05	0.286372	Cutc	Copper homeostasis protein cutC homolog	BLAJ	WT		8.49881e-06	-0.345099	BLAJ.minus.WT	Mdh1	Malate dehydrogenase, cytoplasmic (EC 1.1.1.37) (Cytosolic malate dehydrogenase)	BLAJ	WT		1.97559e-06	-0.367395	KO_2.minus.BLAJ	Rpl24	60S ribosomal protein L24	KO_2	BLAJ		0.000758312	-0.507204	KO_2.minus.BLAJ	Lcp1	Plastin-2 (65 kDa macrophage protein) (L-plastin) (Lymphocyte cytosolic protein 1) (LCP-1) (pp65)	KO_2	BLAJ
4.23577e-05	0.346194	Srpk2:Srpk1:Srpk3	SRSF protein kinase 2 (EC 2.7.11.1) (SFRS protein kinase 2) (Serine/arginine-rich protein-specific kinase 2) (SR-protein-specific kinase 2) [Cleaved into: SRSF protein kinase 2 N-terminal; SRSF protein kinase 2 C-terminal]:SRSF protein kinase 1 (EC 2.7.11.1) (SFRS protein kinase 1) (Serine/arginine-rich protein-specific kinase 1) (SR-protein-specific kinase 1):SRSF protein kinase 3 (EC 2.7.11.1) …	BLAJ	WT		8.49881e-06	-0.227025	BLAJ.minus.WT	Ppp1cb	Serine/threonine-protein phosphatase PP1-beta catalytic subunit (PP-1B) (EC 3.1.3.16) (EC 3.1.3.53)	BLAJ	WT		2.0245e-06	0.254516	KO_2.minus.BLAJ	Uggt1	UDP-glucose:glycoprotein glucosyltransferase 1 (UGT1) (EC 2.4.1.-) (UDP--Glc:glycoprotein glucosyltransferase) (UDP-glucose ceramide glucosyltransferase-like 1)	KO_2	BLAJ		0.000758312	0.127617	KO_2.minus.BLAJ	Cul5	Cullin-5 (CUL-5)	KO_2	BLAJ
4.23577e-05	0.441717	Akr1b7	Aldo-keto reductase family 1 member B7 (EC 1.1.1.21) (Aldehyde reductase) (AR) (Aldose reductase-related protein 1) (MVDP) (Vas deferens androgen-dependent protein)	BLAJ	WT		8.87475e-06	-0.520657	BLAJ.minus.WT	Acsl1:Acsl5	Long-chain-fatty-acid--CoA ligase 1 (EC 6.2.1.3) (Arachidonate--CoA ligase) (EC 6.2.1.15) (Long-chain acyl-CoA synthetase 1) (LACS 1) (Phytanate--CoA ligase) (EC 6.2.1.24):Long-chain-fatty-acid--CoA ligase 5 (EC 6.2.1.3) (Arachidonate--CoA ligase) (EC 6.2.1.15) (Long-chain acyl-CoA synthetase 5) (LACS 5)	BLAJ	WT		2.04158e-06	0.472897	KO_2.minus.BLAJ	Nos1:Nos3	Nitric oxide synthase, brain (EC 1.14.13.39) (Constitutive NOS) (NC-NOS) (NOS type I) (Neuronal NOS) (N-NOS) (nNOS) (Peptidyl-cysteine S-nitrosylase NOS1) (bNOS):Nitric oxide synthase, endothelial (EC 1.14.13.39) (Constitutive NOS) (cNOS) (EC-NOS) (Endothelial NOS) (eNOS) (NOS type III) (NOSIII)	KO_2	BLAJ		0.000758312	0.216946	KO_2.minus.BLAJ	Rtn4ip1	Reticulon-4-interacting protein 1, mitochondrial (NOGO-interacting mitochondrial protein)	KO_2	BLAJ
4.33351e-05	0.467275	Kdelr3:Kdelr1:Kdelr2	ER lumen protein-retaining receptor 3 (KDEL endoplasmic reticulum protein retention receptor 3) (KDEL receptor 3):ER lumen protein-retaining receptor 1 (KDEL endoplasmic reticulum protein retention receptor 1) (KDEL receptor 1):ER lumen protein-retaining receptor 2 (KDEL endoplasmic reticulum protein retention receptor 2) (KDEL receptor 2)	BLAJ	WT		8.87475e-06	-0.278406	BLAJ.minus.WT	Col4a2:Col4a6	Collagen alpha-2(IV) chain [Cleaved into: Canstatin]:Collagen, type IV, alpha 6	BLAJ	WT		2.04183e-06	-0.44076	KO_2.minus.BLAJ	Erh:Erh	Enhancer of rudimentary homolog (Mer):Enhancer of rudimentary homolog (Mer)	KO_2	BLAJ		0.000766566	0.171825	KO_2.minus.BLAJ	Atl2:Atl1	Atlastin-2 (EC 3.6.5.-) (ADP-ribosylation factor-like protein 6-interacting protein 2) (ARL-6-interacting protein 2) (Aip-2):Atlastin-1 (EC 3.6.5.-) (Spastic paraplegia 3A homolog)	KO_2	BLAJ
4.56073e-05	0.620442	Actr3	Actin-related protein 3 (Actin-like protein 3)	BLAJ	WT		8.87475e-06	0.254629	BLAJ.minus.WT	Mapk14	Mitogen-activated protein kinase 14 (MAP kinase 14) (MAPK 14) (EC 2.7.11.24) (CRK1) (Mitogen-activated protein kinase p38 alpha) (MAP kinase p38 alpha)	BLAJ	WT		2.04183e-06	-0.336183	KO_2.minus.BLAJ	Iars2	Isoleucine--tRNA ligase, mitochondrial (EC 6.1.1.5) (Isoleucyl-tRNA synthetase) (IleRS)	KO_2	BLAJ		0.000766566	0.218838	KO_2.minus.BLAJ	Crat	Carnitine O-acetyltransferase (Carnitine acetylase) (EC 2.3.1.137) (EC 2.3.1.7) (Carnitine acetyltransferase) (CAT) (CrAT)	KO_2	BLAJ
4.68491e-05	-0.543429	RtcA:Rtca	RNA 3'-terminal phosphate cyclase (RNA cyclase) (RNA-3'-phosphate cyclase) (EC 6.5.1.4) (RNA terminal phosphate cyclase domain-containing protein 1):RNA 3'-terminal phosphate cyclase (EC 6.5.1.4) (RNA terminal phosphate cyclase domain-containing protein 1) (Fragment)	BLAJ	WT		8.87475e-06	0.358932	BLAJ.minus.WT	Gamt	Guanidinoacetate N-methyltransferase (EC 2.1.1.2)	BLAJ	WT		2.10942e-06	-0.338138	KO_2.minus.BLAJ	Sgca	Alpha-sarcoglycan (Alpha-SG) (50 kDa dystrophin-associated glycoprotein) (50DAG) (Adhalin)	KO_2	BLAJ		0.000766566	0.282042	KO_2.minus.BLAJ	Tcap	Telethonin (Titin cap protein)	KO_2	BLAJ
4.69379e-05	0.566342	Ldha	L-lactate dehydrogenase A chain (Fragment)	BLAJ	WT		8.87475e-06	0.523333	BLAJ.minus.WT	Arpc5	Actin-related protein 2/3 complex subunit 5 (Arp2/3 complex 16 kDa subunit) (p16-ARC)	BLAJ	WT		2.46633e-06	0.286427	KO_2.minus.BLAJ	Hsd17b8:H2-Ke6	(3R)-3-hydroxyacyl-CoA dehydrogenase (EC 1.1.1.n12) (17-beta-hydroxysteroid dehydrogenase 8) (17-beta-HSD 8) (3-ketoacyl-[acyl-carrier-protein] reductase alpha subunit) (KAR alpha subunit) (3-oxoacyl-[acyl-carrier-protein] reductase) (Estradiol 17-beta-dehydrogenase 8) (EC 1.1.1.62) (Protein Ke6) (Ke-6) (Testosterone 17-beta-dehydrogenase 8) (EC 1.1.1.239):H2-K region-expressed gene 6 (Fragment)	KO_2	BLAJ		0.000766566	0.380601	KO_2.minus.BLAJ	Gstk1	Glutathione S-transferase kappa 1 (EC 2.5.1.18) (GST 13-13) (GST class-kappa) (GSTK1-1) (mGSTK1) (Glutathione S-transferase subunit 13)	KO_2	BLAJ
4.81147e-05	-0.219026	Etfdh	Electron transfer flavoprotein-ubiquinone oxidoreductase, mitochondrial (ETF-QO) (ETF-ubiquinone oxidoreductase) (EC 1.5.5.1) (Electron-transferring-flavoprotein dehydrogenase) (ETF dehydrogenase)	BLAJ	WT		9.7387e-06	-0.8487	BLAJ.minus.WT	Gstm4	Glutathione S-transferase Mu 4 (EC 2.5.1.18) (GST class-mu 4) (GSTM4-4) (Glutathione transferase GSTM7-7) (Leukotriene C4 synthase GSTM4) (EC 4.4.1.20)	BLAJ	WT		2.48099e-06	0.170024	KO_2.minus.BLAJ	Prkca:Prkcb	Protein kinase C alpha type (PKC-A) (PKC-alpha) (EC 2.7.11.13):Protein kinase C beta type (PKC-B) (PKC-beta) (EC 2.7.11.13)	KO_2	BLAJ		0.000833968	0.135224	KO_2.minus.BLAJ	Gart	Trifunctional purine biosynthetic protein adenosine-3 [Includes: Phosphoribosylamine--glycine ligase (EC 6.3.4.13) (Glycinamide ribonucleotide synthetase) (GARS) (Phosphoribosylglycinamide synthetase); Phosphoribosylformylglycinamidine cyclo-ligase (EC 6.3.3.1) (AIR synthase) (AIRS) (Phosphoribosyl-aminoimidazole synthetase); Phosphoribosylglycinamide formyltransferase (EC 2.1.2.2) (5'-phosphorib…	KO_2	BLAJ
4.81147e-05	0.352107	H1-5	Histone H1.5 (H1 VAR.5) (H1b)	BLAJ	WT		9.7387e-06	0.490119	BLAJ.minus.WT	Cfh	Complement factor H (Protein beta-1-H)	BLAJ	WT		2.5054e-06	0.253096	KO_2.minus.BLAJ	Atp5mk	ATP synthase membrane subunit K, mitochondrial (ATP synthase membrane subunit DAPIT, mitochondrial) (Diabetes-associated protein in insulin-sensitive tissues) (Up-regulated during skeletal muscle growth protein 5)	KO_2	BLAJ		0.000846905	-0.386257	KO_2.minus.BLAJ	Eef1akmt1	EEF1A lysine methyltransferase 1 (EC 2.1.1.-) (N(6)-adenine-specific DNA methyltransferase 2) (Protein-lysine N-methyltransferase N6amt2)	KO_2	BLAJ
4.8951e-05	0.443251	F2	Prothrombin (EC 3.4.21.5) (Coagulation factor II) [Cleaved into: Activation peptide fragment 1; Activation peptide fragment 2; Thrombin light chain; Thrombin heavy chain]	BLAJ	WT		1.12093e-05	-0.694052	BLAJ.minus.WT	Ddt:Gm20441	D-dopachrome decarboxylase (EC 4.1.1.84) (D-dopachrome tautomerase):Predicted gene 20441 (Fragment)	BLAJ	WT		2.62971e-06	-0.363383	KO_2.minus.BLAJ	Rbx1	E3 ubiquitin-protein ligase RBX1 (EC 2.3.2.27) (EC 2.3.2.32) (E3 ubiquitin-protein transferase RBX1) (RING finger protein 75) (RING-box protein 1) (Rbx1) [Cleaved into: E3 ubiquitin-protein ligase RBX1, N-terminally processed]	KO_2	BLAJ		0.000846905	-0.274146	KO_2.minus.BLAJ	Arf5	ADP-ribosylation factor 5	KO_2	BLAJ
4.97545e-05	0.347965	Zbed5:Chchd2	SCAN domain containing 3 (Zinc finger, BED type-containing 5):Coiled-coil-helix-coiled-coil-helix domain-containing protein 2	BLAJ	WT		1.16119e-05	-0.790492	BLAJ.minus.WT	Echdc1	Ethylmalonyl-CoA decarboxylase (EC 4.1.1.94) (Enoyl-CoA hydratase domain-containing protein 1) (Methylmalonyl-CoA decarboxylase) (MMCD)	BLAJ	WT		2.64325e-06	0.354789	KO_2.minus.BLAJ	Pccb	Propionyl-CoA carboxylase beta chain, mitochondrial (PCCase subunit beta) (EC 6.4.1.3) (Propanoyl-CoA:carbon dioxide ligase subunit beta)	KO_2	BLAJ		0.000846905	-0.264813	KO_2.minus.BLAJ	Snx12	Sorting nexin-12 (SDP8 protein)	KO_2	BLAJ
4.97545e-05	0.362258	Anxa4	Annexin A4 (Annexin IV) (Annexin-4)	BLAJ	WT		1.19137e-05	-0.517394	BLAJ.minus.WT	Ndufb10	NADH dehydrogenase [ubiquinone] 1 beta subcomplex subunit 10 (Complex I-PDSW) (CI-PDSW) (NADH-ubiquinone oxidoreductase PDSW subunit)	BLAJ	WT		2.64325e-06	0.387628	KO_2.minus.BLAJ	Decr1	2,4-dienoyl-CoA reductase [(3E)-enoyl-CoA-producing], mitochondrial (EC 1.3.1.124) (2,4-dienoyl-CoA reductase [NADPH]) (4-enoyl-CoA reductase [NADPH])	KO_2	BLAJ		0.000846905	0.197809	KO_2.minus.BLAJ	Pdlim5	PDZ and LIM domain protein 5 (Enigma homolog) (Enigma-like PDZ and LIM domains protein)	KO_2	BLAJ
5.08955e-05	-0.345635	Cept1	Choline/ethanolaminephosphotransferase 1 (mCEPT1) (EC 2.7.8.1) (EC 2.7.8.2) (1-alkenyl-2-acylglycerol choline phosphotransferase) (EC 2.7.8.22)	BLAJ	WT		1.23376e-05	-0.37717	BLAJ.minus.WT	Aco2	Aconitate hydratase, mitochondrial (Aconitase) (EC 4.2.1.3) (Citrate hydro-lyase)	BLAJ	WT		2.70851e-06	-0.598368	KO_2.minus.BLAJ	Rps21	40S ribosomal protein S21	KO_2	BLAJ		0.000868587	-0.292744	KO_2.minus.BLAJ	Set	Protein SET (Phosphatase 2A inhibitor I2PP2A) (I-2PP2A) (Template-activating factor I) (TAF-I)	KO_2	BLAJ
5.41881e-05	-0.32757	Aqp1	Aquaporin-1 (AQP-1) (Aquaporin-CHIP) (Delayed early response protein 2) (DER2) (Water channel protein for red blood cells and kidney proximal tubule)	BLAJ	WT		1.37479e-05	-0.229506	BLAJ.minus.WT	Vdac2	Outer mitochondrial membrane protein porin 2 (Voltage-dependent anion-selective channel protein 2)	BLAJ	WT		2.70851e-06	-0.361958	KO_2.minus.BLAJ	Psmc3	26S proteasome regulatory subunit 6A (26S proteasome AAA-ATPase subunit RPT5) (Proteasome 26S subunit ATPase 3) (Tat-binding protein 1) (TBP-1)	KO_2	BLAJ		0.000878185	-0.529443	KO_2.minus.BLAJ	Myl4	Myosin light chain 4 (MLC1EMB) (Myosin light chain 1, atrial/fetal isoform) (MLC1A)	KO_2	BLAJ
5.81283e-05	0.3062	Spcs3	Signal peptidase complex subunit 3 (Microsomal signal peptidase 22/23 kDa subunit) (SPC22/23) (SPase 22/23 kDa subunit)	BLAJ	WT		1.44642e-05	-0.213559	BLAJ.minus.WT	Tpi1	Triosephosphate isomerase (TIM) (EC 5.3.1.1) (Methylglyoxal synthase) (EC 4.2.3.3) (Triose-phosphate isomerase)	BLAJ	WT		2.70851e-06	0.273747	KO_2.minus.BLAJ	Atp5mg	ATP synthase subunit g, mitochondrial (ATPase subunit g) (ATP synthase membrane subunit g)	KO_2	BLAJ		0.000878185	-0.364946	KO_2.minus.BLAJ	Mustn1	Musculoskeletal embryonic nuclear protein 1	KO_2	BLAJ
6.0939e-05	0.217049	Sec11a	Signal peptidase complex catalytic subunit SEC11A (EC 3.4.21.89) (Endopeptidase SP18) (Microsomal signal peptidase 18 kDa subunit) (SPase 18 kDa subunit) (SEC11 homolog A) (SEC11-like protein 1) (SPC18) (Sid 2895)	BLAJ	WT		1.54013e-05	-0.645473	BLAJ.minus.WT	Idh2	Isocitrate dehydrogenase [NADP], mitochondrial (IDH) (EC 1.1.1.42) (ICD-M) (IDP) (NADP(+)-specific ICDH) (Oxalosuccinate decarboxylase)	BLAJ	WT		2.80332e-06	-0.311868	KO_2.minus.BLAJ	Cap1	Adenylyl cyclase-associated protein 1 (CAP 1)	KO_2	BLAJ		0.000878185	-0.177213	KO_2.minus.BLAJ	Ehbp1l1	EH domain-binding protein 1-like protein 1 (Tangerin)	KO_2	BLAJ
6.0939e-05	0.219642	Ahnak	AHNAK nucleoprotein (desmoyokin)	BLAJ	WT		1.54013e-05	-0.238355	BLAJ.minus.WT	Hagh	Hydroxyacylglutathione hydrolase, mitochondrial (EC 3.1.2.6) (Glyoxalase II) (Glx II)	BLAJ	WT		2.83625e-06	-1.97082	KO_2.minus.BLAJ	Mup11:Mup11:Mup20:Mup6:Mup6:Mup6:Mup1:Mup2:Mup14:Mup17:Mup5:Mup22:Mup10:Mup7:Mup18:Mup18:Mup9:Mup8:Mup13:Mup19:Mup15	Major urinary protein 11:Major urinary protein 11:Major urinary protein 20 (Darcin) (Major urinary protein 24):Major urinary protein 6 (MUP 6) (Alpha-2U-globulin) (Group 1, BS6) (allergen Mus m 1):Major urinary protein 6 (MUP 6) (Alpha-2U-globulin) (Group 1, BS6) (allergen Mus m 1):Major urinary protein 6 (MUP 6) (Alpha-2U-globulin) (Group 1, BS6) (allergen Mus m 1):Major urinary protein 1 (MUP 1…	KO_2	BLAJ		0.000878185	0.144974	KO_2.minus.BLAJ	Prkar2b:Prkar2a	cAMP-dependent protein kinase type II-beta regulatory subunit:cAMP-dependent protein kinase type II-alpha regulatory subunit	KO_2	BLAJ
6.38275e-05	-0.266962	Aldh5a1	Succinate-semialdehyde dehydrogenase, mitochondrial (EC 1.2.1.24) (Aldehyde dehydrogenase family 5 member A1) (NAD(+)-dependent succinic semialdehyde dehydrogenase)	BLAJ	WT		1.62945e-05	-0.429792	BLAJ.minus.WT	Sypl1:Sypl	Synaptophysin-like protein 1 (Pantophysin):Synaptophysin-like protein	BLAJ	WT		2.83625e-06	-0.288525	KO_2.minus.BLAJ	Sf1	Splicing factor 1 (CW17) (Mammalian branch point-binding protein) (BBP) (mBBP) (Transcription factor ZFM1) (mZFM) (Zinc finger gene in MEN1 locus) (Zinc finger protein 162)	KO_2	BLAJ		0.000878185	0.166896	KO_2.minus.BLAJ	Pdpr	Pyruvate dehydrogenase phosphatase regulatory subunit, mitochondrial (PDPr)	KO_2	BLAJ
6.44626e-05	-0.360657	Nos1:Nos3	Nitric oxide synthase, brain (EC 1.14.13.39) (Constitutive NOS) (NC-NOS) (NOS type I) (Neuronal NOS) (N-NOS) (nNOS) (Peptidyl-cysteine S-nitrosylase NOS1) (bNOS):Nitric oxide synthase, endothelial (EC 1.14.13.39) (Constitutive NOS) (cNOS) (EC-NOS) (Endothelial NOS) (eNOS) (NOS type III) (NOSIII)	BLAJ	WT		1.63765e-05	-0.671801	BLAJ.minus.WT	Gm3839	Glyceraldehyde-3-phosphate dehydrogenase (EC 1.2.1.12)	BLAJ	WT		2.83952e-06	0.31097	KO_2.minus.BLAJ	Cpne1	Copine-1 (Copine I)	KO_2	BLAJ		0.000878185	0.196006	KO_2.minus.BLAJ	Gpcpd1	Glycerophosphocholine phosphodiesterase GPCPD1 (EC 3.1.4.2) (Glycerophosphodiester phosphodiesterase 5) (Preimplantation protein 4)	KO_2	BLAJ
6.493e-05	-0.223956	Klc4:Klc2	Kinesin light chain 4 (KLC 4) (Kinesin-like protein 8):Kinesin light chain 2 (KLC 2)	BLAJ	WT		1.86043e-05	-0.398505	BLAJ.minus.WT	Gstz1	Maleylacetoacetate isomerase (MAAI) (EC 5.2.1.2) (GSTZ1-1) (Glutathione S-transferase zeta 1) (EC 2.5.1.18)	BLAJ	WT		2.83952e-06	0.38038	KO_2.minus.BLAJ	Cryz	Quinone oxidoreductase (EC 1.6.5.5) (NADPH:quinone reductase) (Zeta-crystallin)	KO_2	BLAJ		0.000878185	0.196722	KO_2.minus.BLAJ	Apoo	MICOS complex subunit Mic26 (Apolipoprotein O) (MICOS complex subunit Mic23) (Protein FAM121B)	KO_2	BLAJ
6.493e-05	0.492986	Rac3:Rac1:Rac2	Ras-related C3 botulinum toxin substrate 3 (EC 3.6.5.2) (p21-Rac3):Ras-related C3 botulinum toxin substrate 1 (EC 3.6.5.2) (p21-Rac1):Ras-related C3 botulinum toxin substrate 2 (Protein EN-7) (p21-Rac2)	BLAJ	WT		1.86043e-05	0.391722	BLAJ.minus.WT	Lrrc47	Leucine-rich repeat-containing protein 47	BLAJ	WT		3.10657e-06	0.239117	KO_2.minus.BLAJ	Afg3l2:Afg3l1	AFG3-like protein 2 (EC 3.4.24.-):AFG3-like protein 1 (EC 3.4.24.-)	KO_2	BLAJ		0.000878185	0.236164	KO_2.minus.BLAJ	Atp5f1c:Atp5c1	ATP synthase subunit gamma, mitochondrial (ATP synthase F1 subunit gamma) (F-ATPase gamma subunit):ATP synthase subunit gamma	KO_2	BLAJ
7.02149e-05	-0.360717	Mmab	Corrinoid adenosyltransferase (EC 2.5.1.17) (Cob(II)alamin adenosyltransferase) (Cob(II)yrinic acid a,c-diamide adenosyltransferase) (Cobinamide/cobalamin adenosyltransferase) (Methylmalonic aciduria type B homolog)	BLAJ	WT		1.91214e-05	-0.666273	BLAJ.minus.WT	Ckmt2	Creatine kinase S-type, mitochondrial (EC 2.7.3.2) (Basic-type mitochondrial creatine kinase) (Mib-CK) (Sarcomeric mitochondrial creatine kinase) (S-MtCK)	BLAJ	WT		3.10657e-06	0.453088	KO_2.minus.BLAJ	Mmab	Corrinoid adenosyltransferase (EC 2.5.1.17) (Cob(II)alamin adenosyltransferase) (Cob(II)yrinic acid a,c-diamide adenosyltransferase) (Cobinamide/cobalamin adenosyltransferase) (Methylmalonic aciduria type B homolog)	KO_2	BLAJ		0.000878185	0.277685	KO_2.minus.BLAJ	Dbt	Lipoamide acyltransferase component of branched-chain alpha-keto acid dehydrogenase complex, mitochondrial (EC 2.3.1.168) (Branched-chain alpha-keto acid dehydrogenase complex component E2) (BCKAD-E2) (BCKADE2) (Dihydrolipoamide acetyltransferase component of branched-chain alpha-keto acid dehydrogenase complex) (Dihydrolipoamide branched chain transacylase) (Dihydrolipoyllysine-residue (2-methyl…	KO_2	BLAJ
7.02149e-05	0.253634	Iars2	Isoleucine--tRNA ligase, mitochondrial (EC 6.1.1.5) (Isoleucyl-tRNA synthetase) (IleRS)	BLAJ	WT		1.91214e-05	-0.631976	BLAJ.minus.WT	Ndufb6	NADH dehydrogenase [ubiquinone] 1 beta subcomplex subunit 6 (Complex I-B17) (CI-B17) (NADH-ubiquinone oxidoreductase B17 subunit)	BLAJ	WT		3.14313e-06	0.231873	KO_2.minus.BLAJ	Nt5dc3:Gm49358	5'-nucleotidase domain-containing protein 3 (EC 3.1.3.-) (GRP94-neighboring nucleotidase):Predicted gene, 49358 (Fragment)	KO_2	BLAJ		0.000878185	0.306273	KO_2.minus.BLAJ	Isoc2a	Isochorismatase domain-containing protein 2A	KO_2	BLAJ
7.02149e-05	0.284943	Hspb2	Heat shock protein beta-2 (HspB2)	BLAJ	WT		1.91214e-05	-0.580925	BLAJ.minus.WT	Cox7c	Cytochrome c oxidase subunit 7C, mitochondrial (Cytochrome c oxidase polypeptide VIIc)	BLAJ	WT		3.14929e-06	-0.332167	KO_2.minus.BLAJ	Cutc	Copper homeostasis protein cutC homolog	KO_2	BLAJ		0.000881675	-0.184602	KO_2.minus.BLAJ	Flot2	Flotillin-2 (Epidermal surface antigen) (ESA) (Membrane component chromosome 17 surface marker 1 homolog)	KO_2	BLAJ
7.02149e-05	0.465421	Cfh:Cfhr4:Cfhr2	Complement factor H (Protein beta-1-H):Complement factor H-related 4:Complement factor H-related 2 (Putative complement factor H-related protein B)	BLAJ	WT		1.91214e-05	-0.568084	BLAJ.minus.WT	Naxe	NAD(P)H-hydrate epimerase (EC 5.1.99.6) (Apolipoprotein A-I-binding protein) (AI-BP) (NAD(P)HX epimerase)	BLAJ	WT		3.14929e-06	0.315083	KO_2.minus.BLAJ	Eci1	Enoyl-CoA delta isomerase 1, mitochondrial (EC 5.3.3.8) (3,2-trans-enoyl-CoA isomerase) (Delta(3),Delta(2)-enoyl-CoA isomerase) (D3,D2-enoyl-CoA isomerase) (Dodecenoyl-CoA isomerase)	KO_2	BLAJ		0.000881675	0.18161	KO_2.minus.BLAJ	Slc25a12:Slc25a13	Calcium-binding mitochondrial carrier protein Aralar1 (Mitochondrial aspartate glutamate carrier 1) (Solute carrier family 25 member 12):Calcium-binding mitochondrial carrier protein Aralar2 (Citrin) (Mitochondrial aspartate glutamate carrier 2) (Solute carrier family 25 member 13)	KO_2	BLAJ
7.34157e-05	-0.350331	Retn	Resistin (Adipose tissue-specific secretory factor) (ADSF) (Adipose-specific cysteine-rich secreted protein A12-alpha) (Cysteine-rich secreted protein FIZZ3)	BLAJ	WT		1.91214e-05	-0.498365	BLAJ.minus.WT	Gstk1	Glutathione S-transferase kappa 1 (EC 2.5.1.18) (GST 13-13) (GST class-kappa) (GSTK1-1) (mGSTK1) (Glutathione S-transferase subunit 13)	BLAJ	WT		3.25731e-06	0.247864	KO_2.minus.BLAJ	Rmdn1	Regulator of microtubule dynamics protein 1 (RMD-1) (mRMD-1) (Microtubule-associated protein) (Protein FAM82B)	KO_2	BLAJ		0.000881675	0.236815	KO_2.minus.BLAJ	Prxl2a	Peroxiredoxin-like 2A (Peroxiredoxin-like 2 activated in M-CSF stimulated monocytes) (Protein PAMM) (Redox-regulatory protein FAM213A)	KO_2	BLAJ
7.38096e-05	-0.944802	Larp1	La-related protein 1 (La ribonucleoprotein domain family member 1)	BLAJ	WT		1.91214e-05	-0.490396	BLAJ.minus.WT	Gsta1:Gsta4:Gsta3:Gm3776	Glutathione S-transferase A1 (EC 2.5.1.18) (13-hydroperoxyoctadecadienoate peroxidase) (EC 1.11.1.-) (Androst-5-ene-3,17-dione isomerase) (EC 5.3.3.-) (GST class-alpha member 1) (Glutathione S-transferase Ya) (Glutathione S-transferase Ya1) [Cleaved into: Glutathione S-transferase A1, N-terminally processed]:Glutathione S-transferase A4 (EC 2.5.1.18) (GST A4-4) (GSTA4-4) (GST class-alpha member 4…	BLAJ	WT		3.35291e-06	0.588462	KO_2.minus.BLAJ	Nup133	Nuclear pore complex protein Nup133 (133 kDa nucleoporin) (Nucleoporin Nup133)	KO_2	BLAJ		0.000881675	0.360679	KO_2.minus.BLAJ	Hadh	Hydroxyacyl-coenzyme A dehydrogenase, mitochondrial (HCDH) (EC 1.1.1.35) (Medium and short-chain L-3-hydroxyacyl-coenzyme A dehydrogenase) (Short-chain 3-hydroxyacyl-CoA dehydrogenase)	KO_2	BLAJ
7.38096e-05	0.302023	Eif4e	Eukaryotic translation initiation factor 4E (eIF-4E) (eIF4E) (mRNA cap-binding protein) (eIF-4F 25 kDa subunit)	BLAJ	WT		1.91214e-05	-0.439974	BLAJ.minus.WT	Slc25a22:Slc25a18	Mitochondrial glutamate carrier 1 (GC-1) (Glutamate/H(+) symporter 1) (Solute carrier family 25 member 22):Mitochondrial glutamate carrier 2 (GC-2) (Glutamate/H(+) symporter 2) (Solute carrier family 25 member 18)	BLAJ	WT		3.39223e-06	0.516903	KO_2.minus.BLAJ	Mtnd5	NADH-ubiquinone oxidoreductase chain 5 (EC 7.1.1.2) (NADH dehydrogenase subunit 5)	KO_2	BLAJ		0.000889695	-0.282236	KO_2.minus.BLAJ	Kctd12	BTB/POZ domain-containing protein KCTD12 (Pfetin) (Predominantly fetal expressed T1 domain)	KO_2	BLAJ
7.83078e-05	-0.253749	Slc25a20	Mitochondrial carnitine/acylcarnitine carrier protein (Carnitine/acylcarnitine translocase) (CAC) (mCAC) (Solute carrier family 25 member 20)	BLAJ	WT		1.91214e-05	-0.439949	BLAJ.minus.WT	Bcat2	Branched-chain-amino-acid aminotransferase, mitochondrial (BCAT(m)) (EC 2.6.1.42)	BLAJ	WT		3.86506e-06	-0.246889	KO_2.minus.BLAJ	Synpo2	Synaptopodin-2 (Myopodin)	KO_2	BLAJ		0.000889695	0.30048	KO_2.minus.BLAJ	Etfb:Etfbl	Electron transfer flavoprotein subunit beta (Beta-ETF):Electron transfer flavoprotein subunit beta (Beta-ETF)	KO_2	BLAJ
7.83078e-05	0.843472	Myl4	Myosin light chain 4 (MLC1EMB) (Myosin light chain 1, atrial/fetal isoform) (MLC1A)	BLAJ	WT		1.91214e-05	-0.397673	BLAJ.minus.WT	Ndufa2	NADH dehydrogenase [ubiquinone] 1 alpha subcomplex subunit 2 (Complex I-B8) (CI-B8) (NADH-ubiquinone oxidoreductase B8 subunit)	BLAJ	WT		3.88117e-06	0.445569	KO_2.minus.BLAJ	Myoc	Myocilin (Trabecular meshwork-induced glucocorticoid response protein) [Cleaved into: Myocilin, N-terminal fragment (Myocilin 20 kDa N-terminal fragment); Myocilin, C-terminal fragment (Myocilin 35 kDa N-terminal fragment)]	KO_2	BLAJ		0.000889695	0.400224	KO_2.minus.BLAJ	Acadl	Long-chain specific acyl-CoA dehydrogenase, mitochondrial (LCAD) (EC 1.3.8.8)	KO_2	BLAJ
8.35092e-05	-0.380501	Mccc2	Methylcrotonoyl-CoA carboxylase beta chain, mitochondrial (MCCase subunit beta) (EC 6.4.1.4) (3-methylcrotonyl-CoA carboxylase 2) (3-methylcrotonyl-CoA carboxylase non-biotin-containing subunit) (3-methylcrotonyl-CoA:carbon dioxide ligase subunit beta)	BLAJ	WT		1.91214e-05	-0.394694	BLAJ.minus.WT	Tmem143	Transmembrane protein 143	BLAJ	WT		3.96015e-06	-0.508207	KO_2.minus.BLAJ	Atp6v1f	V-type proton ATPase subunit F (V-ATPase subunit F) (V-ATPase 14 kDa subunit) (Vacuolar proton pump subunit F)	KO_2	BLAJ		0.000898189	0.201406	KO_2.minus.BLAJ	Vdac1	Voltage-dependent anion-selective channel protein 1 (VDAC-1) (mVDAC1) (Outer mitochondrial membrane protein porin 1) (Plasmalemmal porin) (Voltage-dependent anion-selective channel protein 5) (VDAC-5) (mVDAC5)	KO_2	BLAJ
8.35092e-05	-0.237181	Ttn	Titin (EC 2.7.11.1) (Connectin)	BLAJ	WT		1.91214e-05	-0.379586	BLAJ.minus.WT	Acadsb	Short/branched chain specific acyl-CoA dehydrogenase, mitochondrial (SBCAD) (EC 1.3.8.5) (2-methyl branched chain acyl-CoA dehydrogenase) (2-MEBCAD) (2-methylbutyryl-coenzyme A dehydrogenase) (2-methylbutyryl-CoA dehydrogenase)	BLAJ	WT		3.96015e-06	0.259472	KO_2.minus.BLAJ	Atp5mc2:Atp5mc3:Atp5mc1:Atp5g2	ATP synthase F(0) complex subunit C2, mitochondrial (ATP synthase lipid-binding protein) (ATP synthase membrane subunit c locus 2) (ATP synthase proteolipid P2) (ATPase protein 9) (ATPase subunit c):ATP synthase F(0) complex subunit C3, mitochondrial (ATP synthase lipid-binding protein) (ATP synthase membrane subunit c locus 3) (ATP synthase proteolipid P3) (ATPase protein 9) (ATPase subunit c):A…	KO_2	BLAJ		0.000963147	0.389956	KO_2.minus.BLAJ	Ech1	Delta(3,5)-Delta(2,4)-dienoyl-CoA isomerase, mitochondrial (EC 5.3.3.-)	KO_2	BLAJ
8.64431e-05	0.272636	Tmem43	Transmembrane protein 43 (Protein LUMA)	BLAJ	WT		1.91214e-05	-0.372403	BLAJ.minus.WT	Acat1	Acetyl-CoA acetyltransferase, mitochondrial (EC 2.3.1.9) (Acetoacetyl-CoA thiolase)	BLAJ	WT		4.00232e-06	0.68179	KO_2.minus.BLAJ	Mtatp8	ATP synthase protein 8 (A6L) (F-ATPase subunit 8)	KO_2	BLAJ		0.000978699	0.316148	KO_2.minus.BLAJ	Mecr	Enoyl-[acyl-carrier-protein] reductase, mitochondrial (EC 1.3.1.104) (2-enoyl thioester reductase) (Nuclear receptor-binding factor 1) (NRBF-1)	KO_2	BLAJ
8.89776e-05	0.278753	Tubb5:Tubb3	Tubulin beta-5 chain:Tubulin beta-3 chain	BLAJ	WT		1.91214e-05	-0.356989	BLAJ.minus.WT	Acadvl	Very long-chain specific acyl-CoA dehydrogenase, mitochondrial (EC 1.3.8.9) (MVLCAD) (VLCAD)	BLAJ	WT		4.09539e-06	-0.783123	KO_2.minus.BLAJ	Hmgb1	High mobility group protein B1 (High mobility group protein 1) (HMG-1)	KO_2	BLAJ		0.000983649	-0.19823	KO_2.minus.BLAJ	Hnrnpa0	Heterogeneous nuclear ribonucleoprotein A0 (hnRNP A0)	KO_2	BLAJ
8.91878e-05	-0.215091	Ehd2	EH domain-containing protein 2	BLAJ	WT		1.91214e-05	-0.319465	BLAJ.minus.WT	Sdha	Succinate dehydrogenase [ubiquinone] flavoprotein subunit, mitochondrial (EC 1.3.5.1) (Flavoprotein subunit of complex II) (Fp)	BLAJ	WT		4.17873e-06	1.6927	KO_2.minus.BLAJ	Rock1	Rho-associated protein kinase 1 (EC 2.7.11.1) (Rho-associated, coiled-coil-containing protein kinase 1) (Rho-associated, coiled-coil-containing protein kinase I) (ROCK-I) (p160 ROCK-1) (p160ROCK)	KO_2	BLAJ		0.000983649	0.134942	KO_2.minus.BLAJ	Fech	Ferrochelatase, mitochondrial (EC 4.99.1.1) (Heme synthase) (Protoheme ferro-lyase)	KO_2	BLAJ
9.02948e-05	-0.331823	Isoc2a	Isochorismatase domain-containing protein 2A	BLAJ	WT		1.91214e-05	-0.317378	BLAJ.minus.WT	Cs	Citrate synthase, mitochondrial (EC 2.3.3.1) (Citrate (Si)-synthase)	BLAJ	WT		4.33486e-06	-0.33136	KO_2.minus.BLAJ	Rack1	Receptor of activated protein C kinase 1 (12-3) (Guanine nucleotide-binding protein subunit beta-2-like 1) (Receptor for activated C kinase) (Receptor of activated protein kinase C 1) (p205) [Cleaved into: Receptor of activated protein C kinase 1, N-terminally processed (Guanine nucleotide-binding protein subunit beta-2-like 1, N-terminally processed)]	KO_2	BLAJ		0.000983649	0.280841	KO_2.minus.BLAJ	Acad12	Acyl-Coenzyme A dehydrogenase family, member 12	KO_2	BLAJ
9.02948e-05	0.277914	Capg	Macrophage-capping protein (Actin regulatory protein CAP-G) (Actin-capping protein GCAP39) (Myc basic motif homolog 1)	BLAJ	WT		1.91214e-05	-0.277139	BLAJ.minus.WT	Hint1	Adenosine 5'-monophosphoramidase HINT1 (EC 3.9.1.-) (Desumoylating isopeptidase HINT1) (EC 3.4.22.-) (Histidine triad nucleotide-binding protein 1) (Protein kinase C inhibitor 1) (Protein kinase C-interacting protein 1) (PKCI-1)	BLAJ	WT		4.33486e-06	0.305593	KO_2.minus.BLAJ	Armt1	Damage-control phosphatase ARMT1 (EC 3.1.3.-) (Acidic residue methyltransferase 1) (Protein-glutamate O-methyltransferase) (EC 2.1.1.-) (Sugar phosphate phosphatase ARMT1)	KO_2	BLAJ		0.00100356	-0.405919	KO_2.minus.BLAJ	Rrbp1	Ribosome-binding protein 1 (Ribosome receptor protein) (RRp) (mRRp)	KO_2	BLAJ
9.02948e-05	0.400538	Rpl30	60S ribosomal protein L30	BLAJ	WT		1.91214e-05	-0.253076	BLAJ.minus.WT	Pccb	Propionyl-CoA carboxylase beta chain, mitochondrial (PCCase subunit beta) (EC 6.4.1.3) (Propanoyl-CoA:carbon dioxide ligase subunit beta)	BLAJ	WT		4.64653e-06	0.188992	KO_2.minus.BLAJ	Txnrd1	Thioredoxin reductase 1, cytoplasmic (TR) (EC 1.8.1.9) (Peroxidase TXNRD1) (EC 1.11.1.2) (Thioredoxin reductase TR1)	KO_2	BLAJ		0.00104373	0.262902	KO_2.minus.BLAJ	Hsd17b8:H2-Ke6	(3R)-3-hydroxyacyl-CoA dehydrogenase (EC 1.1.1.n12) (17-beta-hydroxysteroid dehydrogenase 8) (17-beta-HSD 8) (3-ketoacyl-[acyl-carrier-protein] reductase alpha subunit) (KAR alpha subunit) (3-oxoacyl-[acyl-carrier-protein] reductase) (Estradiol 17-beta-dehydrogenase 8) (EC 1.1.1.62) (Protein Ke6) (Ke-6) (Testosterone 17-beta-dehydrogenase 8) (EC 1.1.1.239):H2-K region-expressed gene 6 (Fragment)	KO_2	BLAJ
9.18189e-05	0.557599	Anxa1	Annexin A1 (Annexin I) (Annexin-1) (Calpactin II) (Calpactin-2) (Chromobindin-9) (Lipocortin I) (Phospholipase A2 inhibitory protein) (p35) [Cleaved into: Annexin Ac2-26]	BLAJ	WT		1.91214e-05	-0.243737	BLAJ.minus.WT	Ogdh:Ogdhl	2-oxoglutarate dehydrogenase, mitochondrial (EC 1.2.4.2) (2-oxoglutarate dehydrogenase complex component E1) (OGDC-E1) (Alpha-ketoglutarate dehydrogenase):Oxoglutarate dehydrogenase (succinyl-transferring) (EC 1.2.4.2)	BLAJ	WT		4.64653e-06	0.341833	KO_2.minus.BLAJ	Cenpv	Centromere protein V (CENP-V) (Proline-rich protein 6)	KO_2	BLAJ		0.00104695	-0.474527	KO_2.minus.BLAJ	Myl6b	Myosin light chain 6B (Smooth muscle and nonmuscle myosin light chain alkali 6B)	KO_2	BLAJ
9.24067e-05	0.287154	Col15a1	Collagen alpha-1(XV) chain [Cleaved into: Restin (Endostatin-XV)]	BLAJ	WT		1.91214e-05	0.216965	BLAJ.minus.WT	Snap23	Synaptosomal-associated protein 23 (SNAP-23) (Syndet) (Vesicle-membrane fusion protein SNAP-23)	BLAJ	WT		4.6506e-06	0.250663	KO_2.minus.BLAJ	Hint2	Adenosine 5'-monophosphoramidase HINT2 (EC 3.9.1.-) (HINT-3) (Histidine triad nucleotide-binding protein 2, mitochondrial) (HINT-2)	KO_2	BLAJ		0.00104695	0.204875	KO_2.minus.BLAJ	Slc25a42	Mitochondrial coenzyme A transporter SLC25A42 (Solute carrier family 25 member 42)	KO_2	BLAJ
9.37243e-05	-0.514855	Serpinf2	Alpha-2-antiplasmin (Alpha-2-AP) (Alpha-2-plasmin inhibitor) (Alpha-2-PI) (Serpin F2)	BLAJ	WT		1.91214e-05	0.232688	BLAJ.minus.WT	Inppl1	Phosphatidylinositol 3,4,5-trisphosphate 5-phosphatase 2 (EC 3.1.3.86) (AblSH3-binding protein) (Inositol polyphosphate phosphatase-like protein 1) (INPPL-1) (SH2 domain-containing inositol 5'-phosphatase 2) (SH2 domain-containing inositol phosphatase 2) (SHIP-2)	BLAJ	WT		4.6986e-06	0.730462	KO_2.minus.BLAJ	Kyat3	Kynurenine--oxoglutarate transaminase 3 (EC 2.6.1.7) (Cysteine-S-conjugate beta-lyase 2) (EC 4.4.1.13) (Kynurenine aminotransferase 3) (Kynurenine aminotransferase III) (KATIII) (Kynurenine--glyoxylate transaminase) (EC 2.6.1.63) (Kynurenine--oxoglutarate transaminase III)	KO_2	BLAJ		0.00108992	0.140719	KO_2.minus.BLAJ	Ano10	Anoctamin-10 (Transmembrane protein 16K)	KO_2	BLAJ
9.37243e-05	0.182857	H2ac4:H2ac4:H2ac4:H2ac4:H2ac4:H2ac4:H2ac4:H2ac4:H2ac4:H2ac6:H2ac6:H2ac6:H2ac6:H2ac6:H2ac6:H2ac6:H2ac6:H2ac6:H2ac7:H2ac7:H2ac7:H2ac7:H2ac7:H2ac7:H2ac7:H2ac7:H2ac7:H2ac8:H2ac8:H2ac8:H2ac8:H2ac8:H2ac8:H2ac8:H2ac8:H2ac8:H2ac11:H2ac11:H2ac11:H2ac11:H2ac11:H2ac11:H2ac11:H2ac11:H2ac11:H2ac13:H2ac13:H2ac13:H2ac13:H2ac13:H2ac13:H2ac13:H2ac13:H2ac13:Hist1h2an:Hist1h2an:Hist1h2an:Hist1h2an:Hist1h2an:Hist1h2…	Histone H2A type 1-B:Histone H2A type 1-B:Histone H2A type 1-B:Histone H2A type 1-B:Histone H2A type 1-B:Histone H2A type 1-B:Histone H2A type 1-B:Histone H2A type 1-B:Histone H2A type 1-B:Histone H2A type 1-C (H2A-clustered histone 6):Histone H2A type 1-C (H2A-clustered histone 6):Histone H2A type 1-C (H2A-clustered histone 6):Histone H2A type 1-C (H2A-clustered histone 6):Histone H2A type 1-C (…	BLAJ	WT		1.91214e-05	0.263854	BLAJ.minus.WT	Btf3	Transcription factor BTF3 (Nascent polypeptide-associated complex subunit beta) (NAC-beta) (RNA polymerase B transcription factor 3)	BLAJ	WT		4.71665e-06	-0.261116	KO_2.minus.BLAJ	Ddx5	Probable ATP-dependent RNA helicase DDX5 (EC 3.6.4.13) (DEAD box RNA helicase DEAD1) (mDEAD1) (DEAD box protein 5) (RNA helicase p68)	KO_2	BLAJ		0.0011428	0.186992	KO_2.minus.BLAJ	Oplah	5-oxoprolinase (EC 3.5.2.9) (5-oxo-L-prolinase) (5-OPase) (Pyroglutamase)	KO_2	BLAJ
9.37243e-05	0.599397	Fam162a	Protein FAM162A (E2-induced gene 5 protein homolog) (Growth and transformation-dependent protein) (HGTD-P)	BLAJ	WT		1.91214e-05	0.50422	BLAJ.minus.WT	Nes	Nestin	BLAJ	WT		4.92716e-06	-0.6874	KO_2.minus.BLAJ	Actr3	Actin-related protein 3 (Actin-like protein 3)	KO_2	BLAJ		0.0011428	0.272767	KO_2.minus.BLAJ	Nbea:Coq9	Neurobeachin (Lysosomal-trafficking regulator 2):Ubiquinone biosynthesis protein COQ9, mitochondrial	KO_2	BLAJ
9.40167e-05	0.305857	Rps5	40S ribosomal protein S5 [Cleaved into: 40S ribosomal protein S5, N-terminally processed]	BLAJ	WT		1.93311e-05	0.62146	BLAJ.minus.WT	Lgals3	Galectin-3 (Gal-3) (35 kDa lectin) (Carbohydrate-binding protein 35) (CBP 35) (Galactose-specific lectin 3) (IgE-binding protein) (L-34 galactoside-binding lectin) (Laminin-binding protein) (Lectin L-29) (Mac-2 antigen)	BLAJ	WT		4.92716e-06	-0.530874	KO_2.minus.BLAJ	Add3	Gamma-adducin (Adducin-like protein 70)	KO_2	BLAJ		0.0011428	0.365956	KO_2.minus.BLAJ	Slc25a20	Mitochondrial carnitine/acylcarnitine carrier protein (Carnitine/acylcarnitine translocase) (CAC) (mCAC) (Solute carrier family 25 member 20)	KO_2	BLAJ
0.000104383	-0.285697	Gsta1:Gsta4:Gsta3:Gm3776	Glutathione S-transferase A1 (EC 2.5.1.18) (13-hydroperoxyoctadecadienoate peroxidase) (EC 1.11.1.-) (Androst-5-ene-3,17-dione isomerase) (EC 5.3.3.-) (GST class-alpha member 1) (Glutathione S-transferase Ya) (Glutathione S-transferase Ya1) [Cleaved into: Glutathione S-transferase A1, N-terminally processed]:Glutathione S-transferase A4 (EC 2.5.1.18) (GST A4-4) (GSTA4-4) (GST class-alpha member 4…	BLAJ	WT		1.93892e-05	-0.581768	BLAJ.minus.WT	Ephx2	Bifunctional epoxide hydrolase 2 [Includes: Cytosolic epoxide hydrolase 2 (CEH) (EC 3.3.2.10) (Epoxide hydratase) (Soluble epoxide hydrolase) (SEH); Lipid-phosphate phosphatase (EC 3.1.3.76)]	BLAJ	WT		5.00888e-06	-0.760084	KO_2.minus.BLAJ	Serpina3f:Serpina3k:Serpina3g:Serpina3c	Serine protease inhibitor A3F (Serpin A3F):Serine protease inhibitor A3K (Serpin A3K) (Contrapsin) (SPI-2):Serine protease inhibitor A3G (Fragment):Serine protease inhibitor A3C (Serpin A3C) (Kallikrein-binding protein) (KBP)	KO_2	BLAJ		0.00119721	0.344499	KO_2.minus.BLAJ	Eci1	Enoyl-CoA delta isomerase 1, mitochondrial (EC 5.3.3.8) (3,2-trans-enoyl-CoA isomerase) (Delta(3),Delta(2)-enoyl-CoA isomerase) (D3,D2-enoyl-CoA isomerase) (Dodecenoyl-CoA isomerase)	KO_2	BLAJ
0.000104981	-0.34351	Rtn4	Reticulon-4 (Neurite outgrowth inhibitor) (Nogo protein)	BLAJ	WT		1.93892e-05	-0.537219	BLAJ.minus.WT	Glul	Glutamine synthetase (GS) (EC 6.3.1.2) (Glutamate--ammonia ligase) (Palmitoyltransferase GLUL) (EC 2.3.1.225)	BLAJ	WT		5.00888e-06	-0.700508	KO_2.minus.BLAJ	Coro1a	Coronin-1A (Coronin-like protein A) (Clipin-A) (Coronin-like protein p57) (Tryptophan aspartate-containing coat protein) (TACO)	KO_2	BLAJ		0.00119753	0.200945	KO_2.minus.BLAJ	NA:C030006K11Rik	UPF0598 protein C8orf82 homolog:RIKEN cDNA C030006K11 gene	KO_2	BLAJ
0.000104981	-0.307165	Gstk1	Glutathione S-transferase kappa 1 (EC 2.5.1.18) (GST 13-13) (GST class-kappa) (GSTK1-1) (mGSTK1) (Glutathione S-transferase subunit 13)	BLAJ	WT		1.93892e-05	-0.276985	BLAJ.minus.WT	Cpt1a:Cpt1b	Carnitine O-palmitoyltransferase 1, liver isoform (CPT1-L) (EC 2.3.1.21) (Carnitine O-palmitoyltransferase I, liver isoform) (CPT I) (CPTI-L) (Carnitine palmitoyltransferase 1A):Carnitine O-palmitoyltransferase 1, muscle isoform (CPT1-M) (EC 2.3.1.21) (Carnitine O-palmitoyltransferase I, muscle isoform) (CPT I) (CPTI-M) (Carnitine palmitoyltransferase 1B)	BLAJ	WT		5.00888e-06	-0.68675	KO_2.minus.BLAJ	Cotl1	Coactosin-like protein	KO_2	BLAJ		0.00120567	0.204631	KO_2.minus.BLAJ	Dlat	Dihydrolipoyllysine-residue acetyltransferase component of pyruvate dehydrogenase complex, mitochondrial (EC 2.3.1.12) (Dihydrolipoamide acetyltransferase component of pyruvate dehydrogenase complex) (Pyruvate dehydrogenase complex component E2) (PDC-E2) (PDCE2)	KO_2	BLAJ
0.000104981	0.439731	Mcu	Calcium uniporter protein, mitochondrial	BLAJ	WT		1.93892e-05	-0.263225	BLAJ.minus.WT	Eno1:Eno1:Eno2	Alpha-enolase (EC 4.2.1.11) (2-phospho-D-glycerate hydro-lyase) (Enolase 1) (Non-neural enolase) (NNE):Alpha-enolase (EC 4.2.1.11) (2-phospho-D-glycerate hydro-lyase) (Enolase 1) (Non-neural enolase) (NNE):Gamma-enolase	BLAJ	WT		5.00888e-06	-0.535287	KO_2.minus.BLAJ	Arf1:Arf2:Arf3	ADP-ribosylation factor 1:ADP-ribosylation factor 2:ADP-ribosylation factor 3	KO_2	BLAJ		0.00132994	-0.150047	KO_2.minus.BLAJ	Rpl9:Rpl9-ps6	60S ribosomal protein L9:60S ribosomal protein L9	KO_2	BLAJ
0.000104981	0.597018	Fn1	Fibronectin (FN) [Cleaved into: Anastellin]	BLAJ	WT		1.93892e-05	0.190798	BLAJ.minus.WT	Rpl4	60S ribosomal protein L4	BLAJ	WT		5.00888e-06	0.252013	KO_2.minus.BLAJ	Dhrs7b	Dehydrogenase/reductase SDR family member 7B (EC 1.1.-.-) (Short-chain dehydrogenase/reductase family 32C member 1) (Protein SDR32C1)	KO_2	BLAJ		0.0013398	0.200024	KO_2.minus.BLAJ	Chpt1	Cholinephosphotransferase 1 (mCHPT1) (EC 2.7.8.2) (Diabetic nephropathy-associated gene transcript 1) (Diacylglycerol cholinephosphotransferase 1)	KO_2	BLAJ
0.000110359	0.289637	Fignl1:Vps4b	Fidgetin-like protein 1 (EC 3.6.4.-):Vacuolar protein sorting-associated protein 4B (EC 3.6.4.6) (Suppressor of K(+) transport growth defect 1) (Protein SKD1)	BLAJ	WT		1.93892e-05	0.302267	BLAJ.minus.WT	Myl1	Myosin light chain 1/3, skeletal muscle isoform	BLAJ	WT		5.00888e-06	0.295846	KO_2.minus.BLAJ	Ucp2:Ucp3	Mitochondrial uncoupling protein 2 (UCP 2) (Solute carrier family 25 member 8) (UCPH):Mitochondrial uncoupling protein 3 (UCP 3) (Solute carrier family 25 member 9)	KO_2	BLAJ		0.00135085	-0.132473	KO_2.minus.BLAJ	Rps3	40S ribosomal protein S3 (EC 4.2.99.18)	KO_2	BLAJ
0.000110674	-0.329405	Cat	Catalase (EC 1.11.1.6)	BLAJ	WT		2.0765e-05	-0.588249	BLAJ.minus.WT	Mtco2	Cytochrome c oxidase subunit 2 (EC 7.1.1.9) (Cytochrome c oxidase polypeptide II)	BLAJ	WT		5.00888e-06	0.298738	KO_2.minus.BLAJ	Ptgr2	Prostaglandin reductase 2 (PRG-2) (EC 1.3.1.48) (15-oxoprostaglandin 13-reductase) (Zinc-binding alcohol dehydrogenase domain-containing protein 1)	KO_2	BLAJ		0.00135085	0.232292	KO_2.minus.BLAJ	Tmem38a	Trimeric intracellular cation channel type A (TRIC-A) (TRICA) (27 kDa sarcoplasmic reticulum protein) (Mitsugumin-33A) (SPR-27) (Transmembrane protein 38A)	KO_2	BLAJ
0.000110674	-0.294784	Ap3d1:Cxcr1:Myh2:Tchh	AP-3 complex subunit delta-1 (AP-3 complex subunit delta) (Adaptor-related protein complex 3 subunit delta-1) (Delta-adaptin) (mBLVR1):C-X-C chemokine receptor type 1 (CXC-R1) (CXCR-1) (High affinity interleukin-8 receptor A) (IL-8R A) (CD antigen CD181):Myosin, heavy polypeptide 2, skeletal muscle, adult:Trichohyalin	BLAJ	WT		2.0765e-05	-0.416761	BLAJ.minus.WT	Atp5mg:Gm5426	ATP synthase subunit g, mitochondrial (ATPase subunit g) (ATP synthase membrane subunit g):ATP synthase subunit	BLAJ	WT		5.1661e-06	0.359131	KO_2.minus.BLAJ	Comt	Catechol O-methyltransferase (EC 2.1.1.6)	KO_2	BLAJ		0.00140199	0.133385	KO_2.minus.BLAJ	Rtn2	Reticulon-2 (Neuroendocrine-specific protein-like 1) (NSP-like protein 1) (Neuroendocrine-specific protein-like I) (NSP-like protein I) (NSPLI)	KO_2	BLAJ
0.000110674	0.214627	Arpc2	Actin-related protein 2/3 complex subunit 2 (Arp2/3 complex 34 kDa subunit) (p34-ARC)	BLAJ	WT		2.0765e-05	-0.338449	BLAJ.minus.WT	Rtn4	Reticulon-4 (Neurite outgrowth inhibitor) (Nogo protein)	BLAJ	WT		5.17869e-06	-0.375111	KO_2.minus.BLAJ	Srpk2:Srpk1:Srpk3	SRSF protein kinase 2 (EC 2.7.11.1) (SFRS protein kinase 2) (Serine/arginine-rich protein-specific kinase 2) (SR-protein-specific kinase 2) [Cleaved into: SRSF protein kinase 2 N-terminal; SRSF protein kinase 2 C-terminal]:SRSF protein kinase 1 (EC 2.7.11.1) (SFRS protein kinase 1) (Serine/arginine-rich protein-specific kinase 1) (SR-protein-specific kinase 1):SRSF protein kinase 3 (EC 2.7.11.1) …	KO_2	BLAJ		0.00140199	0.207347	KO_2.minus.BLAJ	Atp5f1b	ATP synthase subunit beta, mitochondrial (EC 7.1.2.2) (ATP synthase F1 subunit beta)	KO_2	BLAJ
0.000110674	0.246663	Eef1d	Elongation factor 1-delta (EF-1-delta)	BLAJ	WT		2.0765e-05	0.311375	BLAJ.minus.WT	Cdh13	Cadherin-13 (Heart cadherin) (H-cadherin) (Truncated cadherin) (T-cad) (T-cadherin)	BLAJ	WT		5.17869e-06	0.160983	KO_2.minus.BLAJ	Dnm1l	Dynamin-1-like protein (EC 3.6.5.5) (Dynamin family member proline-rich carboxyl-terminal domain less) (Dymple) (Dynamin-related protein 1)	KO_2	BLAJ		0.00140199	0.218512	KO_2.minus.BLAJ	Mif	Macrophage migration inhibitory factor (MIF) (EC 5.3.2.1) (Delayed early response protein 6) (DER6) (Glycosylation-inhibiting factor) (GIF) (L-dopachrome isomerase) (L-dopachrome tautomerase) (EC 5.3.3.12) (Phenylpyruvate tautomerase)	KO_2	BLAJ
0.000110674	0.603811	Hmgb1	High mobility group protein B1 (High mobility group protein 1) (HMG-1)	BLAJ	WT		2.0765e-05	0.569199	BLAJ.minus.WT	H1-1	Histone H1.1 (H1 VAR.3) (Histone H1a) (H1a)	BLAJ	WT		5.24937e-06	0.235962	KO_2.minus.BLAJ	Hsdl2	Hydroxysteroid dehydrogenase-like protein 2 (EC 1.-.-.-)	KO_2	BLAJ		0.00140199	0.247805	KO_2.minus.BLAJ	Armt1	Damage-control phosphatase ARMT1 (EC 3.1.3.-) (Acidic residue methyltransferase 1) (Protein-glutamate O-methyltransferase) (EC 2.1.1.-) (Sugar phosphate phosphatase ARMT1)	KO_2	BLAJ
0.000111581	-0.215761	Sec31b	Protein transport protein Sec31B (SEC31-like protein 2) (SEC31-related protein B)	BLAJ	WT		2.11553e-05	-0.830153	BLAJ.minus.WT	Ppp1r14c	Protein phosphatase 1 regulatory subunit 14C (Kinase-enhanced PP1 inhibitor) (PKC-potentiated PP1 inhibitory protein)	BLAJ	WT		5.45088e-06	0.226042	KO_2.minus.BLAJ	Mri1	Methylthioribose-1-phosphate isomerase (M1Pi) (MTR-1-P isomerase) (EC 5.3.1.23) (S-methyl-5-thioribose-1-phosphate isomerase) (Translation initiation factor eIF-2B subunit alpha/beta/delta-like protein)	KO_2	BLAJ		0.00140199	0.267389	KO_2.minus.BLAJ	Aldh6a1	Methylmalonate-semialdehyde dehydrogenase [acylating], mitochondrial (MMSDH) (Malonate-semialdehyde dehydrogenase [acylating]) (EC 1.2.1.18) (EC 1.2.1.27) (Aldehyde dehydrogenase family 6 member A1)	KO_2	BLAJ
0.000116578	0.163892	Mcts2:Mcts1	Malignant T-cell-amplified sequence 2 (MCT-2) (Multiple copies T-cell malignancies 2):Malignant T-cell-amplified sequence 1 (MCT-1) (Multiple copies T-cell malignancies 1)	BLAJ	WT		2.11553e-05	-0.281308	BLAJ.minus.WT	Idh1	Isocitrate dehydrogenase [NADP] cytoplasmic (IDH) (EC 1.1.1.42) (Cytosolic NADP-isocitrate dehydrogenase) (IDP) (NADP(+)-specific ICDH) (Oxalosuccinate decarboxylase)	BLAJ	WT		5.46637e-06	-0.224634	KO_2.minus.BLAJ	Smyd2	N-lysine methyltransferase SMYD2 (EC 2.1.1.-) (Histone methyltransferase SMYD2) (EC 2.1.1.354) (SET and MYND domain-containing protein 2)	KO_2	BLAJ		0.00140199	0.301183	KO_2.minus.BLAJ	Sod2	Superoxide dismutase [Mn], mitochondrial (EC 1.15.1.1)	KO_2	BLAJ
0.000116578	0.355201	Map1lc3b	Microtubule-associated proteins 1A/1B light chain 3B (Autophagy-related protein LC3 B) (Autophagy-related ubiquitin-like modifier LC3 B) (MAP1 light chain 3-like protein 2) (MAP1A/MAP1B light chain 3 B) (MAP1A/MAP1B LC3 B) (Microtubule-associated protein 1 light chain 3 beta)	BLAJ	WT		2.11553e-05	0.309867	BLAJ.minus.WT	Gde1	Glycerophosphodiester phosphodiesterase 1 (Glycerophosphoinositol glycerophosphodiesterase GDE1) (EC 3.1.4.44) (Lysophospholipase D GDE1) (EC 3.1.4.-) (Membrane-interacting protein of RGS16)	BLAJ	WT		5.46637e-06	0.259612	KO_2.minus.BLAJ	Asl	Argininosuccinate lyase (ASAL) (EC 4.3.2.1) (Arginosuccinase)	KO_2	BLAJ		0.00140199	0.379665	KO_2.minus.BLAJ	Kyat3	Kynurenine--oxoglutarate transaminase 3 (EC 2.6.1.7) (Cysteine-S-conjugate beta-lyase 2) (EC 4.4.1.13) (Kynurenine aminotransferase 3) (Kynurenine aminotransferase III) (KATIII) (Kynurenine--glyoxylate transaminase) (EC 2.6.1.63) (Kynurenine--oxoglutarate transaminase III)	KO_2	BLAJ
0.000118528	0.204793	Tuba4a	Tubulin alpha-4A chain (Alpha-tubulin 4) (Alpha-tubulin isotype M-alpha-4) (Tubulin alpha-4 chain)	BLAJ	WT		2.24489e-05	-0.308642	BLAJ.minus.WT	Impa1	Inositol monophosphatase 1 (IMP 1) (IMPase 1) (EC 3.1.3.25) (D-galactose 1-phosphate phosphatase) (EC 3.1.3.94) (Inositol-1(or 4)-monophosphatase 1) (Lithium-sensitive myo-inositol monophosphatase A1)	BLAJ	WT		5.51055e-06	0.507862	KO_2.minus.BLAJ	Tor1b	Torsin-1B (Torsin ATPase-1B) (EC 3.6.4.-) (Torsin family 1 member B)	KO_2	BLAJ		0.00141668	-0.262703	KO_2.minus.BLAJ	Iqgap1:Iqgap2	Ras GTPase-activating-like protein IQGAP1:Ras GTPase-activating-like protein IQGAP2	KO_2	BLAJ
0.000120136	-0.263322	Cenpv	Centromere protein V (CENP-V) (Proline-rich protein 6)	BLAJ	WT		2.31374e-05	-0.525969	BLAJ.minus.WT	Acadl	Long-chain specific acyl-CoA dehydrogenase, mitochondrial (LCAD) (EC 1.3.8.8)	BLAJ	WT		5.51058e-06	-0.395984	KO_2.minus.BLAJ	Tomm40	Mitochondrial import receptor subunit TOM40 homolog (Mitochondrial outer membrane protein of 35 kDa) (MOM35) (Protein Haymaker) (Translocase of outer membrane 40 kDa subunit homolog)	KO_2	BLAJ		0.00143187	0.21384	KO_2.minus.BLAJ	Cs	Citrate synthase, mitochondrial (EC 2.3.3.1) (Citrate (Si)-synthase)	KO_2	BLAJ
0.000120136	-0.25625	Thnsl2	Threonine synthase-like 2 (TSH2) (mTSH2) (EC 4.2.3.-)	BLAJ	WT		2.32613e-05	0.68499	BLAJ.minus.WT	Myl4	Myosin light chain 4 (MLC1EMB) (Myosin light chain 1, atrial/fetal isoform) (MLC1A)	BLAJ	WT		5.55032e-06	-0.721614	KO_2.minus.BLAJ	Hspb7	Heat shock protein beta-7 (HspB7) (Cardiovascular heat shock protein) (cvHsp) (Heat shock protein 25 kDa 2) (Protein p19/6.8)	KO_2	BLAJ		0.00143643	0.141318	KO_2.minus.BLAJ	Pmm2:Pmm1	Phosphomannomutase 2 (PMM 2) (EC 5.4.2.8):Phosphomannomutase (EC 5.4.2.8) (Fragment)	KO_2	BLAJ
0.000124412	0.432649	Serpinh1	Serpin H1 (47 kDa heat shock protein) (Collagen-binding protein) (Colligin) (Serine protease inhibitor J6)	BLAJ	WT		2.33094e-05	0.628285	BLAJ.minus.WT	Lcp1	Plastin-2 (65 kDa macrophage protein) (L-plastin) (Lymphocyte cytosolic protein 1) (LCP-1) (pp65)	BLAJ	WT		5.56449e-06	-0.467561	KO_2.minus.BLAJ	Xirp1	Xin actin-binding repeat-containing protein 1 (Cardiomyopathy-associated protein 1)	KO_2	BLAJ		0.00146593	0.146928	KO_2.minus.BLAJ	Cbr4	3-oxoacyl-[acyl-carrier-protein] reductase (EC 1.1.1.100) (3-ketoacyl-[acyl-carrier-protein] reductase beta subunit) (KAR beta subunit) (Carbonyl reductase family member 4) (CBR4) (Quinone reductase CBR4) (EC 1.6.5.10)	KO_2	BLAJ
0.000124412	0.530477	Serpina3m	Serine protease inhibitor A3M (Serpin A3M)	BLAJ	WT		2.35413e-05	-0.269306	BLAJ.minus.WT	Cox14	Cytochrome c oxidase assembly protein COX14	BLAJ	WT		5.56449e-06	-0.331985	KO_2.minus.BLAJ	Pfdn1	Prefoldin subunit 1	KO_2	BLAJ		0.00146593	0.148775	KO_2.minus.BLAJ	Akr1b7:Akr1b8:Akr1b10	Aldo-keto reductase family 1 member B7 (EC 1.1.1.21) (Aldehyde reductase) (AR) (Aldose reductase-related protein 1) (MVDP) (Vas deferens androgen-dependent protein):Aldose reductase-related protein 2 (AR) (EC 1.1.1.21) (Aldehyde reductase) (Fibroblast growth factor-regulated protein) (Protein FR-1):Aldo-keto reductase family 1, member B10 (aldose reductase)	KO_2	BLAJ
0.000125561	-0.330921	Dbt	Lipoamide acyltransferase component of branched-chain alpha-keto acid dehydrogenase complex, mitochondrial (EC 2.3.1.168) (Branched-chain alpha-keto acid dehydrogenase complex component E2) (BCKAD-E2) (BCKADE2) (Dihydrolipoamide acetyltransferase component of branched-chain alpha-keto acid dehydrogenase complex) (Dihydrolipoamide branched chain transacylase) (Dihydrolipoyllysine-residue (2-methyl…	BLAJ	WT		2.4581e-05	-0.253803	BLAJ.minus.WT	Oplah	5-oxoprolinase (EC 3.5.2.9) (5-oxo-L-prolinase) (5-OPase) (Pyroglutamase)	BLAJ	WT		5.56449e-06	-0.289677	KO_2.minus.BLAJ	Smtnl1	Smoothelin-like protein 1 (Calponin homology-associated smooth muscle protein) (CHASM)	KO_2	BLAJ		0.00146593	0.153813	KO_2.minus.BLAJ	Hagh	Hydroxyacylglutathione hydrolase, mitochondrial (EC 3.1.2.6) (Glyoxalase II) (Glx II)	KO_2	BLAJ
0.000127629	-0.353078	Aldh2	Aldehyde dehydrogenase, mitochondrial (EC 1.2.1.3) (AHD-M1) (ALDH class 2) (ALDH-E2) (ALDHI)	BLAJ	WT		2.47783e-05	0.251763	BLAJ.minus.WT	Kpna4	Importin subunit alpha-3 (Importin alpha Q1) (Qip1) (Karyopherin subunit alpha-4)	BLAJ	WT		5.6136e-06	-1.45406	KO_2.minus.BLAJ	Lgals3	Galectin-3 (Gal-3) (35 kDa lectin) (Carbohydrate-binding protein 35) (CBP 35) (Galactose-specific lectin 3) (IgE-binding protein) (L-34 galactoside-binding lectin) (Laminin-binding protein) (Lectin L-29) (Mac-2 antigen)	KO_2	BLAJ		0.00146593	0.189077	KO_2.minus.BLAJ	Cpt1a:Cpt1b	Carnitine O-palmitoyltransferase 1, liver isoform (CPT1-L) (EC 2.3.1.21) (Carnitine O-palmitoyltransferase I, liver isoform) (CPT I) (CPTI-L) (Carnitine palmitoyltransferase 1A):Carnitine O-palmitoyltransferase 1, muscle isoform (CPT1-M) (EC 2.3.1.21) (Carnitine O-palmitoyltransferase I, muscle isoform) (CPT I) (CPTI-M) (Carnitine palmitoyltransferase 1B)	KO_2	BLAJ
0.000127629	-0.244101	Acat1	Acetyl-CoA acetyltransferase, mitochondrial (EC 2.3.1.9) (Acetoacetyl-CoA thiolase)	BLAJ	WT		2.51556e-05	-0.561282	BLAJ.minus.WT	Esd	S-formylglutathione hydrolase (FGH) (EC 3.1.2.12) (Esterase 10) (Esterase D) (Sid 478)	BLAJ	WT		6.13811e-06	-0.47357	KO_2.minus.BLAJ	Rpl30	60S ribosomal protein L30	KO_2	BLAJ		0.00146593	0.208769	KO_2.minus.BLAJ	Chchd3	MICOS complex subunit Mic19 (Coiled-coil-helix-coiled-coil-helix domain-containing protein 3)	KO_2	BLAJ
0.000127782	0.352614	Stat3	Signal transducer and activator of transcription 3 (Acute-phase response factor)	BLAJ	WT		2.51752e-05	0.173129	BLAJ.minus.WT	Svil	Supervillin (Archvillin) (p205/p250)	BLAJ	WT		6.13811e-06	0.272085	KO_2.minus.BLAJ	Pdp1	[Pyruvate dehydrogenase [acetyl-transferring]]-phosphatase 1, mitochondrial (PDP 1) (EC 3.1.3.43) (Protein phosphatase 2C) (Pyruvate dehydrogenase phosphatase catalytic subunit 1) (PDPC 1)	KO_2	BLAJ		0.00146593	0.273955	KO_2.minus.BLAJ	Bckdha	2-oxoisovalerate dehydrogenase subunit alpha, mitochondrial (EC 1.2.4.4) (Branched-chain alpha-keto acid dehydrogenase E1 component alpha chain) (BCKDE1A) (BCKDH E1-alpha)	KO_2	BLAJ
0.00012889	0.240176	Anxa2	Annexin A2 (Annexin II) (Annexin-2) (Calpactin I heavy chain) (Calpactin-1 heavy chain) (Chromobindin-8) (Lipocortin II) (Placental anticoagulant protein IV) (PAP-IV) (Protein I) (p36)	BLAJ	WT		2.52831e-05	-0.389346	BLAJ.minus.WT	Etfb:Etfbl	Electron transfer flavoprotein subunit beta (Beta-ETF):Electron transfer flavoprotein subunit beta (Beta-ETF)	BLAJ	WT		6.40646e-06	-0.30972	KO_2.minus.BLAJ	Rps3a	40S ribosomal protein S3a (Protein TU-11)	KO_2	BLAJ		0.00146593	0.506236	KO_2.minus.BLAJ	Mb	Myoglobin	KO_2	BLAJ
0.00012889	0.309965	Ywhah	14-3-3 protein eta	BLAJ	WT		2.57046e-05	-0.379738	BLAJ.minus.WT	Got1	Aspartate aminotransferase, cytoplasmic (cAspAT) (EC 2.6.1.1) (EC 2.6.1.3) (Cysteine aminotransferase, cytoplasmic) (Cysteine transaminase, cytoplasmic) (cCAT) (Glutamate oxaloacetate transaminase 1) (Transaminase A)	BLAJ	WT		6.40646e-06	0.635339	KO_2.minus.BLAJ	Mpc1	Mitochondrial pyruvate carrier 1 (Brain protein 44-like protein)	KO_2	BLAJ		0.00147014	-0.177467	KO_2.minus.BLAJ	Copg1:Copg2	Coatomer subunit gamma-1 (Gamma-1-coat protein) (Gamma-1-COP):Coatomer subunit gamma-2 (Gamma-2-coat protein) (Gamma-2-COP)	KO_2	BLAJ
0.00012889	0.372626	Rps28	40S ribosomal protein S28	BLAJ	WT		2.58337e-05	-0.373082	BLAJ.minus.WT	Adh1	Alcohol dehydrogenase 1 (EC 1.1.1.1) (ADH-A2) (Alcohol dehydrogenase A subunit)	BLAJ	WT		6.44322e-06	-0.182856	KO_2.minus.BLAJ	Ehbp1l1	EH domain-binding protein 1-like protein 1 (Tangerin)	KO_2	BLAJ		0.00151675	0.141556	KO_2.minus.BLAJ	Opa1	Dynamin-like 120 kDa protein, mitochondrial (EC 3.6.5.5) (Large GTP-binding protein) (LargeG) (Optic atrophy protein 1 homolog) [Cleaved into: Dynamin-like 120 kDa protein, form S1]	KO_2	BLAJ
0.00012889	0.414012	Eef1a1	Elongation factor 1-alpha 1 (EF-1-alpha-1) (Elongation factor Tu) (EF-Tu) (Eukaryotic elongation factor 1 A-1) (eEF1A-1)	BLAJ	WT		2.62986e-05	-0.204201	BLAJ.minus.WT	Gars1	Glycine--tRNA ligase (EC 6.1.1.14) (Diadenosine tetraphosphate synthetase) (Ap4A synthetase) (EC 2.7.7.-) (Glycyl-tRNA synthetase 1) (GlyRS)	BLAJ	WT		6.536e-06	-0.55571	KO_2.minus.BLAJ	Banf1	Barrier-to-autointegration factor (LAP2-binding protein 1) [Cleaved into: Barrier-to-autointegration factor, N-terminally processed]	KO_2	BLAJ		0.00159036	0.366508	KO_2.minus.BLAJ	Acad10	Acyl-CoA dehydrogenase family member 10 (ACAD-10) (EC 1.3.99.-)	KO_2	BLAJ
0.00012889	0.597367	Lrrc59	Leucine-rich repeat-containing protein 59 [Cleaved into: Leucine-rich repeat-containing protein 59, N-terminally processed]	BLAJ	WT		2.62986e-05	0.628284	BLAJ.minus.WT	Myl6b	Myosin light chain 6B (Smooth muscle and nonmuscle myosin light chain alkali 6B)	BLAJ	WT		6.536e-06	-0.33953	KO_2.minus.BLAJ	Rplp0	60S acidic ribosomal protein P0 (60S ribosomal protein L10E)	KO_2	BLAJ		0.00159846	0.161532	KO_2.minus.BLAJ	Dnajc19	Mitochondrial import inner membrane translocase subunit TIM14 (DnaJ homolog subfamily C member 19)	KO_2	BLAJ
0.000128946	0.425894	Gfer	FAD-linked sulfhydryl oxidase ALR (EC 1.8.3.2) (Augmenter of liver regeneration)	BLAJ	WT		2.65352e-05	-0.316047	BLAJ.minus.WT	Cenpv	Centromere protein V (CENP-V) (Proline-rich protein 6)	BLAJ	WT		6.536e-06	-0.321519	KO_2.minus.BLAJ	Hspb2	Heat shock protein beta-2 (HspB2)	KO_2	BLAJ		0.00160085	0.246321	KO_2.minus.BLAJ	Acat1	Acetyl-CoA acetyltransferase, mitochondrial (EC 2.3.1.9) (Acetoacetyl-CoA thiolase)	KO_2	BLAJ
0.000129797	-0.204402	Gstz1	Maleylacetoacetate isomerase (MAAI) (EC 5.2.1.2) (GSTZ1-1) (Glutathione S-transferase zeta 1) (EC 2.5.1.18)	BLAJ	WT		2.69124e-05	-0.442033	BLAJ.minus.WT	Gcsh	Glycine cleavage system H protein, mitochondrial (Lipoic acid-containing protein)	BLAJ	WT		6.536e-06	0.150832	KO_2.minus.BLAJ	Dars2	Aspartate--tRNA ligase, mitochondrial (EC 6.1.1.12) (Aspartyl-tRNA synthetase) (AspRS)	KO_2	BLAJ		0.00160085	0.531076	KO_2.minus.BLAJ	Acot2:Acot5:Acot4:Acot1:Acot6:Acot3	Acyl-coenzyme A thioesterase 2, mitochondrial (Acyl-CoA thioesterase 2) (EC 3.1.2.2) (Acyl coenzyme A thioester hydrolase) (MTE-I) (Very-long-chain acyl-CoA thioesterase):Acyl-coenzyme A thioesterase 5 (Acyl-CoA thioesterase 5) (EC 3.1.2.2) (Peroxisomal acyl-coenzyme A thioester hydrolase Ic) (PTE-Ic) (Peroxisomal acyl-CoA thioesterase Ic):Peroxisomal succinyl-coenzyme A thioesterase (EC 3.1.2.3)…	KO_2	BLAJ
0.00013624	-0.229743	Glrx	Glutaredoxin-1 (Thioltransferase-1) (TTase-1)	BLAJ	WT		2.69124e-05	0.76035	BLAJ.minus.WT	Cotl1	Coactosin-like protein	BLAJ	WT		6.68598e-06	-0.263064	KO_2.minus.BLAJ	Rbbp4:Rbbp7	Histone-binding protein RBBP4 (Chromatin assembly factor 1 subunit C) (CAF-1 subunit C) (Chromatin assembly factor I p48 subunit) (CAF-I 48 kDa subunit) (CAF-I p48) (Nucleosome-remodeling factor subunit RBAP48) (Retinoblastoma-binding protein 4) (RBBP-4) (Retinoblastoma-binding protein p48):Histone-binding protein RBBP7 (Histone acetyltransferase type B subunit 2) (Nucleosome-remodeling factor su…	KO_2	BLAJ		0.00165667	0.255677	KO_2.minus.BLAJ	Bpgm	Bisphosphoglycerate mutase (BPGM) (EC 5.4.2.4) (2,3-bisphosphoglycerate mutase, erythrocyte) (2,3-bisphosphoglycerate synthase) (EC 5.4.2.11) (BPG-dependent PGAM)	KO_2	BLAJ
0.000138717	-0.193952	Pcca	Propionyl-CoA carboxylase alpha chain, mitochondrial (PCCase subunit alpha) (EC 6.4.1.3) (Propanoyl-CoA:carbon dioxide ligase subunit alpha)	BLAJ	WT		2.73448e-05	-0.488155	BLAJ.minus.WT	Slc25a20	Mitochondrial carnitine/acylcarnitine carrier protein (Carnitine/acylcarnitine translocase) (CAC) (mCAC) (Solute carrier family 25 member 20)	BLAJ	WT		6.74952e-06	-0.522806	KO_2.minus.BLAJ	Cfh:Cfhr4:Cfhr2	Complement factor H (Protein beta-1-H):Complement factor H-related 4:Complement factor H-related 2 (Putative complement factor H-related protein B)	KO_2	BLAJ		0.00174585	0.192317	KO_2.minus.BLAJ	Cep290	Centrosomal protein of 290 kDa (Cep290) (Bardet-Biedl syndrome 14 protein homolog) (Nephrocystin-6)	KO_2	BLAJ
0.000138717	0.254413	Myh9	Myosin-9 (Cellular myosin heavy chain, type A) (Myosin heavy chain 9) (Myosin heavy chain, non-muscle IIa) (Non-muscle myosin heavy chain A) (NMMHC-A) (Non-muscle myosin heavy chain IIa) (NMMHC II-a) (NMMHC-IIA)	BLAJ	WT		2.82101e-05	-0.384175	BLAJ.minus.WT	Ndufc2	NADH dehydrogenase [ubiquinone] 1 subunit C2 (Complex I-B14.5b) (CI-B14.5b) (NADH-ubiquinone oxidoreductase subunit B14.5b)	BLAJ	WT		6.84455e-06	0.249902	KO_2.minus.BLAJ	Cst3	Cystatin-C (Cystatin-3)	KO_2	BLAJ		0.00181975	0.206047	KO_2.minus.BLAJ	Sdha	Succinate dehydrogenase [ubiquinone] flavoprotein subunit, mitochondrial (EC 1.3.5.1) (Flavoprotein subunit of complex II) (Fp)	KO_2	BLAJ
0.00013943	0.455437	Dnah9	Dynein, axonemal, heavy chain 9	BLAJ	WT		2.82101e-05	-0.271269	BLAJ.minus.WT	Chpt1	Cholinephosphotransferase 1 (mCHPT1) (EC 2.7.8.2) (Diabetic nephropathy-associated gene transcript 1) (Diacylglycerol cholinephosphotransferase 1)	BLAJ	WT		7.17196e-06	0.341425	KO_2.minus.BLAJ	Sdf2	Stromal cell-derived factor 2 (SDF-2)	KO_2	BLAJ		0.00191319	0.163608	KO_2.minus.BLAJ	Cbr1	Carbonyl reductase [NADPH] 1 (EC 1.1.1.184) (15-hydroxyprostaglandin dehydrogenase [NADP(+)]) (EC 1.1.1.196) (EC 1.1.1.197) (20-beta-hydroxysteroid dehydrogenase) (NADPH-dependent carbonyl reductase 1) (Prostaglandin 9-ketoreductase) (PG-9-KR) (Prostaglandin-E(2) 9-reductase) (EC 1.1.1.189)	KO_2	BLAJ
0.000143487	0.172642	Smyd2	N-lysine methyltransferase SMYD2 (EC 2.1.1.-) (Histone methyltransferase SMYD2) (EC 2.1.1.354) (SET and MYND domain-containing protein 2)	BLAJ	WT		2.82101e-05	0.209528	BLAJ.minus.WT	Stk24:Stk26	Serine/threonine-protein kinase 24 (EC 2.7.11.1) (Mammalian STE20-like protein kinase 3) (MST-3) (STE20-like kinase MST3) [Cleaved into: Serine/threonine-protein kinase 24 35 kDa subunit (Mammalian STE20-like protein kinase 3 N-terminal) (MST3/N); Serine/threonine-protein kinase 24 12 kDa subunit (Mammalian STE20-like protein kinase 3 C-terminal) (MST3/C)]:Serine/threonine-protein kinase 26 (EC 2…	BLAJ	WT		7.64601e-06	0.282397	KO_2.minus.BLAJ	Hagh	Hydroxyacylglutathione hydrolase, mitochondrial (EC 3.1.2.6) (Glyoxalase II) (Glx II)	KO_2	BLAJ		0.00194388	0.157516	KO_2.minus.BLAJ	Gphn	Gephyrin [Includes: Molybdopterin adenylyltransferase (MPT adenylyltransferase) (EC 2.7.7.75) (Domain G); Molybdopterin molybdenumtransferase (MPT Mo-transferase) (EC 2.10.1.1) (Domain E)]	KO_2	BLAJ
0.000143487	0.42365	Ndufaf3	NADH dehydrogenase [ubiquinone] 1 alpha subcomplex assembly factor 3 (Protein 2P1)	BLAJ	WT		2.82101e-05	0.362612	BLAJ.minus.WT	Cnksr1	Connector enhancer of kinase suppressor of Ras 1	BLAJ	WT		7.83972e-06	0.218537	KO_2.minus.BLAJ	Usp9x:Usp9y	Probable ubiquitin carboxyl-terminal hydrolase FAF-X (EC 3.4.19.12) (Deubiquitinating enzyme FAF-X) (Fat facets homolog) (Fat facets protein-related, X-linked) (Ubiquitin carboxyl-terminal hydrolase FAM) (Ubiquitin thioesterase FAF-X) (Ubiquitin-specific protease 9, X chromosome) (Ubiquitin-specific-processing protease FAF-X):Ubiquitinyl hydrolase 1 (EC 3.4.19.12)	KO_2	BLAJ		0.00196855	0.17457	KO_2.minus.BLAJ	Suclg1	Succinate--CoA ligase [ADP/GDP-forming] subunit alpha, mitochondrial (EC 6.2.1.4) (EC 6.2.1.5) (Succinyl-CoA synthetase subunit alpha) (SCS-alpha)	KO_2	BLAJ
0.000146776	-0.225745	Ptgr2	Prostaglandin reductase 2 (PRG-2) (EC 1.3.1.48) (15-oxoprostaglandin 13-reductase) (Zinc-binding alcohol dehydrogenase domain-containing protein 1)	BLAJ	WT		2.88565e-05	-0.295687	BLAJ.minus.WT	Rhob:Rhoc:Rhoa:4930544G11Rik	Rho-related GTP-binding protein RhoB:Rho-related GTP-binding protein RhoC (Silica-induced gene 61 protein) (SIG-61):Transforming protein RhoA (EC 3.6.5.2):RIKEN cDNA 4930544G11 gene	BLAJ	WT		7.94575e-06	0.269082	KO_2.minus.BLAJ	Cryl1	Lambda-crystallin homolog (EC 1.1.1.45) (L-gulonate 3-dehydrogenase) (Gul3DH)	KO_2	BLAJ		0.00200582	-0.242527	KO_2.minus.BLAJ	Tfrc	Transferrin receptor protein 1 (TR) (TfR) (TfR1) (Trfr) (CD antigen CD71)	KO_2	BLAJ
0.000146776	-0.186404	Hint2	Adenosine 5'-monophosphoramidase HINT2 (EC 3.9.1.-) (HINT-3) (Histidine triad nucleotide-binding protein 2, mitochondrial) (HINT-2)	BLAJ	WT		2.91742e-05	-0.564797	BLAJ.minus.WT	Fbn2:Fbn1	Fibrillin-2 [Cleaved into: Placensin]:Fibrillin-1 [Cleaved into: Asprosin]	BLAJ	WT		8.27503e-06	0.539469	KO_2.minus.BLAJ	Uqcr10	Cytochrome b-c1 complex subunit 9 (Complex III subunit 9) (Complex III subunit X) (Cytochrome c1 non-heme 7 kDa protein) (Ubiquinol-cytochrome c reductase complex 7.2 kDa protein)	KO_2	BLAJ		0.00200582	0.235417	KO_2.minus.BLAJ	Aldh5a1	Succinate-semialdehyde dehydrogenase, mitochondrial (EC 1.2.1.24) (Aldehyde dehydrogenase family 5 member A1) (NAD(+)-dependent succinic semialdehyde dehydrogenase)	KO_2	BLAJ
0.000146776	0.164863	Lamtor1	Ragulator complex protein LAMTOR1 (Late endosomal/lysosomal adaptor and MAPK and MTOR activator 1) (Lipid raft adaptor protein p18)	BLAJ	WT		2.92177e-05	-0.435902	BLAJ.minus.WT	Acadm	Medium-chain specific acyl-CoA dehydrogenase, mitochondrial (MCAD) (EC 1.3.8.7)	BLAJ	WT		8.39528e-06	0.222427	KO_2.minus.BLAJ	Sqor	Sulfide:quinone oxidoreductase, mitochondrial (SQOR) (EC 1.8.5.8) (Sulfide quinone oxidoreductase)	KO_2	BLAJ		0.00200582	0.358565	KO_2.minus.BLAJ	Acaa2	3-ketoacyl-CoA thiolase, mitochondrial (EC 2.3.1.16) (Acetyl-CoA acetyltransferase) (EC 2.3.1.9) (Acetyl-CoA acyltransferase) (Acyl-CoA hydrolase, mitochondrial) (EC 3.1.2.-) (EC 3.1.2.1) (EC 3.1.2.2) (Beta-ketothiolase) (Mitochondrial 3-oxoacyl-CoA thiolase)	KO_2	BLAJ
0.000146776	2.49169	Hp	Haptoglobin [Cleaved into: Haptoglobin alpha chain; Haptoglobin beta chain]	BLAJ	WT		2.97806e-05	-1.37976	BLAJ.minus.WT	Ckm	Creatine kinase (EC 2.7.3.2)	BLAJ	WT		8.91674e-06	0.320711	KO_2.minus.BLAJ	Mfn1	Mitofusin-1 (EC 3.6.5.-) (Transmembrane GTPase MFN1)	KO_2	BLAJ		0.00202096	-0.144763	KO_2.minus.BLAJ	Rpl7	60S ribosomal protein L7	KO_2	BLAJ
0.000147328	-0.416105	Micu1	Calcium uptake protein 1, mitochondrial (Calcium-binding atopy-related autoantigen 1 homolog)	BLAJ	WT		3.02159e-05	-0.402481	BLAJ.minus.WT	Nmnat3	Nicotinamide/nicotinic acid mononucleotide adenylyltransferase 3 (NMN/NaMN adenylyltransferase 3) (EC 2.7.7.1) (EC 2.7.7.18) (Nicotinamide-nucleotide adenylyltransferase 3) (NMN adenylyltransferase 3) (Nicotinate-nucleotide adenylyltransferase 3) (NaMN adenylyltransferase 3)	BLAJ	WT		8.9565e-06	-0.460915	KO_2.minus.BLAJ	Ankrd2	Ankyrin repeat domain-containing protein 2 (Skeletal muscle ankyrin repeat protein) (mArpp)	KO_2	BLAJ		0.00202096	0.133079	KO_2.minus.BLAJ	Mri1	Methylthioribose-1-phosphate isomerase (M1Pi) (MTR-1-P isomerase) (EC 5.3.1.23) (S-methyl-5-thioribose-1-phosphate isomerase) (Translation initiation factor eIF-2B subunit alpha/beta/delta-like protein)	KO_2	BLAJ
0.000147328	-0.388515	Tor1b	Torsin-1B (Torsin ATPase-1B) (EC 3.6.4.-) (Torsin family 1 member B)	BLAJ	WT		3.14388e-05	-0.173754	BLAJ.minus.WT	Eef1a2	Elongation factor 1-alpha 2 (EF-1-alpha-2) (Eukaryotic elongation factor 1 A-2) (eEF1A-2) (Statin-S1)	BLAJ	WT		9.60835e-06	-0.233959	KO_2.minus.BLAJ	Taldo1	Transaldolase (EC 2.2.1.2)	KO_2	BLAJ		0.00202096	0.208347	KO_2.minus.BLAJ	Adhfe1	Hydroxyacid-oxoacid transhydrogenase, mitochondrial (HOT) (EC 1.1.99.24) (Alcohol dehydrogenase iron-containing protein 1) (ADHFe1)	KO_2	BLAJ
0.000148637	0.369423	Nrdc:Nrd1	Nardilysin (EC 3.4.24.61) (N-arginine dibasic convertase) (NRD convertase) (NRD-C) (Nardilysin convertase):Nardilysin, N-arginine dibasic convertase, NRD convertase 1	BLAJ	WT		3.27614e-05	0.375304	BLAJ.minus.WT	Ace	Angiotensin-converting enzyme (ACE) (EC 3.2.1.-) (EC 3.4.15.1) (Dipeptidyl carboxypeptidase I) (Kininase II) (CD antigen CD143) [Cleaved into: Angiotensin-converting enzyme, soluble form]	BLAJ	WT		9.60835e-06	0.237617	KO_2.minus.BLAJ	Psmd3	26S proteasome non-ATPase regulatory subunit 3 (26S proteasome regulatory subunit RPN3) (26S proteasome regulatory subunit S3) (Proteasome subunit p58) (Transplantation antigen P91A) (Tum-P91A antigen)	KO_2	BLAJ		0.00205626	-0.285845	KO_2.minus.BLAJ	Cfh	Complement factor H (Protein beta-1-H)	KO_2	BLAJ
0.000149661	-0.172074	Atp5mk	ATP synthase membrane subunit K, mitochondrial (ATP synthase membrane subunit DAPIT, mitochondrial) (Diabetes-associated protein in insulin-sensitive tissues) (Up-regulated during skeletal muscle growth protein 5)	BLAJ	WT		3.33249e-05	-0.689636	BLAJ.minus.WT	Mb	Myoglobin	BLAJ	WT		9.68053e-06	0.508111	KO_2.minus.BLAJ	Micu1	Calcium uptake protein 1, mitochondrial (Calcium-binding atopy-related autoantigen 1 homolog)	KO_2	BLAJ		0.00205637	0.216069	KO_2.minus.BLAJ	Nipsnap2	Protein NipSnap homolog 2 (NipSnap2) (Glioblastoma-amplified sequence)	KO_2	BLAJ
0.000154235	0.259998	Rps26	40S ribosomal protein S26	BLAJ	WT		3.33249e-05	0.164234	BLAJ.minus.WT	Sgcd	Delta-sarcoglycan (Delta-SG) (35 kDa dystrophin-associated glycoprotein) (35DAG)	BLAJ	WT		9.9681e-06	0.416635	KO_2.minus.BLAJ	Spryd4	SPRY domain-containing protein 4	KO_2	BLAJ		0.00208512	0.221245	KO_2.minus.BLAJ	Dlst	Dihydrolipoyllysine-residue succinyltransferase component of 2-oxoglutarate dehydrogenase complex, mitochondrial (EC 2.3.1.61) (2-oxoglutarate dehydrogenase complex component E2) (OGDC-E2) (Dihydrolipoamide succinyltransferase component of 2-oxoglutarate dehydrogenase complex) (E2K)	KO_2	BLAJ
0.000154612	-0.331979	Ldhb	L-lactate dehydrogenase B chain (LDH-B) (EC 1.1.1.27) (LDH heart subunit) (LDH-H)	BLAJ	WT		3.33249e-05	0.265447	BLAJ.minus.WT	Nol3	Nucleolar protein 3 (Apoptosis repressor with CARD)	BLAJ	WT		1.00241e-05	-0.261193	KO_2.minus.BLAJ	Vps29	Vacuolar protein sorting-associated protein 29 (Vesicle protein sorting 29)	KO_2	BLAJ		0.00219086	0.206214	KO_2.minus.BLAJ	Dnaja4	DnaJ homolog subfamily A member 4 (MmDjA4)	KO_2	BLAJ
0.000154612	0.24177	Rack1	Receptor of activated protein C kinase 1 (12-3) (Guanine nucleotide-binding protein subunit beta-2-like 1) (Receptor for activated C kinase) (Receptor of activated protein kinase C 1) (p205) [Cleaved into: Receptor of activated protein C kinase 1, N-terminally processed (Guanine nucleotide-binding protein subunit beta-2-like 1, N-terminally processed)]	BLAJ	WT		3.44775e-05	0.208528	BLAJ.minus.WT	Dync1li1	Cytoplasmic dynein 1 light intermediate chain 1 (Dynein light chain A) (DLC-A) (Dynein light intermediate chain 1, cytosolic)	BLAJ	WT		1.01979e-05	0.378744	KO_2.minus.BLAJ	Adprh	ADP-ribosylhydrolase ARH1 (EC 3.2.2.19) (ADP-ribose-L-arginine cleaving enzyme) ([Protein ADP-ribosylarginine] hydrolase) (ADP-ribosylarginine hydrolase)	KO_2	BLAJ		0.0021948	-1.5935	KO_2.minus.BLAJ	Mup11:Mup11:Mup6:Mup6:Mup6:Mup1:Mup2:Mup14:Mup17:Mup5:Mup22:Mup10:Mup7:Mup18:Mup18:Mup9:Mup8:Mup13:Mup19:Mup15	Major urinary protein 11:Major urinary protein 11:Major urinary protein 6 (MUP 6) (Alpha-2U-globulin) (Group 1, BS6) (allergen Mus m 1):Major urinary protein 6 (MUP 6) (Alpha-2U-globulin) (Group 1, BS6) (allergen Mus m 1):Major urinary protein 6 (MUP 6) (Alpha-2U-globulin) (Group 1, BS6) (allergen Mus m 1):Major urinary protein 1 (MUP 1):Major urinary protein 2 (MUP 2):Major urinary protein 14 (F…	KO_2	BLAJ
0.000154612	0.260519	Septin10:Septin7:Septin14	Septin-10:Septin-7 (CDC10 protein homolog):Septin-14	BLAJ	WT		3.70335e-05	-0.330577	BLAJ.minus.WT	Mtatp8	ATP synthase protein 8 (A6L) (F-ATPase subunit 8)	BLAJ	WT		1.01979e-05	0.670645	KO_2.minus.BLAJ	Papln	Papilin (Papln protein)	KO_2	BLAJ		0.0021958	0.161656	KO_2.minus.BLAJ	Thnsl2	Threonine synthase-like 2 (TSH2) (mTSH2) (EC 4.2.3.-)	KO_2	BLAJ
0.000155826	0.263706	Rplp0	60S acidic ribosomal protein P0 (60S ribosomal protein L10E)	BLAJ	WT		4.01233e-05	0.420128	BLAJ.minus.WT	Ctnnb1	Catenin beta-1 (Beta-catenin)	BLAJ	WT		1.03242e-05	0.195704	KO_2.minus.BLAJ	Dap3	28S ribosomal protein S29, mitochondrial (MRP-S29) (S29mt) (Death-associated protein 3) (DAP-3)	KO_2	BLAJ		0.0021958	0.180091	KO_2.minus.BLAJ	Cox6a2	Cytochrome c oxidase subunit 6A2, mitochondrial (Cytochrome c oxidase polypeptide VIa-heart) (COXVIAH)	KO_2	BLAJ
0.000160975	-0.402467	Acss2	Acetyl-coenzyme A synthetase, cytoplasmic (EC 6.2.1.1) (Acetate--CoA ligase) (Acetyl-CoA synthetase) (ACS) (AceCS) (Acetyl-CoA synthetase 1) (AceCS1) (Acyl-CoA synthetase short-chain family member 2) (Acyl-activating enzyme) (Propionate--CoA ligase) (EC 6.2.1.17)	BLAJ	WT		4.05158e-05	-0.239128	BLAJ.minus.WT	Amph:Bin1:Bin2	Amphiphysin:Myc box-dependent-interacting protein 1 (Amphiphysin II) (Amphiphysin-like protein) (Bridging integrator 1) (SH3 domain-containing protein 9):Bridging integrator 2	BLAJ	WT		1.06086e-05	-0.316532	KO_2.minus.BLAJ	P4hb	Protein disulfide-isomerase (PDI) (EC 5.3.4.1) (Cellular thyroid hormone-binding protein) (Endoplasmic reticulum resident protein 59) (ER protein 59) (ERp59) (Prolyl 4-hydroxylase subunit beta) (p55)	KO_2	BLAJ		0.00226433	0.166214	KO_2.minus.BLAJ	Phb1:Phb	Prohibitin 1 (B-cell receptor-associated protein 32) (BAP 32):Prohibitin (Fragment)	KO_2	BLAJ
0.000165786	-0.158832	Dap3	28S ribosomal protein S29, mitochondrial (MRP-S29) (S29mt) (Death-associated protein 3) (DAP-3)	BLAJ	WT		4.09168e-05	-0.278152	BLAJ.minus.WT	Ndufs6	NADH dehydrogenase [ubiquinone] iron-sulfur protein 6, mitochondrial (Complex I-13kD-A) (CI-13kD-A) (NADH-ubiquinone oxidoreductase 13 kDa-A subunit)	BLAJ	WT		1.06375e-05	-0.795738	KO_2.minus.BLAJ	Psme1	Proteasome activator complex subunit 1 (11S regulator complex subunit alpha) (REG-alpha) (Activator of multicatalytic protease subunit 1) (Proteasome activator 28 subunit alpha) (PA28a) (PA28alpha)	KO_2	BLAJ		0.00227328	-0.258297	KO_2.minus.BLAJ	Cfl1	Cofilin-1 (Cofilin, non-muscle isoform)	KO_2	BLAJ
0.000166866	0.123976	Eef1a2	Elongation factor 1-alpha 2 (EF-1-alpha-2) (Eukaryotic elongation factor 1 A-2) (eEF1A-2) (Statin-S1)	BLAJ	WT		4.09168e-05	0.346566	BLAJ.minus.WT	Iqgap1:Iqgap2	Ras GTPase-activating-like protein IQGAP1:Ras GTPase-activating-like protein IQGAP2	BLAJ	WT		1.08943e-05	-0.911639	KO_2.minus.BLAJ	Myl4	Myosin light chain 4 (MLC1EMB) (Myosin light chain 1, atrial/fetal isoform) (MLC1A)	KO_2	BLAJ		0.00227916	0.148245	KO_2.minus.BLAJ	Sirt5	NAD-dependent protein deacylase sirtuin-5, mitochondrial (EC 2.3.1.-) (Regulatory protein SIR2 homolog 5) (SIR2-like protein 5)	KO_2	BLAJ
0.000166866	0.318408	Rpl34	60S ribosomal protein L34	BLAJ	WT		4.15552e-05	-0.23484	BLAJ.minus.WT	Aifm1	Apoptosis-inducing factor 1, mitochondrial (EC 1.6.99.-) (Programmed cell death protein 8)	BLAJ	WT		1.08943e-05	0.25848	KO_2.minus.BLAJ	Ttn	Titin (EC 2.7.11.1) (Connectin)	KO_2	BLAJ		0.00231974	0.278242	KO_2.minus.BLAJ	Slc27a1:Slc27a4	Long-chain fatty acid transport protein 1 (FATP-1) (Fatty acid transport protein 1) (EC 6.2.1.15) (Fatty acid transport protein) (Solute carrier family 27 member 1):Long-chain fatty acid transport protein 4 (FATP-4) (Fatty acid transport protein 4) (Arachidonate--CoA ligase) (EC 6.2.1.15) (Long-chain-fatty-acid--CoA ligase) (EC 6.2.1.-) (Solute carrier family 27 member 4) (Very long-chain acyl-Co…	KO_2	BLAJ
0.000169305	0.34973	Col4a1:Col4a5	Collagen alpha-1(IV) chain [Cleaved into: Arresten]:Col4a5 protein (Collagen, type IV, alpha 5)	BLAJ	WT		4.30373e-05	-0.501022	BLAJ.minus.WT	Cox6c	Cytochrome c oxidase subunit 6C (Cytochrome c oxidase polypeptide VIc)	BLAJ	WT		1.10828e-05	-0.612118	KO_2.minus.BLAJ	Rpl3	60S ribosomal protein L3 (J1 protein)	KO_2	BLAJ		0.00234408	0.195891	KO_2.minus.BLAJ	Acad8	Isobutyryl-CoA dehydrogenase, mitochondrial (EC 1.3.8.-) (Acyl-CoA dehydrogenase family member 8) (ACAD-8)	KO_2	BLAJ
0.000172521	-0.201861	Acadvl	Very long-chain specific acyl-CoA dehydrogenase, mitochondrial (EC 1.3.8.9) (MVLCAD) (VLCAD)	BLAJ	WT		4.30373e-05	-0.323136	BLAJ.minus.WT	Gatd3:Gatd3a	Glutamine amidotransferase-like class 1 domain-containing protein 3, mitochondrial:Glutamine amidotransferase-like class 1 domain-containing 3A (Fragment)	BLAJ	WT		1.1133e-05	-0.258683	KO_2.minus.BLAJ	Vat1	Synaptic vesicle membrane protein VAT-1 homolog (EC 1.-.-.-)	KO_2	BLAJ		0.0023445	0.36731	KO_2.minus.BLAJ	Dglucy	D-glutamate cyclase, mitochondrial (EC 4.2.1.48)	KO_2	BLAJ
0.000172686	0.319376	Actb:Actg1:Actc1	Actin, cytoplasmic 1 (Beta-actin) [Cleaved into: Actin, cytoplasmic 1, N-terminally processed]:Actin, cytoplasmic 2 (Gamma-actin) [Cleaved into: Actin, cytoplasmic 2, N-terminally processed]:Actin, alpha cardiac muscle 1 (Fragment)	BLAJ	WT		4.34285e-05	0.440478	BLAJ.minus.WT	Sh3bgrl3	SH3 domain-binding glutamic acid-rich-like protein 3	BLAJ	WT		1.1133e-05	0.156696	KO_2.minus.BLAJ	Rpn1	Dolichyl-diphosphooligosaccharide--protein glycosyltransferase subunit 1 (Dolichyl-diphosphooligosaccharide--protein glycosyltransferase 67 kDa subunit) (Ribophorin I) (RPN-I) (Ribophorin-1)	KO_2	BLAJ		0.00236737	0.19219	KO_2.minus.BLAJ	Mdh1	Malate dehydrogenase, cytoplasmic (EC 1.1.1.37) (Cytosolic malate dehydrogenase)	KO_2	BLAJ
0.000175778	-0.445245	Slc27a1	Long-chain fatty acid transport protein 1 (FATP-1) (Fatty acid transport protein 1) (EC 6.2.1.15) (Fatty acid transport protein) (Solute carrier family 27 member 1)	BLAJ	WT		4.49514e-05	0.340082	BLAJ.minus.WT	Kctd12	BTB/POZ domain-containing protein KCTD12 (Pfetin) (Predominantly fetal expressed T1 domain)	BLAJ	WT		1.13183e-05	-0.756932	KO_2.minus.BLAJ	Dstn	Destrin (Actin-depolymerizing factor) (ADF) (Sid 23)	KO_2	BLAJ		0.00237102	-0.333849	KO_2.minus.BLAJ	Mrc1	Macrophage mannose receptor 1 (MMR) (CD antigen CD206)	KO_2	BLAJ
0.000175778	-0.303896	Adprh	ADP-ribosylhydrolase ARH1 (EC 3.2.2.19) (ADP-ribose-L-arginine cleaving enzyme) ([Protein ADP-ribosylarginine] hydrolase) (ADP-ribosylarginine hydrolase)	BLAJ	WT		4.49514e-05	0.617025	BLAJ.minus.WT	Copz1	Coatomer subunit zeta-1 (Zeta-1-coat protein) (Zeta-1 COP)	BLAJ	WT		1.13183e-05	-0.334475	KO_2.minus.BLAJ	Tpt1	Translationally-controlled tumor protein (TCTP) (21 kDa polypeptide) (p21) (p23)	KO_2	BLAJ		0.00244525	0.292415	KO_2.minus.BLAJ	Atp5mj:Atp5mpl	ATP synthase subunit ATP5MJ, mitochondrial (6.8 kDa mitochondrial proteolipid protein) (MLQ):ATP synthase membrane subunit 6.8PL (Fragment)	KO_2	BLAJ
0.000175879	0.537924	Hspb7	Heat shock protein beta-7 (HspB7) (Cardiovascular heat shock protein) (cvHsp) (Heat shock protein 25 kDa 2) (Protein p19/6.8)	BLAJ	WT		4.52404e-05	-0.636315	BLAJ.minus.WT	Fhl1:Fhl4	Four and a half LIM domains protein 1 (FHL-1) (KyoT) (RBP-associated molecule 14-1) (RAM14-1) (Skeletal muscle LIM-protein 1) (SLIM) (SLIM-1):Four and a half LIM domains 4	BLAJ	WT		1.13183e-05	0.294785	KO_2.minus.BLAJ	Thnsl2	Threonine synthase-like 2 (TSH2) (mTSH2) (EC 4.2.3.-)	KO_2	BLAJ		0.00247478	0.17922	KO_2.minus.BLAJ	Atp5mc2:Atp5mc3:Atp5mc1:Atp5g2	ATP synthase F(0) complex subunit C2, mitochondrial (ATP synthase lipid-binding protein) (ATP synthase membrane subunit c locus 2) (ATP synthase proteolipid P2) (ATPase protein 9) (ATPase subunit c):ATP synthase F(0) complex subunit C3, mitochondrial (ATP synthase lipid-binding protein) (ATP synthase membrane subunit c locus 3) (ATP synthase proteolipid P3) (ATPase protein 9) (ATPase subunit c):A…	KO_2	BLAJ
0.000178292	-0.205156	Eif3l	Eukaryotic translation initiation factor 3 subunit L (eIF3l) (66 kDa tyrosine-rich heat shock protein) (67 kDa polymerase-associated factor) (Eukaryotic translation initiation factor 3 subunit 6-interacting protein) (Eukaryotic translation initiation factor 3 subunit E-interacting protein) (HSP-66Y) (PAF67)	BLAJ	WT		4.56076e-05	-0.34679	BLAJ.minus.WT	Aldh6a1	Methylmalonate-semialdehyde dehydrogenase [acylating], mitochondrial (MMSDH) (Malonate-semialdehyde dehydrogenase [acylating]) (EC 1.2.1.18) (EC 1.2.1.27) (Aldehyde dehydrogenase family 6 member A1)	BLAJ	WT		1.142e-05	0.464851	KO_2.minus.BLAJ	Acot2:Acot3:Acot5:Acot4:Acot1:Acot6	Acyl-coenzyme A thioesterase 2, mitochondrial (Acyl-CoA thioesterase 2) (EC 3.1.2.2) (Acyl coenzyme A thioester hydrolase) (MTE-I) (Very-long-chain acyl-CoA thioesterase):Acyl-coenzyme A thioesterase 3 (Acyl-CoA thioesterase 3) (EC 3.1.2.2) (PTE-Ia) (Peroxisomal acyl-coenzyme A thioester hydrolase 2a) (Peroxisomal long-chain acyl-CoA thioesterase 2):Acyl-coenzyme A thioesterase 5 (Acyl-CoA thioes…	KO_2	BLAJ		0.00248615	0.150764	KO_2.minus.BLAJ	Ogdh:Ogdhl	2-oxoglutarate dehydrogenase, mitochondrial (EC 1.2.4.2) (2-oxoglutarate dehydrogenase complex component E1) (OGDC-E1) (Alpha-ketoglutarate dehydrogenase):Oxoglutarate dehydrogenase (succinyl-transferring) (EC 1.2.4.2)	KO_2	BLAJ
0.000180637	0.173287	H2az1:H2az2	Histone H2A.Z (H2A/z):Histone H2A.V (H2A.F/Z) (H2A.Z variant histone 2)	BLAJ	WT		4.66483e-05	0.380231	BLAJ.minus.WT	Capg	Macrophage-capping protein (Actin regulatory protein CAP-G) (Actin-capping protein GCAP39) (Myc basic motif homolog 1)	BLAJ	WT		1.14241e-05	-0.338057	KO_2.minus.BLAJ	Rps5	40S ribosomal protein S5 [Cleaved into: 40S ribosomal protein S5, N-terminally processed]	KO_2	BLAJ		0.00251027	-0.142933	KO_2.minus.BLAJ	Rps15a	40S ribosomal protein S15a	KO_2	BLAJ
0.000180637	0.397827	Tma7	Translation machinery-associated protein 7 (Coiled-coil domain-containing protein 72)	BLAJ	WT		4.66874e-05	-0.241118	BLAJ.minus.WT	Mtrex	Exosome RNA helicase MTR4 (EC 3.6.4.13) (ATP-dependent helicase SKIV2L2) (Superkiller viralicidic activity 2-like 2) (TRAMP-like complex helicase)	BLAJ	WT		1.15511e-05	-0.262969	KO_2.minus.BLAJ	Tpd52l2	Tumor protein D54 (Tumor protein D52-like 2)	KO_2	BLAJ		0.00258895	0.218662	KO_2.minus.BLAJ	Mpc2	Mitochondrial pyruvate carrier 2 (Brain protein 44)	KO_2	BLAJ
0.000180857	0.365995	Serf2	Small EDRK-rich factor 2 (Protein 4F5-related) (4F5rel)	BLAJ	WT		4.68633e-05	-0.491753	BLAJ.minus.WT	Acaa2	3-ketoacyl-CoA thiolase, mitochondrial (EC 2.3.1.16) (Acetyl-CoA acetyltransferase) (EC 2.3.1.9) (Acetyl-CoA acyltransferase) (Acyl-CoA hydrolase, mitochondrial) (EC 3.1.2.-) (EC 3.1.2.1) (EC 3.1.2.2) (Beta-ketothiolase) (Mitochondrial 3-oxoacyl-CoA thiolase)	BLAJ	WT		1.17037e-05	0.255633	KO_2.minus.BLAJ	Etfb:Etfbl	Electron transfer flavoprotein subunit beta (Beta-ETF):Electron transfer flavoprotein subunit beta (Beta-ETF)	KO_2	BLAJ		0.00262694	0.297002	KO_2.minus.BLAJ	Nqo1	NAD(P)H dehydrogenase [quinone] 1 (EC 1.6.5.2) (Azoreductase) (DT-diaphorase) (DTD) (Menadione reductase) (NAD(P)H:quinone oxidoreductase 1) (Phylloquinone reductase) (Quinone reductase 1) (QR1)	KO_2	BLAJ
0.000180857	0.665157	Ndufa3	NADH dehydrogenase [ubiquinone] 1 alpha subcomplex subunit 3 (Complex I-B9) (CI-B9) (NADH-ubiquinone oxidoreductase B9 subunit)	BLAJ	WT		4.78302e-05	-0.334432	BLAJ.minus.WT	Rps21	40S ribosomal protein S21	BLAJ	WT		1.17037e-05	0.309394	KO_2.minus.BLAJ	Ctsl	Procathepsin L (EC 3.4.22.15) (Cathepsin L1) (Major excreted protein) (MEP) (p39 cysteine proteinase) [Cleaved into: Cathepsin L; Cathepsin L heavy chain; Cathepsin L light chain]	KO_2	BLAJ		0.00273755	-0.287805	KO_2.minus.BLAJ	Mettl21c	Protein-lysine methyltransferase METTL21C (EC 2.1.1.-) (Methyltransferase-like protein 21C)	KO_2	BLAJ
0.000182097	0.307482	Clic4	Chloride intracellular channel protein 4 (mc3s5/mtCLIC)	BLAJ	WT		4.78994e-05	-0.426828	BLAJ.minus.WT	Got2:Dusp22:Bdp1:Znf750	Aspartate aminotransferase, mitochondrial (mAspAT) (EC 2.6.1.1) (EC 2.6.1.7) (Fatty acid-binding protein) (FABP-1) (Glutamate oxaloacetate transaminase 2) (Kynurenine aminotransferase 4) (Kynurenine aminotransferase IV) (Kynurenine--oxoglutarate transaminase 4) (Kynurenine--oxoglutarate transaminase IV) (Plasma membrane-associated fatty acid-binding protein) (FABPpm) (Transaminase A):Dual specifi…	BLAJ	WT		1.24428e-05	-0.549899	KO_2.minus.BLAJ	Rcsd1	CapZ-interacting protein (Protein kinase substrate CapZIP)	KO_2	BLAJ		0.00273755	-0.126734	KO_2.minus.BLAJ	Rps8	40S ribosomal protein S8	KO_2	BLAJ
0.000190012	-0.522039	Kyat3	Kynurenine--oxoglutarate transaminase 3 (EC 2.6.1.7) (Cysteine-S-conjugate beta-lyase 2) (EC 4.4.1.13) (Kynurenine aminotransferase 3) (Kynurenine aminotransferase III) (KATIII) (Kynurenine--glyoxylate transaminase) (EC 2.6.1.63) (Kynurenine--oxoglutarate transaminase III)	BLAJ	WT		4.96394e-05	-0.185111	BLAJ.minus.WT	Opa1	Dynamin-like 120 kDa protein, mitochondrial (EC 3.6.5.5) (Large GTP-binding protein) (LargeG) (Optic atrophy protein 1 homolog) [Cleaved into: Dynamin-like 120 kDa protein, form S1]	BLAJ	WT		1.24428e-05	-0.181695	KO_2.minus.BLAJ	Eef1g	Elongation factor 1-gamma (EF-1-gamma) (eEF-1B gamma)	KO_2	BLAJ		0.00273755	0.145005	KO_2.minus.BLAJ	Cacnb2:Cacnb1:Cacnb4	Voltage-dependent L-type calcium channel subunit beta-2 (CAB2) (Calcium channel voltage-dependent subunit beta 2):Voltage-dependent L-type calcium channel subunit beta-1 (CAB1) (Calcium channel voltage-dependent subunit beta 1):Voltage-dependent L-type calcium channel subunit beta-4 (CAB4) (Calcium channel voltage-dependent subunit beta 4)	KO_2	BLAJ
0.000191288	0.356064	Ehd4	EH domain-containing protein 4 (PAST homolog 2) (mPAST2)	BLAJ	WT		4.96394e-05	0.428046	BLAJ.minus.WT	Mustn1	Musculoskeletal embryonic nuclear protein 1	BLAJ	WT		1.24428e-05	0.573579	KO_2.minus.BLAJ	Selenot	Thioredoxin reductase-like selenoprotein T (SelT) (EC 1.8.1.9)	KO_2	BLAJ		0.00273755	0.179994	KO_2.minus.BLAJ	Fh:Fh1	Fumarate hydratase, mitochondrial (Fumarase) (EC 4.2.1.2) (EF-3):Fumarate hydratase 1 (Fragment)	KO_2	BLAJ
0.000193584	-0.181668	Dhrs7b	Dehydrogenase/reductase SDR family member 7B (EC 1.1.-.-) (Short-chain dehydrogenase/reductase family 32C member 1) (Protein SDR32C1)	BLAJ	WT		5.01054e-05	-0.305309	BLAJ.minus.WT	Hccs	Holocytochrome c-type synthase (EC 4.4.1.17) (Cytochrome c-type heme lyase) (CCHL)	BLAJ	WT		1.32957e-05	0.399566	KO_2.minus.BLAJ	Bcap29	B-cell receptor-associated protein 29 (BCR-associated protein 29) (Bap29)	KO_2	BLAJ		0.00273755	0.187752	KO_2.minus.BLAJ	Srl	Sarcalumenin	KO_2	BLAJ
0.000193584	0.205693	Vps29	Vacuolar protein sorting-associated protein 29 (Vesicle protein sorting 29)	BLAJ	WT		5.01054e-05	-0.280018	BLAJ.minus.WT	Mpc1	Mitochondrial pyruvate carrier 1 (Brain protein 44-like protein)	BLAJ	WT		1.37784e-05	-0.259637	KO_2.minus.BLAJ	Smtn	Smoothelin	KO_2	BLAJ		0.00280552	0.227	KO_2.minus.BLAJ	Atp5f1a:Atp5a1	ATP synthase subunit alpha, mitochondrial (ATP synthase F1 subunit alpha):ATP synthase subunit alpha	KO_2	BLAJ
0.000194634	0.681521	Uqcc3	Ubiquinol-cytochrome-c reductase complex assembly factor 3	BLAJ	WT		5.01054e-05	0.208017	BLAJ.minus.WT	Ehbp1l1	EH domain-binding protein 1-like protein 1 (Tangerin)	BLAJ	WT		1.37784e-05	0.299839	KO_2.minus.BLAJ	Arl8a:Arl8b	ADP-ribosylation factor-like protein 8A (ADP-ribosylation factor-like protein 10B) (Novel small G protein indispensable for equal chromosome segregation 2):ADP-ribosylation factor-like protein 8B (EC 3.6.5.2) (ADP-ribosylation factor-like protein 10C) (Novel small G protein indispensable for equal chromosome segregation 1)	KO_2	BLAJ		0.00282896	-0.114055	KO_2.minus.BLAJ	Pdcd10	Programmed cell death protein 10 (TF-1 cell apoptosis-related protein 15)	KO_2	BLAJ
0.000200945	0.475704	Hmgn2:Hmgn2	Non-histone chromosomal protein HMG-17 (High mobility group nucleosome-binding domain-containing protein 2):Non-histone chromosomal protein HMG-17 (High mobility group nucleosome-binding domain-containing protein 2)	BLAJ	WT		5.05163e-05	-0.214315	BLAJ.minus.WT	Gpd1	Glycerol-3-phosphate dehydrogenase [NAD(+)], cytoplasmic (GPD-C) (GPDH-C) (EC 1.1.1.8)	BLAJ	WT		1.38431e-05	-0.223227	KO_2.minus.BLAJ	Vwa5a	von Willebrand factor A domain-containing protein 5A (Loss of heterozygosity 11 chromosomal region 2 gene A protein homolog)	KO_2	BLAJ		0.00282896	0.188995	KO_2.minus.BLAJ	Pdhb	Pyruvate dehydrogenase E1 component subunit beta, mitochondrial (PDHE1-B) (EC 1.2.4.1)	KO_2	BLAJ
0.000213653	-0.166345	Dlst	Dihydrolipoyllysine-residue succinyltransferase component of 2-oxoglutarate dehydrogenase complex, mitochondrial (EC 2.3.1.61) (2-oxoglutarate dehydrogenase complex component E2) (OGDC-E2) (Dihydrolipoamide succinyltransferase component of 2-oxoglutarate dehydrogenase complex) (E2K)	BLAJ	WT		5.08171e-05	0.185658	BLAJ.minus.WT	Uso1	General vesicular transport factor p115 (Protein USO1 homolog) (Transcytosis-associated protein) (TAP) (Vesicle-docking protein)	BLAJ	WT		1.39852e-05	0.21936	KO_2.minus.BLAJ	Gars1	Glycine--tRNA ligase (EC 6.1.1.14) (Diadenosine tetraphosphate synthetase) (Ap4A synthetase) (EC 2.7.7.-) (Glycyl-tRNA synthetase 1) (GlyRS)	KO_2	BLAJ		0.00284052	-0.173537	KO_2.minus.BLAJ	Mlip	Muscular LMNA-interacting protein (Cardiac Isl1-interacting protein) (CIP) (Muscular-enriched A-type laminin-interacting protein)	KO_2	BLAJ
0.000219173	0.168483	H1-4:H1-1:H1-6:H1f6	Histone H1.4 (H1 VAR.2) (H1e):Histone H1.1 (H1 VAR.3) (Histone H1a) (H1a):Histone H1t (Testicular H1 histone):H1.6 linker histone, cluster member (Histone cluster 1, H1t)	BLAJ	WT		5.12256e-05	-0.344959	BLAJ.minus.WT	Hnmt	Histamine N-methyltransferase (HMT) (EC 2.1.1.8)	BLAJ	WT		1.39852e-05	0.53792	KO_2.minus.BLAJ	Gng12	Guanine nucleotide-binding protein G(I)/G(S)/G(O) subunit gamma-12	KO_2	BLAJ		0.00296096	0.294249	KO_2.minus.BLAJ	Cryz	Quinone oxidoreductase (EC 1.6.5.5) (NADPH:quinone reductase) (Zeta-crystallin)	KO_2	BLAJ
0.000220766	-0.821233	Prx	Periaxin	BLAJ	WT		5.12256e-05	0.310816	BLAJ.minus.WT	Cfb:Gm20547	Complement factor B (EC 3.4.21.47) (C3/C5 convertase) [Cleaved into: Complement factor B Ba fragment; Complement factor B Bb fragment]:C3/C5 convertase (EC 3.4.21.47) (Complement factor B)	BLAJ	WT		1.43598e-05	0.531001	KO_2.minus.BLAJ	Slc27a1	Long-chain fatty acid transport protein 1 (FATP-1) (Fatty acid transport protein 1) (EC 6.2.1.15) (Fatty acid transport protein) (Solute carrier family 27 member 1)	KO_2	BLAJ		0.00296664	0.209256	KO_2.minus.BLAJ	Sdhb	Succinate dehydrogenase [ubiquinone] iron-sulfur subunit, mitochondrial (EC 1.3.5.1) (Iron-sulfur subunit of complex II) (Ip)	KO_2	BLAJ
0.000227653	0.26003	Cfl1	Cofilin-1 (Cofilin, non-muscle isoform)	BLAJ	WT		5.29779e-05	0.249033	BLAJ.minus.WT	Mlip	Muscular LMNA-interacting protein (Cardiac Isl1-interacting protein) (CIP) (Muscular-enriched A-type laminin-interacting protein)	BLAJ	WT		1.52925e-05	-0.384085	KO_2.minus.BLAJ	Sh3bgrl3	SH3 domain-binding glutamic acid-rich-like protein 3	KO_2	BLAJ		0.00296664	0.225984	KO_2.minus.BLAJ	Acot13	Acyl-coenzyme A thioesterase 13 (Acyl-CoA thioesterase 13) (EC 3.1.2.-) (Hotdog-fold thioesterase superfamily member 2) (Palmitoyl-CoA hydrolase) (EC 3.1.2.2) (Thioesterase superfamily member 2) (THEM2)	KO_2	BLAJ
0.000227653	0.433483	Serpinb6:Serpinb6a:Serpinb6c:Serpinb6d	Serpin B6 (Placental thrombin inhibitor) (Proteinase inhibitor 6) (PI-6):Serine (or cysteine) peptidase inhibitor, clade B, member 6a:Serine (or cysteine) peptidase inhibitor, clade B, member 6c:OTTMUSG00000000712 protein (Serine (or cysteine) peptidase inhibitor, clade B, member 6d)	BLAJ	WT		5.33384e-05	-0.210676	BLAJ.minus.WT	Gphn	Gephyrin [Includes: Molybdopterin adenylyltransferase (MPT adenylyltransferase) (EC 2.7.7.75) (Domain G); Molybdopterin molybdenumtransferase (MPT Mo-transferase) (EC 2.10.1.1) (Domain E)]	BLAJ	WT		1.53182e-05	-0.325254	KO_2.minus.BLAJ	Dynlrb1	Dynein light chain roadblock-type 1 (Dynein light chain 2A, cytoplasmic)	KO_2	BLAJ		0.00299041	0.216667	KO_2.minus.BLAJ	Gatd3:Gatd3a	Glutamine amidotransferase-like class 1 domain-containing protein 3, mitochondrial:Glutamine amidotransferase-like class 1 domain-containing 3A (Fragment)	KO_2	BLAJ
0.000229262	-0.249732	Decr1	2,4-dienoyl-CoA reductase [(3E)-enoyl-CoA-producing], mitochondrial (EC 1.3.1.124) (2,4-dienoyl-CoA reductase [NADPH]) (4-enoyl-CoA reductase [NADPH])	BLAJ	WT		5.36017e-05	0.270656	BLAJ.minus.WT	H1-5	Histone H1.5 (H1 VAR.5) (H1b)	BLAJ	WT		1.56382e-05	0.292804	KO_2.minus.BLAJ	Vps4a	Vacuolar protein sorting-associated protein 4A (EC 3.6.4.6)	KO_2	BLAJ		0.00307149	0.182714	KO_2.minus.BLAJ	L2hgdh	L-2-hydroxyglutarate dehydrogenase, mitochondrial (EC 1.1.99.2) (Duranin)	KO_2	BLAJ
0.000229262	0.478515	F13a1	Coagulation factor XIII A chain (Coagulation factor XIIIa) (EC 2.3.2.13) (Protein-glutamine gamma-glutamyltransferase A chain) (Transglutaminase A chain)	BLAJ	WT		5.42536e-05	-0.888318	BLAJ.minus.WT	Itga4	Integrin alpha-4 (CD49 antigen-like family member D) (Integrin alpha-IV) (Lymphocyte Peyer patch adhesion molecules subunit alpha) (LPAM subunit alpha) (VLA-4 subunit alpha) (CD antigen CD49d)	BLAJ	WT		1.56382e-05	0.310678	KO_2.minus.BLAJ	Cbr4	3-oxoacyl-[acyl-carrier-protein] reductase (EC 1.1.1.100) (3-ketoacyl-[acyl-carrier-protein] reductase beta subunit) (KAR beta subunit) (Carbonyl reductase family member 4) (CBR4) (Quinone reductase CBR4) (EC 1.6.5.10)	KO_2	BLAJ		0.0031568	0.132394	KO_2.minus.BLAJ	Cacna1d:Cacna1c:Cacna1f:Cacna1s	Voltage-dependent L-type calcium channel subunit alpha-1D (Calcium channel, L type, alpha-1 polypeptide isoform 2) (Voltage-gated calcium channel subunit alpha Cav1.3):Voltage-dependent L-type calcium channel subunit alpha-1C (Calcium channel, L type, alpha-1 polypeptide, isoform 1, cardiac muscle) (MELC-CC) (Mouse brain class C) (MBC) (Voltage-gated calcium channel subunit alpha Cav1.2):Voltage-…	KO_2	BLAJ
0.000230966	0.249099	Rpl31	60S ribosomal protein L31	BLAJ	WT		5.42536e-05	-0.420592	BLAJ.minus.WT	Hadh	Hydroxyacyl-coenzyme A dehydrogenase, mitochondrial (HCDH) (EC 1.1.1.35) (Medium and short-chain L-3-hydroxyacyl-coenzyme A dehydrogenase) (Short-chain 3-hydroxyacyl-CoA dehydrogenase)	BLAJ	WT		1.5938e-05	-0.246465	KO_2.minus.BLAJ	Mvp	Major vault protein (MVP)	KO_2	BLAJ		0.00319627	0.19451	KO_2.minus.BLAJ	Prdx6:Prdx6b	Peroxiredoxin-6 (EC 1.11.1.27) (1-Cys peroxiredoxin) (1-Cys PRX) (Acidic calcium-independent phospholipase A2) (aiPLA2) (EC 3.1.1.4) (Antioxidant protein 2) (Glutathione-dependent peroxiredoxin) (Lysophosphatidylcholine acyltransferase 5) (LPC acyltransferase 5) (LPCAT-5) (Lyso-PC acyltransferase 5) (EC 2.3.1.23) (Non-selenium glutathione peroxidase) (NSGPx):Peroxiredoxin-6 (EC 1.11.1.27)	KO_2	BLAJ
0.000235337	-0.170122	Fahd2:Fahd2a	Fumarylacetoacetate hydrolase domain-containing protein 2A (EC 3.-.-.-):Fumarylacetoacetate hydrolase domain-containing 2A	BLAJ	WT		5.42536e-05	0.535786	BLAJ.minus.WT	H3c11:H3c11:H3c11:H3c11:H3c8:H3c8:H3c8:H3c8:H3c1:H3c1:H3c1:H3c1:H3c10:H3c10:H3c10:H3c10:H3c13:H3c13:H3c13:H3c13:H3c13:H3c13:H3c13:H3c13:H3c3:H3c3:H3c3:H3c3:H3c3:H3c3:H3c3:H3c3:H3c2:H3c2:H3c2:H3c2:H3c2:H3c2:H3c2:H3c2:H3c4:H3c4:H3c4:H3c4:H3c4:H3c4:H3c4:H3c4:H3c15:H3c15:H3c15:H3c15:H3c15:H3c15:H3c15:H3c15:H3c14:H3c14:H3c14:H3c14:H3c14:H3c14:H3c14:H3c14:H3c7:H3c7:H3c7:H3c7:H3c7:H3c7:H3c7:H3c7:H3c6:H3…	Histone H3.1:Histone H3.1:Histone H3.1:Histone H3.1:Histone H3.1:Histone H3.1:Histone H3.1:Histone H3.1:Histone H3.1:Histone H3.1:Histone H3.1:Histone H3.1:Histone H3.1:Histone H3.1:Histone H3.1:Histone H3.1:Histone H3.2 (H3-clustered histone 13) (H3-clustered histone 14) (H3-clustered histone 15) (H3-clustered histone 2) (H3-clustered histone 3) (H3-clustered histone 4) (H3-clustered histone 6) …	BLAJ	WT		1.61767e-05	-0.31546	KO_2.minus.BLAJ	G3bp1	Ras GTPase-activating protein-binding protein 1 (G3BP-1) (EC 3.6.4.12) (EC 3.6.4.13) (ATP-dependent DNA helicase VIII) (GAP SH3 domain-binding protein 1) (HDH-VIII)	KO_2	BLAJ		0.00320621	0.105623	KO_2.minus.BLAJ	Ptpa	Serine/threonine-protein phosphatase 2A activator (EC 5.2.1.8) (PP2A, subunit B', PR53 isoform) (Phosphotyrosyl phosphatase activator) (PTPA) (Serine/threonine-protein phosphatase 2A regulatory subunit 4) (Serine/threonine-protein phosphatase 2A regulatory subunit B')	KO_2	BLAJ
0.000235337	0.267616	Anxa5	Annexin A5 (Anchorin CII) (Annexin V) (Annexin-5) (Calphobindin I) (CPB-I) (Endonexin II) (Lipocortin V) (Placental anticoagulant protein 4) (PP4) (Placental anticoagulant protein I) (PAP-I) (Thromboplastin inhibitor) (Vascular anticoagulant-alpha) (VAC-alpha)	BLAJ	WT		5.51953e-05	-0.31058	BLAJ.minus.WT	Fahd1	Acylpyruvase FAHD1, mitochondrial (EC 3.7.1.5) (Fumarylacetoacetate hydrolase domain-containing protein 1) (Oxaloacetate decarboxylase) (OAA decarboxylase) (EC 4.1.1.112)	BLAJ	WT		1.61767e-05	0.160634	KO_2.minus.BLAJ	Gigyf1:Ddx19a:Ddx19b	GRB10-interacting GYF protein 1 (PERQ amino acid-rich with GYF domain-containing protein 1):ATP-dependent RNA helicase DDX19A (EC 3.6.4.13) (DEAD box RNA helicase DEAD5) (mDEAD5) (DEAD box protein 19A) (Eukaryotic translation initiation factor 4A-related sequence 1):RNA helicase (EC 3.6.4.13)	KO_2	BLAJ		0.00321989	-0.328235	KO_2.minus.BLAJ	Cap1	Adenylyl cyclase-associated protein 1 (CAP 1)	KO_2	BLAJ
0.00023682	0.272864	Rps25	40S ribosomal protein S25	BLAJ	WT		5.61302e-05	-0.311303	BLAJ.minus.WT	Uqcrc1	Cytochrome b-c1 complex subunit 1, mitochondrial (Complex III subunit 1) (Core protein I) (Ubiquinol-cytochrome-c reductase complex core protein 1)	BLAJ	WT		1.61767e-05	0.195977	KO_2.minus.BLAJ	Twf2	Twinfilin-2 (A6-related protein) (mA6RP) (Twinfilin-1-like protein)	KO_2	BLAJ		0.00327554	0.276527	KO_2.minus.BLAJ	Alad	Delta-aminolevulinic acid dehydratase (ALADH) (EC 4.2.1.24) (Porphobilinogen synthase)	KO_2	BLAJ
0.000240638	0.260407	Tpt1	Translationally-controlled tumor protein (TCTP) (21 kDa polypeptide) (p21) (p23)	BLAJ	WT		5.67238e-05	-0.486807	BLAJ.minus.WT	Decr1	2,4-dienoyl-CoA reductase [(3E)-enoyl-CoA-producing], mitochondrial (EC 1.3.1.124) (2,4-dienoyl-CoA reductase [NADPH]) (4-enoyl-CoA reductase [NADPH])	BLAJ	WT		1.61767e-05	0.224566	KO_2.minus.BLAJ	Bcap31	B-cell receptor-associated protein 31 (BCR-associated protein 31) (Bap31) (p28)	KO_2	BLAJ		0.00330628	-0.32003	KO_2.minus.BLAJ	Clu	Clusterin (Apolipoprotein J) (Apo-J) (Clustrin) (Sulfated glycoprotein 2) (SGP-2) [Cleaved into: Clusterin beta chain; Clusterin alpha chain]	KO_2	BLAJ
0.000246941	0.231798	Pls3	Plastin-3 (T-plastin)	BLAJ	WT		5.67238e-05	-0.302657	BLAJ.minus.WT	Hibadh	3-hydroxyisobutyrate dehydrogenase, mitochondrial (HIBADH) (EC 1.1.1.31)	BLAJ	WT		1.6281e-05	0.160531	KO_2.minus.BLAJ	Coq6	Ubiquinone biosynthesis monooxygenase COQ6, mitochondrial (EC 1.14.13.-) (Coenzyme Q10 monooxygenase 6)	KO_2	BLAJ		0.00331798	0.189379	KO_2.minus.BLAJ	Uqcrc2	Cytochrome b-c1 complex subunit 2, mitochondrial (Complex III subunit 2) (Core protein II) (Ubiquinol-cytochrome-c reductase complex core protein 2)	KO_2	BLAJ
0.000257976	0.223031	Rps3a	40S ribosomal protein S3a (Protein TU-11)	BLAJ	WT		5.80911e-05	0.22571	BLAJ.minus.WT	Copg1:Copg2	Coatomer subunit gamma-1 (Gamma-1-coat protein) (Gamma-1-COP):Coatomer subunit gamma-2 (Gamma-2-coat protein) (Gamma-2-COP)	BLAJ	WT		1.6453e-05	0.395594	KO_2.minus.BLAJ	Snx6	Sorting nexin-6 [Cleaved into: Sorting nexin-6, N-terminally processed]	KO_2	BLAJ		0.00338463	0.309282	KO_2.minus.BLAJ	Ivd	Isovaleryl-CoA dehydrogenase, mitochondrial (IVD) (EC 1.3.8.4) (Butyryl-CoA dehydrogenase) (EC 1.3.8.1)	KO_2	BLAJ
0.000267087	-0.18124	Cst3	Cystatin-C (Cystatin-3)	BLAJ	WT		5.87945e-05	-0.456584	BLAJ.minus.WT	Ech1	Delta(3,5)-Delta(2,4)-dienoyl-CoA isomerase, mitochondrial (EC 5.3.3.-)	BLAJ	WT		1.69684e-05	-0.198753	KO_2.minus.BLAJ	Drg2	Developmentally-regulated GTP-binding protein 2 (DRG-2) (Translation factor GTPase DRG2) (TRAFAC GTPase DRG2) (EC 3.6.5.-)	KO_2	BLAJ		0.00341163	-0.117244	KO_2.minus.BLAJ	Rpl11	60S ribosomal protein L11	KO_2	BLAJ
0.000269547	-0.354437	Gcdh	Glutaryl-CoA dehydrogenase, mitochondrial (GCD) (EC 1.3.8.6)	BLAJ	WT		5.87945e-05	-0.418467	BLAJ.minus.WT	Eci1	Enoyl-CoA delta isomerase 1, mitochondrial (EC 5.3.3.8) (3,2-trans-enoyl-CoA isomerase) (Delta(3),Delta(2)-enoyl-CoA isomerase) (D3,D2-enoyl-CoA isomerase) (Dodecenoyl-CoA isomerase)	BLAJ	WT		1.70887e-05	-0.293058	KO_2.minus.BLAJ	Ufd1	Ubiquitin recognition factor in ER-associated degradation protein 1 (Ubiquitin fusion degradation protein 1 homolog) (UB fusion protein 1)	KO_2	BLAJ		0.00343959	-0.197568	KO_2.minus.BLAJ	Eef1b:Eef1b2	Elongation factor 1-beta (EF-1-beta):Eukaryotic translation elongation factor 1 beta 2	KO_2	BLAJ
0.000269595	0.231192	Sub1	Activated RNA polymerase II transcriptional coactivator p15 (Positive cofactor 4) (PC4) (SUB1 homolog) (Single-stranded DNA-binding protein p9) (p14)	BLAJ	WT		5.92092e-05	-0.330912	BLAJ.minus.WT	Ndufv1	NADH dehydrogenase [ubiquinone] flavoprotein 1, mitochondrial (EC 7.1.1.2) (Complex I-51kD) (CI-51kD) (NADH-ubiquinone oxidoreductase 51 kDa subunit)	BLAJ	WT		1.70887e-05	-0.251728	KO_2.minus.BLAJ	Pdap1	28 kDa heat- and acid-stable phosphoprotein (PDGF-associated protein) (PAP) (PDGFA-associated protein 1) (PAP1)	KO_2	BLAJ		0.00343959	0.206275	KO_2.minus.BLAJ	Aco2	Aconitate hydratase, mitochondrial (Aconitase) (EC 4.2.1.3) (Citrate hydro-lyase)	KO_2	BLAJ
0.00027727	-0.235778	Ephx2	Bifunctional epoxide hydrolase 2 [Includes: Cytosolic epoxide hydrolase 2 (CEH) (EC 3.3.2.10) (Epoxide hydratase) (Soluble epoxide hydrolase) (SEH); Lipid-phosphate phosphatase (EC 3.1.3.76)]	BLAJ	WT		5.92092e-05	0.499426	BLAJ.minus.WT	Ftl1:Ftl2:Ftl1-ps1	Ferritin light chain 1 (Ferritin L subunit 1):Ferritin light chain 2 (Ferritin L subunit 2) (Ferritin subunit LG):Ferritin light polypeptide 1, pseudogene 1 (Fragment)	BLAJ	WT		1.80255e-05	-0.276843	KO_2.minus.BLAJ	Gsto2:Gsto1	Glutathione S-transferase omega-2 (GSTO-2) (EC 2.5.1.18) (Glutathione S-transferase omega 2-2) (GSTO 2-2) (Glutathione-dependent dehydroascorbate reductase) (EC 1.8.5.1) (Monomethylarsonic acid reductase) (MMA(V) reductase) (EC 1.20.4.2):Glutathione S-transferase omega-1 (GSTO-1) (EC 2.5.1.18) (Glutathione S-transferase omega 1-1) (GSTO 1-1) (Glutathione-dependent dehydroascorbate reductase) (EC …	KO_2	BLAJ		0.00343959	0.226879	KO_2.minus.BLAJ	Tmem143	Transmembrane protein 143	KO_2	BLAJ
0.000282025	-0.197622	Slc12a2	Solute carrier family 12 member 2 (Basolateral Na-K-Cl symporter) (Bumetanide-sensitive sodium-(potassium)-chloride cotransporter 2)	BLAJ	WT		5.98107e-05	-0.345362	BLAJ.minus.WT	Bckdha	2-oxoisovalerate dehydrogenase subunit alpha, mitochondrial (EC 1.2.4.4) (Branched-chain alpha-keto acid dehydrogenase E1 component alpha chain) (BCKDE1A) (BCKDH E1-alpha)	BLAJ	WT		1.83292e-05	0.32704	KO_2.minus.BLAJ	Neu2	Sialidase-2 (EC 3.2.1.18) (Cytosolic sialidase) (Mouse skeletal muscle sialidase) (MSS) (Murine thymic sialidase) (MTS) (N-acetyl-alpha-neuraminidase 2)	KO_2	BLAJ		0.00351202	-0.208151	KO_2.minus.BLAJ	Cfb:Gm20547	Complement factor B (EC 3.4.21.47) (C3/C5 convertase) [Cleaved into: Complement factor B Ba fragment; Complement factor B Bb fragment]:C3/C5 convertase (EC 3.4.21.47) (Complement factor B)	KO_2	BLAJ
0.000285348	-0.289129	Cpt2	Carnitine O-palmitoyltransferase 2, mitochondrial (EC 2.3.1.21) (Carnitine palmitoyltransferase II) (CPT II)	BLAJ	WT		6.02389e-05	0.173578	BLAJ.minus.WT	Tardbp	TAR DNA-binding protein 43 (TDP-43)	BLAJ	WT		1.83551e-05	-0.21701	KO_2.minus.BLAJ	Aldoa:Aldoart1	Fructose-bisphosphate aldolase A (EC 4.1.2.13) (Aldolase 1) (Muscle-type aldolase):Fructose-bisphosphate aldolase (EC 4.1.2.13)	KO_2	BLAJ		0.00351202	0.172311	KO_2.minus.BLAJ	Sucla2	Succinate--CoA ligase [ADP-forming] subunit beta, mitochondrial (EC 6.2.1.5) (ATP-specific succinyl-CoA synthetase subunit beta) (A-SCS) (Succinyl-CoA synthetase beta-A chain) (SCS-betaA)	KO_2	BLAJ
0.000285348	0.183183	Copb2	Coatomer subunit beta' (Beta'-coat protein) (Beta'-COP) (p102)	BLAJ	WT		6.21053e-05	0.454056	BLAJ.minus.WT	Mrc1	Macrophage mannose receptor 1 (MMR) (CD antigen CD206)	BLAJ	WT		1.88901e-05	-0.628891	KO_2.minus.BLAJ	Fn1	Fibronectin (FN) [Cleaved into: Anastellin]	KO_2	BLAJ		0.00351267	0.197347	KO_2.minus.BLAJ	Uqcrfs1	Cytochrome b-c1 complex subunit Rieske, mitochondrial (EC 7.1.1.8) (Complex III subunit 5) (Cytochrome b-c1 complex subunit 5) (Rieske iron-sulfur protein) (RISP) (Rieske protein UQCRFS1) (Ubiquinol-cytochrome c reductase iron-sulfur subunit) [Cleaved into: Cytochrome b-c1 complex subunit 9 (Su9) (Subunit 9) (8 kDa subunit 9) (Complex III subunit IX) (Cytochrome b-c1 complex subunit 11) (UQCRFS1 …	KO_2	BLAJ
0.000295317	0.197192	Fscn1	Fascin (Singed-like protein)	BLAJ	WT		6.77594e-05	-0.612483	BLAJ.minus.WT	Sypl2	Synaptophysin-like protein 2 (Mitsugumin-29) (Mg29)	BLAJ	WT		1.97727e-05	0.205126	KO_2.minus.BLAJ	Etfdh	Electron transfer flavoprotein-ubiquinone oxidoreductase, mitochondrial (ETF-QO) (ETF-ubiquinone oxidoreductase) (EC 1.5.5.1) (Electron-transferring-flavoprotein dehydrogenase) (ETF dehydrogenase)	KO_2	BLAJ		0.00355481	0.159263	KO_2.minus.BLAJ	Aldh4a1	Delta-1-pyrroline-5-carboxylate dehydrogenase, mitochondrial (P5C dehydrogenase) (EC 1.2.1.88) (Aldehyde dehydrogenase family 4 member A1) (L-glutamate gamma-semialdehyde dehydrogenase)	KO_2	BLAJ
0.000306165	-0.192446	Mtmr2:Mtm1	Myotubularin-related protein 2 (Phosphatidylinositol-3,5-bisphosphate 3-phosphatase) (EC 3.1.3.95) (Phosphatidylinositol-3-phosphate phosphatase) (EC 3.1.3.64):Myotubularin (Phosphatidylinositol-3,5-bisphosphate 3-phosphatase) (EC 3.1.3.95) (Phosphatidylinositol-3-phosphate phosphatase) (EC 3.1.3.64)	BLAJ	WT		6.77594e-05	-0.371468	BLAJ.minus.WT	Carnmt1	Carnosine N-methyltransferase (EC 2.1.1.22)	BLAJ	WT		1.99738e-05	-0.289014	KO_2.minus.BLAJ	Psma5	Proteasome subunit alpha type-5 (Macropain zeta chain) (Multicatalytic endopeptidase complex zeta chain) (Proteasome zeta chain)	KO_2	BLAJ		0.00355786	0.166122	KO_2.minus.BLAJ	Synpo	Synaptopodin	KO_2	BLAJ
0.000311163	-1.11596	Rock1	Rho-associated protein kinase 1 (EC 2.7.11.1) (Rho-associated, coiled-coil-containing protein kinase 1) (Rho-associated, coiled-coil-containing protein kinase I) (ROCK-I) (p160 ROCK-1) (p160ROCK)	BLAJ	WT		6.84255e-05	-0.385592	BLAJ.minus.WT	Echs1	Enoyl-CoA hydratase, mitochondrial (mECH) (mECH1) (EC 4.2.1.17) (EC 5.3.3.8) (Enoyl-CoA hydratase 1) (ECHS1) (Short-chain enoyl-CoA hydratase) (SCEH)	BLAJ	WT		1.99738e-05	0.353577	KO_2.minus.BLAJ	Mospd1	Motile sperm domain-containing protein 1	KO_2	BLAJ		0.00373827	0.134439	KO_2.minus.BLAJ	Aup1	Lipid droplet-regulating VLDL assembly factor AUP1 (Ancient ubiquitous protein 1)	KO_2	BLAJ
0.000311163	0.271767	Smtnl2	Smoothelin-like protein 2	BLAJ	WT		6.84255e-05	-0.290706	BLAJ.minus.WT	Ndufa7	NADH dehydrogenase [ubiquinone] 1 alpha subcomplex subunit 7 (Complex I-B14.5a) (CI-B14.5a) (NADH-ubiquinone oxidoreductase subunit B14.5a)	BLAJ	WT		2.01246e-05	0.191049	KO_2.minus.BLAJ	Uqcrfs1	Cytochrome b-c1 complex subunit Rieske, mitochondrial (EC 7.1.1.8) (Complex III subunit 5) (Cytochrome b-c1 complex subunit 5) (Rieske iron-sulfur protein) (RISP) (Rieske protein UQCRFS1) (Ubiquinol-cytochrome c reductase iron-sulfur subunit) [Cleaved into: Cytochrome b-c1 complex subunit 9 (Su9) (Subunit 9) (8 kDa subunit 9) (Complex III subunit IX) (Cytochrome b-c1 complex subunit 11) (UQCRFS1 …	KO_2	BLAJ		0.00373827	0.160591	KO_2.minus.BLAJ	Sod1	Superoxide dismutase [Cu-Zn] (EC 1.15.1.1)	KO_2	BLAJ
0.000313102	-0.109736	Dnm1l	Dynamin-1-like protein (EC 3.6.5.5) (Dynamin family member proline-rich carboxyl-terminal domain less) (Dymple) (Dynamin-related protein 1)	BLAJ	WT		6.84255e-05	-0.229369	BLAJ.minus.WT	Vdac1	Voltage-dependent anion-selective channel protein 1 (VDAC-1) (mVDAC1) (Outer mitochondrial membrane protein porin 1) (Plasmalemmal porin) (Voltage-dependent anion-selective channel protein 5) (VDAC-5) (mVDAC5)	BLAJ	WT		2.12896e-05	0.178673	KO_2.minus.BLAJ	Chchd3	MICOS complex subunit Mic19 (Coiled-coil-helix-coiled-coil-helix domain-containing protein 3)	KO_2	BLAJ		0.00373827	0.338507	KO_2.minus.BLAJ	Ephx2	Bifunctional epoxide hydrolase 2 [Includes: Cytosolic epoxide hydrolase 2 (CEH) (EC 3.3.2.10) (Epoxide hydratase) (Soluble epoxide hydrolase) (SEH); Lipid-phosphate phosphatase (EC 3.1.3.76)]	KO_2	BLAJ
0.00032522	-0.284681	Sirt3	NAD-dependent protein deacetylase sirtuin-3 (EC 2.3.1.286) (Regulatory protein SIR2 homolog 3) (SIR2-like protein 3) (mSIR2L3)	BLAJ	WT		6.84255e-05	-0.226634	BLAJ.minus.WT	Glrx3	Glutaredoxin-3 (PKC-interacting cousin of thioredoxin) (PICOT) (PKC-theta-interacting protein) (PKCq-interacting protein) (Thioredoxin-like protein 2)	BLAJ	WT		2.15115e-05	-0.46309	KO_2.minus.BLAJ	Serpinh1	Serpin H1 (47 kDa heat shock protein) (Collagen-binding protein) (Colligin) (Serine protease inhibitor J6)	KO_2	BLAJ		0.00376237	-0.124465	KO_2.minus.BLAJ	U2af2	Splicing factor U2AF 65 kDa subunit (U2 auxiliary factor 65 kDa subunit) (U2 snRNP auxiliary factor large subunit)	KO_2	BLAJ
0.00032522	-0.168536	Gars1	Glycine--tRNA ligase (EC 6.1.1.14) (Diadenosine tetraphosphate synthetase) (Ap4A synthetase) (EC 2.7.7.-) (Glycyl-tRNA synthetase 1) (GlyRS)	BLAJ	WT		6.84255e-05	-0.208362	BLAJ.minus.WT	Adk	Adenosine kinase (AK) (EC 2.7.1.20) (Adenosine 5'-phosphotransferase)	BLAJ	WT		2.17268e-05	-0.262712	KO_2.minus.BLAJ	Ndufs7	NADH dehydrogenase [ubiquinone] iron-sulfur protein 7, mitochondrial (EC 7.1.1.2) (Complex I-20kD) (CI-20kD) (NADH-ubiquinone oxidoreductase 20 kDa subunit)	KO_2	BLAJ		0.00380971	0.424362	KO_2.minus.BLAJ	Fabp3:Fabp7	Fatty acid-binding protein, heart (Fatty acid-binding protein 3) (Heart-type fatty acid-binding protein) (H-FABP) (Mammary-derived growth inhibitor) (MDGI):Fatty acid-binding protein, brain (Brain lipid-binding protein) (BLBP) (Brain-type fatty acid-binding protein) (B-FABP) (Fatty acid-binding protein 7)	KO_2	BLAJ
0.00032522	-0.141041	Usp15	Ubiquitin carboxyl-terminal hydrolase 15 (EC 3.4.19.12) (Deubiquitinating enzyme 15) (Ubiquitin thioesterase 15) (Ubiquitin-specific-processing protease 15)	BLAJ	WT		6.90738e-05	-0.357764	BLAJ.minus.WT	Atp5f1e	ATP synthase subunit epsilon, mitochondrial (ATPase subunit epsilon) (ATP synthase F1 subunit epsilon)	BLAJ	WT		2.19784e-05	-0.286884	KO_2.minus.BLAJ	Npm1	Nucleophosmin (NPM) (Nucleolar phosphoprotein B23) (Nucleolar protein NO38) (Numatrin)	KO_2	BLAJ		0.00383117	-0.113566	KO_2.minus.BLAJ	Tfg	TFG protein (Trk-fused gene) (Trk-fused protein)	KO_2	BLAJ
0.000326934	0.253568	Slirp	SRA stem-loop-interacting RNA-binding protein, mitochondrial	BLAJ	WT		6.98553e-05	-0.266692	BLAJ.minus.WT	Prxl2a	Peroxiredoxin-like 2A (Peroxiredoxin-like 2 activated in M-CSF stimulated monocytes) (Protein PAMM) (Redox-regulatory protein FAM213A)	BLAJ	WT		2.20311e-05	-0.18128	KO_2.minus.BLAJ	Lamtor1	Ragulator complex protein LAMTOR1 (Late endosomal/lysosomal adaptor and MAPK and MTOR activator 1) (Lipid raft adaptor protein p18)	KO_2	BLAJ		0.00402968	0.196193	KO_2.minus.BLAJ	Cyc1	Cytochrome c1, heme protein, mitochondrial (EC 7.1.1.8) (Complex III subunit 4) (Complex III subunit IV) (Cytochrome b-c1 complex subunit 4) (Ubiquinol-cytochrome-c reductase complex cytochrome c1 subunit) (Cytochrome c-1)	KO_2	BLAJ
0.00033039	-0.124972	Txnrd1	Thioredoxin reductase 1, cytoplasmic (TR) (EC 1.8.1.9) (Peroxidase TXNRD1) (EC 1.11.1.2) (Thioredoxin reductase TR1)	BLAJ	WT		6.98553e-05	0.315261	BLAJ.minus.WT	Nucks1	Nuclear ubiquitous casein and cyclin-dependent kinase substrate 1 (JC7)	BLAJ	WT		2.20311e-05	0.450821	KO_2.minus.BLAJ	Crybg3	Beta/gamma crystallin domain-containing protein 3	KO_2	BLAJ		0.0040439	0.166019	KO_2.minus.BLAJ	Nos1	Nitric oxide synthase, brain (EC 1.14.13.39) (Constitutive NOS) (NC-NOS) (NOS type I) (Neuronal NOS) (N-NOS) (nNOS) (Peptidyl-cysteine S-nitrosylase NOS1) (bNOS)	KO_2	BLAJ
0.000332097	-0.820387	Myh8	Myosin-8	BLAJ	WT		6.99566e-05	-0.266226	BLAJ.minus.WT	Myoz3	Myozenin-3 (Calsarcin-3) (FATZ-related protein 3)	BLAJ	WT		2.21189e-05	0.339219	KO_2.minus.BLAJ	Pmpcb	Mitochondrial-processing peptidase subunit beta (EC 3.4.24.64) (Beta-MPP) (P-52)	KO_2	BLAJ		0.00413335	0.11985	KO_2.minus.BLAJ	Myh13	Myosin, heavy polypeptide 13, skeletal muscle	KO_2	BLAJ
0.000332097	0.37673	Ndufs5	NADH dehydrogenase [ubiquinone] iron-sulfur protein 5 (Complex I-15 kDa) (CI-15 kDa) (NADH-ubiquinone oxidoreductase 15 kDa subunit)	BLAJ	WT		7.08796e-05	0.161898	BLAJ.minus.WT	Vps35	Vacuolar protein sorting-associated protein 35 (Maternal-embryonic 3) (Vesicle protein sorting 35)	BLAJ	WT		2.22478e-05	0.188035	KO_2.minus.BLAJ	Coq5	2-methoxy-6-polyprenyl-1,4-benzoquinol methylase, mitochondrial (EC 2.1.1.201) (Ubiquinone biosynthesis methyltransferase COQ5)	KO_2	BLAJ		0.00413335	0.176467	KO_2.minus.BLAJ	Atp2a3:Atp2a1	Sarcoplasmic/endoplasmic reticulum calcium ATPase 3 (SERCA3) (SR Ca(2+)-ATPase 3) (EC 7.2.2.10) (Calcium pump 3):Sarcoplasmic/endoplasmic reticulum calcium ATPase 1 (SERCA1) (SR Ca(2+)-ATPase 1) (EC 7.2.2.10) (Calcium pump 1) (Calcium-transporting ATPase sarcoplasmic reticulum type, fast twitch skeletal muscle isoform) (Endoplasmic reticulum class 1/2 Ca(2+) ATPase)	KO_2	BLAJ
0.000338038	-0.198052	Eci1	Enoyl-CoA delta isomerase 1, mitochondrial (EC 5.3.3.8) (3,2-trans-enoyl-CoA isomerase) (Delta(3),Delta(2)-enoyl-CoA isomerase) (D3,D2-enoyl-CoA isomerase) (Dodecenoyl-CoA isomerase)	BLAJ	WT		7.08796e-05	0.164819	BLAJ.minus.WT	Tmed10	Transmembrane emp24 domain-containing protein 10 (Protein Tmed10) (21 kDa transmembrane-trafficking protein) (Transmembrane protein Tmp21) (p24 family protein delta-1) (p24delta1)	BLAJ	WT		2.25229e-05	-0.170128	KO_2.minus.BLAJ	Phkg1:Phkg2	Phosphorylase b kinase gamma catalytic chain, skeletal muscle/heart isoform (EC 2.7.11.19) (Phosphorylase kinase subunit gamma-1) (Serine/threonine-protein kinase PHKG1) (EC 2.7.11.1) (EC 2.7.11.26):Phosphorylase b kinase gamma catalytic chain, liver/testis isoform (Fragment)	KO_2	BLAJ		0.00423267	-0.428123	KO_2.minus.BLAJ	Tubb6	Tubulin beta-6 chain	KO_2	BLAJ
0.000338038	0.23096	Npm1	Nucleophosmin (NPM) (Nucleolar phosphoprotein B23) (Nucleolar protein NO38) (Numatrin)	BLAJ	WT		7.16883e-05	-0.306261	BLAJ.minus.WT	Dbt	Lipoamide acyltransferase component of branched-chain alpha-keto acid dehydrogenase complex, mitochondrial (EC 2.3.1.168) (Branched-chain alpha-keto acid dehydrogenase complex component E2) (BCKAD-E2) (BCKADE2) (Dihydrolipoamide acetyltransferase component of branched-chain alpha-keto acid dehydrogenase complex) (Dihydrolipoamide branched chain transacylase) (Dihydrolipoyllysine-residue (2-methyl…	BLAJ	WT		2.32079e-05	0.215443	KO_2.minus.BLAJ	Tusc3:Magt1	Tumor suppressor candidate 3 (Dolichyl-diphosphooligosaccharide--protein glycosyltransferase subunit TUSC3) (Oligosaccharyl transferase subunit TUSC3) (Magnesium uptake/transporter TUSC3) (Protein N33):Magnesium transporter protein 1 (MagT1) (Dolichyl-diphosphooligosaccharide--protein glycosyltransferase subunit MAGT1) (Oligosaccharyl transferase subunit MAGT1) (Implantation-associated protein) (…	KO_2	BLAJ		0.00431975	0.169589	KO_2.minus.BLAJ	Hibch	3-hydroxyisobutyryl-CoA hydrolase, mitochondrial (EC 3.1.2.4) (3-hydroxyisobutyryl-coenzyme A hydrolase) (HIB-CoA hydrolase) (HIBYL-CoA-H)	KO_2	BLAJ
0.000338508	0.332305	Rpl14	60S ribosomal protein L14	BLAJ	WT		7.16883e-05	0.19292	BLAJ.minus.WT	Kars1:Kars	Lysine--tRNA ligase (EC 2.7.7.-) (EC 6.1.1.6) (Lysyl-tRNA synthetase) (LysRS):Lysine--tRNA ligase (EC 6.1.1.6) (Lysyl-tRNA synthetase)	BLAJ	WT		2.34113e-05	0.50141	KO_2.minus.BLAJ	Fyco1	FYVE and coiled-coil domain-containing protein 1	KO_2	BLAJ		0.00434205	0.590675	KO_2.minus.BLAJ	Cdh1	Cadherin-1 (ARC-1) (Epithelial cadherin) (E-cadherin) (Uvomorulin) (CD antigen CD324) [Cleaved into: E-Cad/CTF1; E-Cad/CTF2; E-Cad/CTF3]	KO_2	BLAJ
0.000342801	-0.12446	Gigyf1:Ddx19a:Ddx19b	GRB10-interacting GYF protein 1 (PERQ amino acid-rich with GYF domain-containing protein 1):ATP-dependent RNA helicase DDX19A (EC 3.6.4.13) (DEAD box RNA helicase DEAD5) (mDEAD5) (DEAD box protein 19A) (Eukaryotic translation initiation factor 4A-related sequence 1):RNA helicase (EC 3.6.4.13)	BLAJ	WT		7.28755e-05	-0.302627	BLAJ.minus.WT	Idh3g	Isocitrate dehydrogenase [NAD] subunit gamma 1, mitochondrial (Isocitric dehydrogenase subunit gamma) (NAD(+)-specific ICDH subunit gamma)	BLAJ	WT		2.34203e-05	-0.214857	KO_2.minus.BLAJ	Tuba4a	Tubulin alpha-4A chain (Alpha-tubulin 4) (Alpha-tubulin isotype M-alpha-4) (Tubulin alpha-4 chain)	KO_2	BLAJ		0.00436679	0.117048	KO_2.minus.BLAJ	Rnpep	Aminopeptidase B (AP-B) (EC 3.4.11.6) (Arginine aminopeptidase) (Arginyl aminopeptidase) (Cytosol aminopeptidase IV)	KO_2	BLAJ
0.000364524	-0.214768	Pptc7	Protein phosphatase PTC7 homolog (EC 3.1.3.16) (T-cell activation protein phosphatase 2C) (TA-PP2C)	BLAJ	WT		7.56579e-05	-0.331651	BLAJ.minus.WT	Col15a1	Collagen alpha-1(XV) chain [Cleaved into: Restin (Endostatin-XV)]	BLAJ	WT		2.34773e-05	-0.563935	KO_2.minus.BLAJ	Serpina1d	Alpha-1-antitrypsin 1-4 (Alpha-1 protease inhibitor 4) (Serine protease inhibitor 1-4) (Serine protease inhibitor A1d) (Serpin A1d)	KO_2	BLAJ		0.00440155	-0.137421	KO_2.minus.BLAJ	Gclm	Glutamate--cysteine ligase regulatory subunit (GCS light chain) (Gamma-ECS regulatory subunit) (Gamma-glutamylcysteine synthetase regulatory subunit) (Glutamate--cysteine ligase modifier subunit)	KO_2	BLAJ
0.000365564	-0.242217	Acaa2	3-ketoacyl-CoA thiolase, mitochondrial (EC 2.3.1.16) (Acetyl-CoA acetyltransferase) (EC 2.3.1.9) (Acetyl-CoA acyltransferase) (Acyl-CoA hydrolase, mitochondrial) (EC 3.1.2.-) (EC 3.1.2.1) (EC 3.1.2.2) (Beta-ketothiolase) (Mitochondrial 3-oxoacyl-CoA thiolase)	BLAJ	WT		7.71338e-05	0.171476	BLAJ.minus.WT	Eif4g1:Eif4g3	Eukaryotic translation initiation factor 4 gamma 1 (eIF-4-gamma 1) (eIF-4G 1) (eIF-4G1):Eukaryotic translation initiation factor 4 gamma 3 (Fragment)	BLAJ	WT		2.34773e-05	-0.206658	KO_2.minus.BLAJ	Rps20	40S ribosomal protein S20	KO_2	BLAJ		0.00440155	0.155271	KO_2.minus.BLAJ	Nlrx1	NLR family member X1	KO_2	BLAJ
0.000367157	0.254614	Rps15a	40S ribosomal protein S15a	BLAJ	WT		7.8503e-05	-0.199662	BLAJ.minus.WT	Dnajc19	Mitochondrial import inner membrane translocase subunit TIM14 (DnaJ homolog subfamily C member 19)	BLAJ	WT		2.36399e-05	-0.477645	KO_2.minus.BLAJ	Ndufa13	NADH dehydrogenase [ubiquinone] 1 alpha subcomplex subunit 13 (Cell death regulatory protein GRIM-19) (Complex I-B16.6) (CI-B16.6) (Gene associated with retinoic and interferon-induced mortality 19 protein) (GRIM-19) (Gene associated with retinoic and IFN-induced mortality 19 protein) (NADH-ubiquinone oxidoreductase B16.6 subunit)	KO_2	BLAJ		0.00440155	0.1668	KO_2.minus.BLAJ	Pfkfb1:Pfkfb4	6-phosphofructo-2-kinase/fructose-2,6-bisphosphatase 1 (6PF-2-K/Fru-2,6-P2ase 1) (PFK/FBPase 1) (6PF-2-K/Fru-2,6-P2ase liver isozyme) [Includes: 6-phosphofructo-2-kinase (EC 2.7.1.105); Fructose-2,6-bisphosphatase (EC 3.1.3.46)]:6-phosphofructo-2-kinase/fructose-2,6-bisphosphatase 4 (6PF-2-K/Fru-2,6-P2ase 4) (PFK/FBPase 4) (6PF-2-K/Fru-2,6-P2ase testis-type isozyme) [Includes: 6-phosphofructo-2-k…	KO_2	BLAJ
0.00036764	0.198812	Sgca	Alpha-sarcoglycan (Alpha-SG) (50 kDa dystrophin-associated glycoprotein) (50DAG) (Adhalin)	BLAJ	WT		7.85869e-05	-0.325094	BLAJ.minus.WT	Fhl3	Four and a half LIM domains protein 3 (FHL-3) (Skeletal muscle LIM-protein 2) (SLIM-2)	BLAJ	WT		2.36399e-05	0.208814	KO_2.minus.BLAJ	Pcca	Propionyl-CoA carboxylase alpha chain, mitochondrial (PCCase subunit alpha) (EC 6.4.1.3) (Propanoyl-CoA:carbon dioxide ligase subunit alpha)	KO_2	BLAJ		0.00444288	-0.149046	KO_2.minus.BLAJ	Man2a2	Alpha-mannosidase 2x (EC 3.2.1.114) (Alpha-mannosidase IIx) (Man IIx) (Mannosidase alpha class 2A member 2) (Mannosyl-oligosaccharide 1,3-1,6-alpha-mannosidase)	KO_2	BLAJ
0.000373213	0.40264	Sec13	Protein SEC13 homolog (GATOR complex protein SEC13) (SEC13-like protein 1) (SEC13-related protein)	BLAJ	WT		8.16163e-05	0.620046	BLAJ.minus.WT	Tubb6	Tubulin beta-6 chain	BLAJ	WT		2.38997e-05	-0.175452	KO_2.minus.BLAJ	Psma1	Proteasome subunit alpha type-1 (Macropain subunit C2) (Multicatalytic endopeptidase complex subunit C2) (Proteasome component C2) (Proteasome nu chain)	KO_2	BLAJ		0.00447633	-0.44876	KO_2.minus.BLAJ	Rpl3	60S ribosomal protein L3 (J1 protein)	KO_2	BLAJ
0.000378768	0.310217	Cmc1	COX assembly mitochondrial protein homolog (Cmc1p)	BLAJ	WT		8.17988e-05	-0.370667	BLAJ.minus.WT	Prdx5	Peroxiredoxin-5, mitochondrial (EC 1.11.1.24) (Antioxidant enzyme B166) (AOEB166) (Liver tissue 2D-page spot 2D-0014IV) (PLP) (Peroxiredoxin V) (Prx-V) (Peroxisomal antioxidant enzyme) (Thioredoxin peroxidase PMP20) (Thioredoxin-dependent peroxiredoxin 5)	BLAJ	WT		2.38997e-05	0.350763	KO_2.minus.BLAJ	Otub1	Ubiquitin thioesterase OTUB1 (EC 3.4.19.12) (Deubiquitinating enzyme OTUB1) (OTU domain-containing ubiquitin aldehyde-binding protein 1) (Otubain-1) (Ubiquitin-specific-processing protease OTUB1)	KO_2	BLAJ		0.00447633	-0.136523	KO_2.minus.BLAJ	Copa	Coatomer subunit alpha (Alpha-coat protein) (Alpha-COP) [Cleaved into: Xenin (Xenopsin-related peptide); Proxenin]	KO_2	BLAJ
0.000380786	0.259672	Pcbp3:Pcbp2	Poly(rC)-binding protein 3 (Alpha-CP3):Poly(rC)-binding protein 2 (Alpha-CP2) (CTBP) (CBP) (Putative heterogeneous nuclear ribonucleoprotein X) (hnRNP X)	BLAJ	WT		8.35232e-05	-0.210399	BLAJ.minus.WT	Dynll1:Dynll2:BC048507	Dynein light chain 1, cytoplasmic (8 kDa dynein light chain) (DLC8) (Dynein light chain LC8-type 1) (Protein inhibitor of neuronal nitric oxide synthase) (PIN) (mPIN):Dynein light chain 2, cytoplasmic (8 kDa dynein light chain b) (DLC8) (DLC8b) (Dynein light chain LC8-type 2):Dynein light chain	BLAJ	WT		2.38997e-05	0.358208	KO_2.minus.BLAJ	Mtfp1	Mitochondrial fission process protein 1 (Mitochondrial 18 kDa protein) (MTP18)	KO_2	BLAJ		0.00447633	0.190464	KO_2.minus.BLAJ	Pgp	Glycerol-3-phosphate phosphatase (G3PP) (EC 3.1.3.21) (Aspartate-based ubiquitous Mg(2+)-dependent phosphatase) (AUM) (EC 3.1.3.48) (Phosphoglycolate phosphatase) (PGP)	KO_2	BLAJ
0.00038411	0.326373	Ankrd2	Ankyrin repeat domain-containing protein 2 (Skeletal muscle ankyrin repeat protein) (mArpp)	BLAJ	WT		8.37688e-05	-0.44481	BLAJ.minus.WT	Rps27:Rps27:Rps27l	40S ribosomal protein S27:40S ribosomal protein S27:40S ribosomal protein S27-like	BLAJ	WT		2.42889e-05	0.276174	KO_2.minus.BLAJ	Iba57	Putative transferase CAF17 homolog, mitochondrial (EC 2.1.-.-) (Iron-sulfur cluster assembly factor homolog)	KO_2	BLAJ		0.00447633	0.257772	KO_2.minus.BLAJ	Echdc2	Enoyl-CoA hydratase domain-containing protein 2, mitochondrial	KO_2	BLAJ
0.000391387	0.109178	Nutf2:Nutf2	Nuclear transport factor 2 (NTF-2):Nuclear transport factor 2 (NTF-2)	BLAJ	WT		8.68689e-05	-0.453191	BLAJ.minus.WT	Atp5me:Atp5k	ATP synthase subunit e, mitochondrial (ATPase subunit e) (ATP synthase membrane subunit e):ATP synthase subunit e, mitochondrial	BLAJ	WT		2.46025e-05	0.617933	KO_2.minus.BLAJ	Atp5mj:Atp5mpl	ATP synthase subunit ATP5MJ, mitochondrial (6.8 kDa mitochondrial proteolipid protein) (MLQ):ATP synthase membrane subunit 6.8PL (Fragment)	KO_2	BLAJ		0.00447904	0.15586	KO_2.minus.BLAJ	Slc9a3r2	Na(+)/H(+) exchange regulatory cofactor NHE-RF2 (NHERF-2) (NHE3 kinase A regulatory protein E3KARP) (Octs2) (SRY-interacting protein 1) (SIP-1) (Sodium-hydrogen exchanger regulatory factor 2) (Solute carrier family 9 isoform A3 regulatory factor 2) (Tyrosine kinase activator protein 1) (TKA-1)	KO_2	BLAJ
0.000394079	0.15905	H1-3	Histone H1.3 (H1 VAR.4) (H1d)	BLAJ	WT		8.79921e-05	0.262542	BLAJ.minus.WT	Coro7	Coronin-7 (Crn7) (70 kDa WD repeat tumor rejection antigen homolog)	BLAJ	WT		2.48185e-05	0.212049	KO_2.minus.BLAJ	Klc4:Klc2	Kinesin light chain 4 (KLC 4) (Kinesin-like protein 8):Kinesin light chain 2 (KLC 2)	KO_2	BLAJ		0.00449568	0.36539	KO_2.minus.BLAJ	Ccdc146	Coiled-coil domain-containing 146	KO_2	BLAJ
0.00040565	0.183445	Psmd14	26S proteasome non-ATPase regulatory subunit 14 (EC 3.4.19.-) (26S proteasome regulatory subunit RPN11) (MAD1)	BLAJ	WT		8.86271e-05	-0.950576	BLAJ.minus.WT	Eno1	2-phospho-D-glycerate hydro-lyase (EC 4.2.1.11) (Fragment)	BLAJ	WT		2.63369e-05	0.187224	KO_2.minus.BLAJ	Sbds	Ribosome maturation protein SBDS (Protein 22A3) (Shwachman-Bodian-Diamond syndrome protein homolog)	KO_2	BLAJ		0.00449845	0.193399	KO_2.minus.BLAJ	Slc25a31:Slc25a4	ADP/ATP translocase 4 (ADP,ATP carrier protein 4) (Adenine nucleotide translocator 4) (ANT 4) (Solute carrier family 25 member 31) (Sperm flagellar energy carrier protein):ADP/ATP translocase 1 (ADP,ATP carrier protein 1) (ADP,ATP carrier protein, heart/skeletal muscle isoform T1) (Adenine nucleotide translocator 1) (ANT 1) (Solute carrier family 25 member 4)	KO_2	BLAJ
0.000412482	0.635054	Myl6b	Myosin light chain 6B (Smooth muscle and nonmuscle myosin light chain alkali 6B)	BLAJ	WT		9.13936e-05	-0.196942	BLAJ.minus.WT	Rras2:Rras	Ras-related protein R-Ras2 (EC 3.6.5.-):Ras-related protein R-Ras (Fragment)	BLAJ	WT		2.63529e-05	-0.591534	KO_2.minus.BLAJ	Rplp2:Rplp2-ps1	60S acidic ribosomal protein P2:60S acidic ribosomal protein P2	KO_2	BLAJ		0.0046565	-0.166263	KO_2.minus.BLAJ	Ostf1	Osteoclast-stimulating factor 1 (SH3 domain protein 3)	KO_2	BLAJ
0.000415314	-0.251736	Mybpc1	Myosin-binding protein C, slow-type	BLAJ	WT		9.13936e-05	0.35536	BLAJ.minus.WT	Prmt8:Prmt1	Protein arginine N-methyltransferase 8 (EC 2.1.1.319) (Heterogeneous nuclear ribonucleoprotein methyltransferase-like protein 4):Protein arginine N-methyltransferase 1 (EC 2.1.1.319) (Histone-arginine N-methyltransferase PRMT1)	BLAJ	WT		2.64347e-05	-0.295009	KO_2.minus.BLAJ	Ezr:Msn	Ezrin (Cytovillin) (Villin-2) (p81):Moesin (Membrane-organizing extension spike protein)	KO_2	BLAJ		0.0046565	0.161367	KO_2.minus.BLAJ	Mmut	Methylmalonyl-CoA mutase, mitochondrial (MCM) (EC 5.4.99.2) (Methylmalonyl-CoA isomerase)	KO_2	BLAJ
0.000426782	0.184837	Mvp	Major vault protein (MVP)	BLAJ	WT		9.43748e-05	-0.250219	BLAJ.minus.WT	Atp2a3:Atp2a1	Sarcoplasmic/endoplasmic reticulum calcium ATPase 3 (SERCA3) (SR Ca(2+)-ATPase 3) (EC 7.2.2.10) (Calcium pump 3):Sarcoplasmic/endoplasmic reticulum calcium ATPase 1 (SERCA1) (SR Ca(2+)-ATPase 1) (EC 7.2.2.10) (Calcium pump 1) (Calcium-transporting ATPase sarcoplasmic reticulum type, fast twitch skeletal muscle isoform) (Endoplasmic reticulum class 1/2 Ca(2+) ATPase)	BLAJ	WT		2.64347e-05	-0.216301	KO_2.minus.BLAJ	Copb2	Coatomer subunit beta' (Beta'-coat protein) (Beta'-COP) (p102)	KO_2	BLAJ		0.00481296	0.193648	KO_2.minus.BLAJ	Bckdhb	2-oxoisovalerate dehydrogenase subunit beta, mitochondrial (EC 1.2.4.4) (Branched-chain alpha-keto acid dehydrogenase E1 component beta chain) (BCKDE1B) (BCKDH E1-beta)	KO_2	BLAJ
0.000426782	0.215064	Psmc3	26S proteasome regulatory subunit 6A (26S proteasome AAA-ATPase subunit RPT5) (Proteasome 26S subunit ATPase 3) (Tat-binding protein 1) (TBP-1)	BLAJ	WT		9.47967e-05	-0.293475	BLAJ.minus.WT	Rps17	40S ribosomal protein S17	BLAJ	WT		2.79204e-05	0.545223	KO_2.minus.BLAJ	Selenow	Selenoprotein W (SelW)	KO_2	BLAJ		0.0048425	0.127165	KO_2.minus.BLAJ	Arl8a:Arl8b	ADP-ribosylation factor-like protein 8A (ADP-ribosylation factor-like protein 10B) (Novel small G protein indispensable for equal chromosome segregation 2):ADP-ribosylation factor-like protein 8B (EC 3.6.5.2) (ADP-ribosylation factor-like protein 10C) (Novel small G protein indispensable for equal chromosome segregation 1)	KO_2	BLAJ
0.000439167	0.164099	Vwa5a	von Willebrand factor A domain-containing protein 5A (Loss of heterozygosity 11 chromosomal region 2 gene A protein homolog)	BLAJ	WT		9.47967e-05	-0.226563	BLAJ.minus.WT	Crat	Carnitine O-acetyltransferase (Carnitine acetylase) (EC 2.3.1.137) (EC 2.3.1.7) (Carnitine acetyltransferase) (CAT) (CrAT)	BLAJ	WT		2.7972e-05	0.174949	KO_2.minus.BLAJ	Hmgcl:Hmgcll1	Hydroxymethylglutaryl-CoA lyase, mitochondrial (HL) (HMG-CoA lyase) (EC 4.1.3.4) (3-hydroxy-3-methylglutarate-CoA lyase):Hydroxymethylglutaryl-CoA lyase (EC 4.1.3.4)	KO_2	BLAJ		0.00485469	0.152075	KO_2.minus.BLAJ	Coq6	Ubiquinone biosynthesis monooxygenase COQ6, mitochondrial (EC 1.14.13.-) (Coenzyme Q10 monooxygenase 6)	KO_2	BLAJ
0.000441386	-0.774411	Mbp	Myelin basic protein (MBP) (Myelin A1 protein)	BLAJ	WT		9.5151e-05	-0.237548	BLAJ.minus.WT	Idh3a	Isocitrate dehydrogenase [NAD] subunit alpha, mitochondrial (EC 1.1.1.41) (Isocitric dehydrogenase subunit alpha) (NAD(+)-specific ICDH subunit alpha)	BLAJ	WT		2.80497e-05	0.18507	KO_2.minus.BLAJ	Lta4h	Leukotriene A-4 hydrolase (LTA-4 hydrolase) (EC 3.3.2.6) (Leukotriene A(4) hydrolase) (Tripeptide aminopeptidase LTA4H) (EC 3.4.11.4)	KO_2	BLAJ		0.00485702	0.260122	KO_2.minus.BLAJ	Tpm2	Tropomyosin beta chain (Beta-tropomyosin) (Tropomyosin-2)	KO_2	BLAJ
0.000441386	0.108809	Psmd8	26S proteasome non-ATPase regulatory subunit 8 (26S proteasome regulatory subunit RPN12) (26S proteasome regulatory subunit S14)	BLAJ	WT		9.61017e-05	-0.346166	BLAJ.minus.WT	Rpl14	60S ribosomal protein L14	BLAJ	WT		2.85143e-05	0.149849	KO_2.minus.BLAJ	Tmed4:Tmed11	Transmembrane emp24 domain-containing protein 4 (Endoplasmic reticulum stress-response protein 25) (ERS25) (p24 family protein alpha-3) (p24alpha3) (p26):Transmembrane emp24 domain-containing protein 11 (Glycoprotein 25L) (GP25L) (p24 family protein alpha-1) (p24alpha1)	KO_2	BLAJ		0.0048778	0.168514	KO_2.minus.BLAJ	Bcl2l13	Bcl-2-like protein 13 (Bcl2-L-13) (Bcl-rambo) (Protein Mil1)	KO_2	BLAJ
0.000447074	-0.162196	Lcmt1	Leucine carboxyl methyltransferase 1 (EC 2.1.1.233)	BLAJ	WT		9.92218e-05	0.485545	BLAJ.minus.WT	Fn1	Fibronectin (FN) [Cleaved into: Anastellin]	BLAJ	WT		2.85143e-05	0.222819	KO_2.minus.BLAJ	Cbr1:Cbr3	Carbonyl reductase [NADPH] 1 (EC 1.1.1.184) (15-hydroxyprostaglandin dehydrogenase [NADP(+)]) (EC 1.1.1.196) (EC 1.1.1.197) (20-beta-hydroxysteroid dehydrogenase) (NADPH-dependent carbonyl reductase 1) (Prostaglandin 9-ketoreductase) (PG-9-KR) (Prostaglandin-E(2) 9-reductase) (EC 1.1.1.189):Carbonyl reductase [NADPH] 3 (EC 1.1.1.184) (NADPH-dependent carbonyl reductase 3)	KO_2	BLAJ		0.0048778	0.232827	KO_2.minus.BLAJ	Atp5mg:Gm5426	ATP synthase subunit g, mitochondrial (ATPase subunit g) (ATP synthase membrane subunit g):ATP synthase subunit	KO_2	BLAJ
0.000448575	-0.159181	Grpel1	GrpE protein homolog 1, mitochondrial (Mt-GrpE#1)	BLAJ	WT		9.97195e-05	-0.218758	BLAJ.minus.WT	Aldh4a1	Delta-1-pyrroline-5-carboxylate dehydrogenase, mitochondrial (P5C dehydrogenase) (EC 1.2.1.88) (Aldehyde dehydrogenase family 4 member A1) (L-glutamate gamma-semialdehyde dehydrogenase)	BLAJ	WT		2.85742e-05	0.253038	KO_2.minus.BLAJ	Gpt	Alanine aminotransferase 1 (ALT1) (EC 2.6.1.2) (Glutamate pyruvate transaminase 1) (GPT 1) (Glutamic--alanine transaminase 1) (Glutamic--pyruvic transaminase 1)	KO_2	BLAJ		0.00488152	-0.230317	KO_2.minus.BLAJ	Ckb	Creatine kinase B-type (EC 2.7.3.2) (B-CK) (Creatine kinase B chain) (Creatine phosphokinase B-type) (CPK-B)	KO_2	BLAJ
0.000448575	0.205281	Man2a2	Alpha-mannosidase 2x (EC 3.2.1.114) (Alpha-mannosidase IIx) (Man IIx) (Mannosidase alpha class 2A member 2) (Mannosyl-oligosaccharide 1,3-1,6-alpha-mannosidase)	BLAJ	WT		9.98181e-05	-0.27678	BLAJ.minus.WT	Dlst	Dihydrolipoyllysine-residue succinyltransferase component of 2-oxoglutarate dehydrogenase complex, mitochondrial (EC 2.3.1.61) (2-oxoglutarate dehydrogenase complex component E2) (OGDC-E2) (Dihydrolipoamide succinyltransferase component of 2-oxoglutarate dehydrogenase complex) (E2K)	BLAJ	WT		2.86663e-05	-0.24786	KO_2.minus.BLAJ	Fhl1:Fhl4	Four and a half LIM domains protein 1 (FHL-1) (KyoT) (RBP-associated molecule 14-1) (RAM14-1) (Skeletal muscle LIM-protein 1) (SLIM) (SLIM-1):Four and a half LIM domains 4	KO_2	BLAJ		0.00488152	-0.115904	KO_2.minus.BLAJ	Aimp1	Aminoacyl tRNA synthase complex-interacting multifunctional protein 1 (Multisynthase complex auxiliary component p43) [Cleaved into: Endothelial monocyte-activating polypeptide 2 (EMAP-2) (Endothelial monocyte-activating polypeptide II) (EMAP-II) (Small inducible cytokine subfamily E member 1)]	KO_2	BLAJ
0.000449709	0.198691	Ppib	Peptidyl-prolyl cis-trans isomerase B (PPIase B) (EC 5.2.1.8) (CYP-S1) (Cyclophilin B) (Rotamase B) (S-cyclophilin) (SCYLP)	BLAJ	WT		0.000104469	0.50671	BLAJ.minus.WT	Psap	Prosaposin (Sulfated glycoprotein 1) (SGP-1) [Cleaved into: Saposin-A; Saposin-B-Val; Saposin-B; Saposin-C; Saposin-D]	BLAJ	WT		2.86663e-05	0.219414	KO_2.minus.BLAJ	Asb16	Ankyrin repeat and SOCS box protein 16 (ASB-16)	KO_2	BLAJ		0.00488152	0.266909	KO_2.minus.BLAJ	Mtfp1	Mitochondrial fission process protein 1 (Mitochondrial 18 kDa protein) (MTP18)	KO_2	BLAJ
0.000454469	0.10664	Tmed1	Transmembrane emp24 domain-containing protein 1 (Interleukin-1 receptor-like 1 ligand) (Putative T1/ST2 receptor-binding protein) (p24 family protein gamma-1) (p24gamma1)	BLAJ	WT		0.000106453	0.265307	BLAJ.minus.WT	Snx6	Sorting nexin-6 [Cleaved into: Sorting nexin-6, N-terminally processed]	BLAJ	WT		2.86975e-05	0.259293	KO_2.minus.BLAJ	Pptc7	Protein phosphatase PTC7 homolog (EC 3.1.3.16) (T-cell activation protein phosphatase 2C) (TA-PP2C)	KO_2	BLAJ		0.00489335	-0.143447	KO_2.minus.BLAJ	Rps5	40S ribosomal protein S5 [Cleaved into: 40S ribosomal protein S5, N-terminally processed]	KO_2	BLAJ
0.000492636	-0.232166	Got1	Aspartate aminotransferase, cytoplasmic (cAspAT) (EC 2.6.1.1) (EC 2.6.1.3) (Cysteine aminotransferase, cytoplasmic) (Cysteine transaminase, cytoplasmic) (cCAT) (Glutamate oxaloacetate transaminase 1) (Transaminase A)	BLAJ	WT		0.000109011	-0.349307	BLAJ.minus.WT	Aip	AH receptor-interacting protein (AIP) (Aryl-hydrocarbon receptor-interacting protein)	BLAJ	WT		2.92315e-05	-0.428053	KO_2.minus.BLAJ	Eef1a1	Elongation factor 1-alpha 1 (EF-1-alpha-1) (Elongation factor Tu) (EF-Tu) (Eukaryotic elongation factor 1 A-1) (eEF1A-1)	KO_2	BLAJ		0.00489335	0.159655	KO_2.minus.BLAJ	Asrgl1	Isoaspartyl peptidase/L-asparaginase (EC 3.4.19.5) (EC 3.5.1.1) (Asparaginase-like protein 1) (Beta-aspartyl-peptidase) (Isoaspartyl dipeptidase) (L-asparagine amidohydrolase) [Cleaved into: Isoaspartyl peptidase/L-asparaginase alpha chain; Isoaspartyl peptidase/L-asparaginase beta chain]	KO_2	BLAJ
0.000494173	-0.181386	Etfb:Etfbl	Electron transfer flavoprotein subunit beta (Beta-ETF):Electron transfer flavoprotein subunit beta (Beta-ETF)	BLAJ	WT		0.000109294	-0.476176	BLAJ.minus.WT	Lpin1	Phosphatidate phosphatase LPIN1 (EC 3.1.3.4) (Fatty liver dystrophy protein) (Lipin-1)	BLAJ	WT		3.00145e-05	-0.434245	KO_2.minus.BLAJ	Tma7	Translation machinery-associated protein 7 (Coiled-coil domain-containing protein 72)	KO_2	BLAJ		0.00490808	-0.340631	KO_2.minus.BLAJ	Lgals3	Galectin-3 (Gal-3) (35 kDa lectin) (Carbohydrate-binding protein 35) (CBP 35) (Galactose-specific lectin 3) (IgE-binding protein) (L-34 galactoside-binding lectin) (Laminin-binding protein) (Lectin L-29) (Mac-2 antigen)	KO_2	BLAJ
0.000494645	-0.311374	Mtnd5	NADH-ubiquinone oxidoreductase chain 5 (EC 7.1.1.2) (NADH dehydrogenase subunit 5)	BLAJ	WT		0.000109624	-0.252419	BLAJ.minus.WT	Tomm20	Mitochondrial import receptor subunit TOM20 homolog (Mitochondrial 20 kDa outer membrane protein) (Outer mitochondrial membrane receptor Tom20)	BLAJ	WT		3.0156e-05	-0.27971	KO_2.minus.BLAJ	Col15a1	Collagen alpha-1(XV) chain [Cleaved into: Restin (Endostatin-XV)]	KO_2	BLAJ		0.00490808	0.192173	KO_2.minus.BLAJ	Hspa9	Stress-70 protein, mitochondrial (75 kDa glucose-regulated protein) (GRP-75) (Heat shock 70 kDa protein 9) (Mortalin) (Peptide-binding protein 74) (PBP74) (p66 MOT)	KO_2	BLAJ
0.000497336	0.141143	Lama4	Laminin subunit alpha-4 (Laminin-14 subunit alpha) (Laminin-8 subunit alpha) (Laminin-9 subunit alpha)	BLAJ	WT		0.000112244	-0.863885	BLAJ.minus.WT	Slc44a2	Choline transporter-like protein 2 (Solute carrier family 44 member 2)	BLAJ	WT		3.0268e-05	-0.230017	KO_2.minus.BLAJ	Cert1	Ceramide transfer protein (CERT) (Collagen type IV alpha-3-binding protein) (Goodpasture antigen-binding protein) (GPBP) (START domain-containing protein 11) (StARD11) (StAR-related lipid transfer protein 11)	KO_2	BLAJ		0.00497825	-0.307557	KO_2.minus.BLAJ	Stbd1	Starch-binding domain-containing protein 1 (Genethonin-1) (Glycophagy cargo receptor stbd1)	KO_2	BLAJ
0.000498215	-0.145858	Lta4h	Leukotriene A-4 hydrolase (LTA-4 hydrolase) (EC 3.3.2.6) (Leukotriene A(4) hydrolase) (Tripeptide aminopeptidase LTA4H) (EC 3.4.11.4)	BLAJ	WT		0.000114715	-0.187929	BLAJ.minus.WT	Nutf2:Nutf2	Nuclear transport factor 2 (NTF-2):Nuclear transport factor 2 (NTF-2)	BLAJ	WT		3.0268e-05	0.156121	KO_2.minus.BLAJ	Stt3a	Dolichyl-diphosphooligosaccharide--protein glycosyltransferase subunit STT3A (Oligosaccharyl transferase subunit STT3A) (STT3-A) (EC 2.4.99.18) (B5) (Integral membrane protein 1)	KO_2	BLAJ		0.00505425	-0.317626	KO_2.minus.BLAJ	Ckap4	Cytoskeleton-associated protein 4 (63-kDa cytoskeleton-linking membrane protein) (Climp-63) (p63)	KO_2	BLAJ
0.000498215	0.21709	Ufd1	Ubiquitin recognition factor in ER-associated degradation protein 1 (Ubiquitin fusion degradation protein 1 homolog) (UB fusion protein 1)	BLAJ	WT		0.000114715	0.296946	BLAJ.minus.WT	Marcks	Myristoylated alanine-rich C-kinase substrate (MARCKS)	BLAJ	WT		3.12312e-05	0.301618	KO_2.minus.BLAJ	Rida	2-iminobutanoate/2-iminopropanoate deaminase (EC 3.5.99.10) (Heat-responsive protein 12) (Reactive intermediate imine deaminase A homolog) (Translation inhibitor L-PSP ribonuclease)	KO_2	BLAJ		0.00505425	-0.218916	KO_2.minus.BLAJ	Trim72	Tripartite motif-containing protein 72 (Mitsugumin-53) (Mg53)	KO_2	BLAJ
0.000501048	0.254462	Clic5	Chloride intracellular channel protein 5	BLAJ	WT		0.000120766	-0.31573	BLAJ.minus.WT	Ndufb1	NADH dehydrogenase [ubiquinone] 1 beta subcomplex subunit 1 (Complex I-MNLL) (CI-MNLL) (NADH-ubiquinone oxidoreductase MNLL subunit)	BLAJ	WT		3.13052e-05	-0.352984	KO_2.minus.BLAJ	Txn	Thioredoxin (Trx) (ATL-derived factor) (ADF)	KO_2	BLAJ		0.00505425	0.117648	KO_2.minus.BLAJ	Vdac2	Outer mitochondrial membrane protein porin 2 (Voltage-dependent anion-selective channel protein 2)	KO_2	BLAJ
0.000532181	0.163185	Rpl9:Rpl9-ps6	60S ribosomal protein L9:60S ribosomal protein L9	BLAJ	WT		0.000122303	-0.323431	BLAJ.minus.WT	Ndufa6	NADH dehydrogenase [ubiquinone] 1 alpha subcomplex subunit 6 (Complex I-B14) (CI-B14) (NADH-ubiquinone oxidoreductase B14 subunit)	BLAJ	WT		3.22045e-05	-0.614526	KO_2.minus.BLAJ	Lcp1	Plastin-2 (65 kDa macrophage protein) (L-plastin) (Lymphocyte cytosolic protein 1) (LCP-1) (pp65)	KO_2	BLAJ		0.00505425	0.138076	KO_2.minus.BLAJ	Lonp1	Lon protease homolog, mitochondrial (EC 3.4.21.53) (Lon protease-like protein) (LONP) (Mitochondrial ATP-dependent protease Lon) (Serine protease 15)	KO_2	BLAJ
0.000534249	0.194334	Fhl1:Fhl4	Four and a half LIM domains protein 1 (FHL-1) (KyoT) (RBP-associated molecule 14-1) (RAM14-1) (Skeletal muscle LIM-protein 1) (SLIM) (SLIM-1):Four and a half LIM domains 4	BLAJ	WT		0.000128432	-0.202114	BLAJ.minus.WT	Pdlim5	PDZ and LIM domain protein 5 (Enigma homolog) (Enigma-like PDZ and LIM domains protein)	BLAJ	WT		3.22045e-05	0.154759	KO_2.minus.BLAJ	Kif13b	Kinesin family member 13B	KO_2	BLAJ		0.00505425	0.208343	KO_2.minus.BLAJ	Mettl7a1:Methig1:Mettl7a2:Mettl7a3	Methyltransferase-like 7A1:Methyltransferase hypoxia-inducible domain-containing 1 (UbiE-YGHL1 fusion protein) (UbiE2-Hig1-4 fusion protein):Methyltransferase-like 7A2 (UbiE3):Methyltransferase-like 7A3	KO_2	BLAJ
0.000537198	-0.253543	Aldh6a1	Methylmalonate-semialdehyde dehydrogenase [acylating], mitochondrial (MMSDH) (Malonate-semialdehyde dehydrogenase [acylating]) (EC 1.2.1.18) (EC 1.2.1.27) (Aldehyde dehydrogenase family 6 member A1)	BLAJ	WT		0.00013268	0.170758	BLAJ.minus.WT	Ddost	Dolichyl-diphosphooligosaccharide--protein glycosyltransferase 48 kDa subunit (DDOST 48 kDa subunit) (Oligosaccharyl transferase 48 kDa subunit)	BLAJ	WT		3.34617e-05	0.284352	KO_2.minus.BLAJ	Csnk1e:Csnk1d:Csnk1a1	Casein kinase I isoform epsilon (CKI-epsilon) (CKIe) (EC 2.7.11.1):Casein kinase I isoform delta (CKI-delta) (CKId) (EC 2.7.11.1) (Tau-protein kinase CSNK1D) (EC 2.7.11.26):Casein kinase I isoform alpha (CKI-alpha) (EC 2.7.11.1) (CK1)	KO_2	BLAJ		0.00506502	-0.247502	KO_2.minus.BLAJ	Clta	Clathrin light chain A (Lca)	KO_2	BLAJ
0.000537198	0.273638	Neb	Nebulin (Fragment)	BLAJ	WT		0.000133361	-0.29784	BLAJ.minus.WT	Isoc1	Isochorismatase domain-containing protein 1	BLAJ	WT		3.51765e-05	-0.243255	KO_2.minus.BLAJ	Pfdn6	Prefoldin subunit 6 (Protein Ke2)	KO_2	BLAJ		0.00508394	-0.215459	KO_2.minus.BLAJ	Acin1	Apoptotic chromatin condensation inducer in the nucleus (Acinus)	KO_2	BLAJ
0.000558315	-0.839678	Mpz	Myelin protein P0 (Myelin peripheral protein) (MPP) (Myelin protein zero)	BLAJ	WT		0.000133361	0.210397	BLAJ.minus.WT	Rplp2:Rplp2-ps1	60S acidic ribosomal protein P2:60S acidic ribosomal protein P2	BLAJ	WT		3.51765e-05	0.261192	KO_2.minus.BLAJ	Oxsm	3-oxoacyl-[acyl-carrier-protein] synthase, mitochondrial (EC 2.3.1.41) (Beta-ketoacyl-ACP synthase)	KO_2	BLAJ		0.00508394	0.187532	KO_2.minus.BLAJ	Rmdn1	Regulator of microtubule dynamics protein 1 (RMD-1) (mRMD-1) (Microtubule-associated protein) (Protein FAM82B)	KO_2	BLAJ
0.000558315	-0.217703	Apool	MICOS complex subunit Mic27 (Apolipoprotein O-like) (Protein FAM121A)	BLAJ	WT		0.000133594	0.183063	BLAJ.minus.WT	Tmed9	Transmembrane emp24 domain-containing protein 9 (Glycoprotein 25L2) (p24 family protein alpha-2) (p24alpha2)	BLAJ	WT		3.57009e-05	0.196293	KO_2.minus.BLAJ	Akr1b10	Aldo-keto reductase family 1, member B10 (aldose reductase)	KO_2	BLAJ		0.00508394	0.417712	KO_2.minus.BLAJ	Gstm2:Gstm7	Glutathione S-transferase Mu 2 (EC 2.5.1.18) (GST 5-5) (GST class-mu 2) (Glutathione S-transferase pmGT2):Glutathione S-transferase Mu 7 (Fragment)	KO_2	BLAJ
0.000568361	0.396398	Ogn	Mimecan (Osteoglycin)	BLAJ	WT		0.0001348	-0.252915	BLAJ.minus.WT	Ndufa5	NADH dehydrogenase [ubiquinone] 1 alpha subcomplex subunit 5 (Complex I subunit B13) (Complex I-13kD-B) (CI-13kD-B) (NADH-ubiquinone oxidoreductase 13 kDa-B subunit)	BLAJ	WT		3.78751e-05	0.327842	KO_2.minus.BLAJ	Sirt3	NAD-dependent protein deacetylase sirtuin-3 (EC 2.3.1.286) (Regulatory protein SIR2 homolog 3) (SIR2-like protein 3) (mSIR2L3)	KO_2	BLAJ		0.00512789	-0.112135	KO_2.minus.BLAJ	Metap1	Methionine aminopeptidase 1 (MAP 1) (MetAP 1) (EC 3.4.11.18) (Peptidase M 1)	KO_2	BLAJ
0.000591788	0.358752	Csrp3	Cysteine and glycine-rich protein 3 (Cysteine-rich protein 3) (CRP3) (LIM domain protein, cardiac) (Muscle LIM protein)	BLAJ	WT		0.000137295	-0.387039	BLAJ.minus.WT	Ndufb7	NADH dehydrogenase [ubiquinone] 1 beta subcomplex subunit 7 (Complex I-B18) (CI-B18) (NADH-ubiquinone oxidoreductase B18 subunit)	BLAJ	WT		3.89726e-05	0.156277	KO_2.minus.BLAJ	Ubr4	E3 ubiquitin-protein ligase UBR4 (EC 2.3.2.27) (N-recognin-4) (RING-type E3 ubiquitin transferase UBR4) (Zinc finger UBR1-type protein 1) (p600)	KO_2	BLAJ		0.00513733	0.152921	KO_2.minus.BLAJ	Mccc1	Methylcrotonoyl-CoA carboxylase subunit alpha, mitochondrial (MCCase subunit alpha) (EC 6.4.1.4) (3-methylcrotonyl-CoA carboxylase 1) (3-methylcrotonyl-CoA carboxylase biotin-containing subunit) (3-methylcrotonyl-CoA:carbon dioxide ligase subunit alpha)	KO_2	BLAJ
0.000604648	-0.211338	Napg	Gamma-soluble NSF attachment protein (SNAP-gamma) (N-ethylmaleimide-sensitive factor attachment protein gamma)	BLAJ	WT		0.000139984	-0.28876	BLAJ.minus.WT	Acot13	Acyl-coenzyme A thioesterase 13 (Acyl-CoA thioesterase 13) (EC 3.1.2.-) (Hotdog-fold thioesterase superfamily member 2) (Palmitoyl-CoA hydrolase) (EC 3.1.2.2) (Thioesterase superfamily member 2) (THEM2)	BLAJ	WT		4.01923e-05	0.234821	KO_2.minus.BLAJ	Clptm1	Cleft lip and palate transmembrane protein 1 homolog (Thymic epithelial cell surface antigen)	KO_2	BLAJ		0.00514168	0.248372	KO_2.minus.BLAJ	Echs1	Enoyl-CoA hydratase, mitochondrial (mECH) (mECH1) (EC 4.2.1.17) (EC 5.3.3.8) (Enoyl-CoA hydratase 1) (ECHS1) (Short-chain enoyl-CoA hydratase) (SCEH)	KO_2	BLAJ
0.000604648	0.384776	Sar1b	GTP-binding protein SAR1b	BLAJ	WT		0.000141463	-0.212725	BLAJ.minus.WT	Rtn4ip1	Reticulon-4-interacting protein 1, mitochondrial (NOGO-interacting mitochondrial protein)	BLAJ	WT		4.07858e-05	0.246991	KO_2.minus.BLAJ	Abcc9:Abcc8	ATP-binding cassette sub-family C member 9 (Sulfonylurea receptor 2):ATP-binding cassette, sub-family C (CFTR/MRP), member 8	KO_2	BLAJ		0.00515993	-0.231972	KO_2.minus.BLAJ	Actb:Actg1:Actc1	Actin, cytoplasmic 1 (Beta-actin) [Cleaved into: Actin, cytoplasmic 1, N-terminally processed]:Actin, cytoplasmic 2 (Gamma-actin) [Cleaved into: Actin, cytoplasmic 2, N-terminally processed]:Actin, alpha cardiac muscle 1 (Fragment)	KO_2	BLAJ
0.000605182	-0.256443	Mccc1	Methylcrotonoyl-CoA carboxylase subunit alpha, mitochondrial (MCCase subunit alpha) (EC 6.4.1.4) (3-methylcrotonyl-CoA carboxylase 1) (3-methylcrotonyl-CoA carboxylase biotin-containing subunit) (3-methylcrotonyl-CoA:carbon dioxide ligase subunit alpha)	BLAJ	WT		0.000144185	-0.22306	BLAJ.minus.WT	Asrgl1	Isoaspartyl peptidase/L-asparaginase (EC 3.4.19.5) (EC 3.5.1.1) (Asparaginase-like protein 1) (Beta-aspartyl-peptidase) (Isoaspartyl dipeptidase) (L-asparagine amidohydrolase) [Cleaved into: Isoaspartyl peptidase/L-asparaginase alpha chain; Isoaspartyl peptidase/L-asparaginase beta chain]	BLAJ	WT		4.07858e-05	0.268481	KO_2.minus.BLAJ	Them6	Protein THEM6	KO_2	BLAJ		0.00515993	0.148001	KO_2.minus.BLAJ	Hmgcl:Hmgcll1	Hydroxymethylglutaryl-CoA lyase, mitochondrial (HL) (HMG-CoA lyase) (EC 4.1.3.4) (3-hydroxy-3-methylglutarate-CoA lyase):Hydroxymethylglutaryl-CoA lyase (EC 4.1.3.4)	KO_2	BLAJ
0.000608646	-0.178431	Kcnj11	ATP-sensitive inward rectifier potassium channel 11 (Inward rectifier K(+) channel Kir6.2) (Potassium channel, inwardly rectifying subfamily J member 11)	BLAJ	WT		0.000144416	-0.282053	BLAJ.minus.WT	Atp5po:Atp5o	ATP synthase subunit O, mitochondrial (ATP synthase peripheral stalk subunit OSCP) (Oligomycin sensitivity conferral protein) (OSCP):ATP synthase subunit O, mitochondrial (Oligomycin sensitivity conferral protein) (Fragment)	BLAJ	WT		4.12634e-05	-0.228854	KO_2.minus.BLAJ	Aimp1	Aminoacyl tRNA synthase complex-interacting multifunctional protein 1 (Multisynthase complex auxiliary component p43) [Cleaved into: Endothelial monocyte-activating polypeptide 2 (EMAP-2) (Endothelial monocyte-activating polypeptide II) (EMAP-II) (Small inducible cytokine subfamily E member 1)]	KO_2	BLAJ		0.00515993	0.467537	KO_2.minus.BLAJ	Bdh1	D-beta-hydroxybutyrate dehydrogenase, mitochondrial (EC 1.1.1.30) (3-hydroxybutyrate dehydrogenase) (BDH)	KO_2	BLAJ
0.000635885	0.300711	Eif3k	Eukaryotic translation initiation factor 3 subunit K (eIF3k) (Eukaryotic translation initiation factor 3 subunit 12) (eIF-3 p25)	BLAJ	WT		0.000144814	0.151857	BLAJ.minus.WT	Tln2	Talin-2	BLAJ	WT		4.26e-05	0.287446	KO_2.minus.BLAJ	Khk	Ketohexokinase (EC 2.7.1.3) (Hepatic fructokinase)	KO_2	BLAJ		0.00518374	-0.188758	KO_2.minus.BLAJ	Sync	Syncoilin (Syncoilin intermediate filament 1) (Syncoilin-1)	KO_2	BLAJ
0.0006485	-0.197775	Dhrs4	Dehydrogenase/reductase SDR family member 4 (EC 1.1.1.184) (EC 1.1.1.300) (NADPH-dependent carbonyl reductase) (CR) (NADPH-dependent retinol dehydrogenase/reductase) (NDRD) (mouNRDR) (Peroxisomal short-chain alcohol dehydrogenase) (PSCD) (Short chain dehydrogenase/reductase family 25C member 2) (Protein SDR25C2)	BLAJ	WT		0.000152371	-0.28992	BLAJ.minus.WT	Cpt2	Carnitine O-palmitoyltransferase 2, mitochondrial (EC 2.3.1.21) (Carnitine palmitoyltransferase II) (CPT II)	BLAJ	WT		4.34261e-05	-0.466038	KO_2.minus.BLAJ	Sec13	Protein SEC13 homolog (GATOR complex protein SEC13) (SEC13-like protein 1) (SEC13-related protein)	KO_2	BLAJ		0.00518374	-0.187931	KO_2.minus.BLAJ	Ahnak	AHNAK nucleoprotein (desmoyokin)	KO_2	BLAJ
0.0006485	-0.127536	CEFIP	Cardiac-enriched FHL2-interacting protein	BLAJ	WT		0.000155284	0.158516	BLAJ.minus.WT	Sgca	Alpha-sarcoglycan (Alpha-SG) (50 kDa dystrophin-associated glycoprotein) (50DAG) (Adhalin)	BLAJ	WT		4.49468e-05	-0.24601	KO_2.minus.BLAJ	Gmfb	Glia maturation factor beta (GMF-beta)	KO_2	BLAJ		0.00518877	-0.341517	KO_2.minus.BLAJ	Serpinh1	Serpin H1 (47 kDa heat shock protein) (Collagen-binding protein) (Colligin) (Serine protease inhibitor J6)	KO_2	BLAJ
0.0006485	0.255764	Ywhae	14-3-3 protein epsilon (14-3-3E)	BLAJ	WT		0.000155284	0.253099	BLAJ.minus.WT	Hk1	Hexokinase-1 (EC 2.7.1.1) (Hexokinase type I) (HK I) (Hexokinase, tumor isozyme)	BLAJ	WT		4.61936e-05	0.25676	KO_2.minus.BLAJ	Acy1	Aminoacylase-1 (ACY-1) (EC 3.5.1.14) (N-acyl-L-amino-acid amidohydrolase)	KO_2	BLAJ		0.00518877	-0.164385	KO_2.minus.BLAJ	Rpl24	60S ribosomal protein L24	KO_2	BLAJ
0.000660772	-0.315502	Acot2:Acot3:Acot5:Acot4:Acot1:Acot6	Acyl-coenzyme A thioesterase 2, mitochondrial (Acyl-CoA thioesterase 2) (EC 3.1.2.2) (Acyl coenzyme A thioester hydrolase) (MTE-I) (Very-long-chain acyl-CoA thioesterase):Acyl-coenzyme A thioesterase 3 (Acyl-CoA thioesterase 3) (EC 3.1.2.2) (PTE-Ia) (Peroxisomal acyl-coenzyme A thioester hydrolase 2a) (Peroxisomal long-chain acyl-CoA thioesterase 2):Acyl-coenzyme A thioesterase 5 (Acyl-CoA thioes…	BLAJ	WT		0.000159843	-0.300867	BLAJ.minus.WT	Ak2	Adenylate kinase 2, mitochondrial (AK 2) (EC 2.7.4.3) (ATP-AMP transphosphorylase 2) (ATP:AMP phosphotransferase) (Adenylate monophosphate kinase)	BLAJ	WT		4.67591e-05	-0.207812	KO_2.minus.BLAJ	Ckb	Creatine kinase B-type (EC 2.7.3.2) (B-CK) (Creatine kinase B chain) (Creatine phosphokinase B-type) (CPK-B)	KO_2	BLAJ		0.00518877	-0.141215	KO_2.minus.BLAJ	Dhx9	ATP-dependent RNA helicase A (EC 3.6.4.13) (DEAH box protein 9) (mHEL-5) (Nuclear DNA helicase II) (NDH II) (RNA helicase A) (RHA)	KO_2	BLAJ
0.000683683	0.190448	Rbfox2:Rbfox1	RNA binding protein fox-1 homolog 2 (Fox-1 homolog B) (Fox-1 homolog Fxh) (Hexaribonucleotide-binding protein 2) (RNA-binding motif protein 9) (RNA-binding protein 9):RNA binding protein fox-1 homolog 1 (Ataxin-2-binding protein 1) (Fox-1 homolog A)	BLAJ	WT		0.000160318	0.200904	BLAJ.minus.WT	Man2a2	Alpha-mannosidase 2x (EC 3.2.1.114) (Alpha-mannosidase IIx) (Man IIx) (Mannosidase alpha class 2A member 2) (Mannosyl-oligosaccharide 1,3-1,6-alpha-mannosidase)	BLAJ	WT		4.67591e-05	0.27859	KO_2.minus.BLAJ	Zmpste24	CAAX prenyl protease 1 homolog (EC 3.4.24.84) (Farnesylated proteins-converting enzyme 1) (FACE-1) (Prenyl protein-specific endoprotease 1) (Zinc metalloproteinase Ste24 homolog)	KO_2	BLAJ		0.00518877	0.118474	KO_2.minus.BLAJ	Ccdc47	PAT complex subunit CCDC47 (Adipocyte-specific protein 4) (Calumin) (Coiled-coil domain-containing protein 47)	KO_2	BLAJ
0.000689138	0.25051	Arpc3	Actin-related protein 2/3 complex subunit 3 (Arp2/3 complex 21 kDa subunit) (p21-ARC)	BLAJ	WT		0.000162136	-0.361881	BLAJ.minus.WT	Cox7a1	Cytochrome c oxidase subunit 7A1, mitochondrial (Cytochrome c oxidase subunit VIIa-heart) (Cytochrome c oxidase subunit VIIa-H) (Cytochrome c oxidase subunit VIIa-muscle) (Cytochrome c oxidase subunit VIIa-M)	BLAJ	WT		4.69838e-05	-0.316382	KO_2.minus.BLAJ	Ywhae	14-3-3 protein epsilon (14-3-3E)	KO_2	BLAJ		0.00518877	0.181358	KO_2.minus.BLAJ	Scrn2	Secernin-2	KO_2	BLAJ
0.000691693	-0.112877	Acads	Short-chain specific acyl-CoA dehydrogenase, mitochondrial (SCAD) (EC 1.3.8.1) (Butyryl-CoA dehydrogenase)	BLAJ	WT		0.000162136	-0.240145	BLAJ.minus.WT	Mtarc2	Mitochondrial amidoxime reducing component 2 (mARC2) (EC 1.7.-.-) (Molybdenum cofactor sulfurase C-terminal domain-containing protein 2) (MOSC domain-containing protein 2) (Moco sulfurase C-terminal domain-containing protein 2)	BLAJ	WT		4.69838e-05	-0.256001	KO_2.minus.BLAJ	Capg	Macrophage-capping protein (Actin regulatory protein CAP-G) (Actin-capping protein GCAP39) (Myc basic motif homolog 1)	KO_2	BLAJ		0.00525937	-0.235316	KO_2.minus.BLAJ	Hnrnpc	Heterogeneous nuclear ribonucleoproteins C1/C2 (hnRNP C1/C2)	KO_2	BLAJ
0.000700918	-0.128853	Trap1	Heat shock protein 75 kDa, mitochondrial (HSP 75) (TNFR-associated protein 1) (Tumor necrosis factor type 1 receptor-associated protein) (TRAP-1)	BLAJ	WT		0.000162299	-0.294286	BLAJ.minus.WT	Adh5	Alcohol dehydrogenase class-3 (EC 1.1.1.1) (Alcohol dehydrogenase 2) (Alcohol dehydrogenase 5) (Alcohol dehydrogenase B2) (ADH-B2) (Alcohol dehydrogenase class-III) (Glutathione-dependent formaldehyde dehydrogenase) (FALDH) (FDH) (GSH-FDH) (EC 1.1.1.-) (S-(hydroxymethyl)glutathione dehydrogenase) (EC 1.1.1.284)	BLAJ	WT		4.86308e-05	-0.207067	KO_2.minus.BLAJ	Lims2:Lims1	LIM and senescent cell antigen-like-containing domain protein 2 (Particularly interesting new Cys-His protein 2) (PINCH-2):LIM and senescent cell antigen-like-containing domain protein 1 (Particularly interesting new Cys-His protein 1) (PINCH-1)	KO_2	BLAJ		0.00525937	0.129227	KO_2.minus.BLAJ	Pebp1:Pbp2	Phosphatidylethanolamine-binding protein 1 (PEBP-1) (HCNPpp) [Cleaved into: Hippocampal cholinergic neurostimulating peptide (HCNP)]:Phosphatidylethanolamine-binding protein 2 (PEBP-2)	KO_2	BLAJ
0.000700918	0.576882	Hpx	Hemopexin	BLAJ	WT		0.000162299	0.336453	BLAJ.minus.WT	Hmgb2:Hmgb3	High mobility group protein B2 (High mobility group protein 2) (HMG-2):High mobility group protein B3 (High mobility group protein 2a) (HMG-2a) (High mobility group protein 4) (HMG-4)	BLAJ	WT		4.87355e-05	-0.184913	KO_2.minus.BLAJ	Ranbp1	Ran-specific GTPase-activating protein (HpaII tiny fragments locus 9a protein) (Ran-binding protein 1) (RANBP1)	KO_2	BLAJ		0.00525937	0.200738	KO_2.minus.BLAJ	Acads	Short-chain specific acyl-CoA dehydrogenase, mitochondrial (SCAD) (EC 1.3.8.1) (Butyryl-CoA dehydrogenase)	KO_2	BLAJ
0.000717972	-0.491376	Slc25a31	ADP/ATP translocase 4 (ADP,ATP carrier protein 4) (Adenine nucleotide translocator 4) (ANT 4) (Solute carrier family 25 member 31) (Sperm flagellar energy carrier protein)	BLAJ	WT		0.000163066	-0.308902	BLAJ.minus.WT	Isoc2a	Isochorismatase domain-containing protein 2A	BLAJ	WT		4.87881e-05	0.315717	KO_2.minus.BLAJ	Mpv17	Protein Mpv17 (Mpv-17)	KO_2	BLAJ		0.00525937	0.249919	KO_2.minus.BLAJ	Acsl1:Acsl5	Long-chain-fatty-acid--CoA ligase 1 (EC 6.2.1.3) (Arachidonate--CoA ligase) (EC 6.2.1.15) (Long-chain acyl-CoA synthetase 1) (LACS 1) (Phytanate--CoA ligase) (EC 6.2.1.24):Long-chain-fatty-acid--CoA ligase 5 (EC 6.2.1.3) (Arachidonate--CoA ligase) (EC 6.2.1.15) (Long-chain acyl-CoA synthetase 5) (LACS 5)	KO_2	BLAJ
0.000717972	0.155555	Ddx5	Probable ATP-dependent RNA helicase DDX5 (EC 3.6.4.13) (DEAD box RNA helicase DEAD1) (mDEAD1) (DEAD box protein 5) (RNA helicase p68)	BLAJ	WT		0.000163066	0.439088	BLAJ.minus.WT	Ckap4	Cytoskeleton-associated protein 4 (63-kDa cytoskeleton-linking membrane protein) (Climp-63) (p63)	BLAJ	WT		4.89896e-05	0.351346	KO_2.minus.BLAJ	Mtap	S-methyl-5'-thioadenosine phosphorylase (EC 2.4.2.28) (5'-methylthioadenosine phosphorylase) (MTA phosphorylase) (MTAP) (MTAPase)	KO_2	BLAJ		0.00532722	0.132453	KO_2.minus.BLAJ	Pdp1	[Pyruvate dehydrogenase [acetyl-transferring]]-phosphatase 1, mitochondrial (PDP 1) (EC 3.1.3.43) (Protein phosphatase 2C) (Pyruvate dehydrogenase phosphatase catalytic subunit 1) (PDPC 1)	KO_2	BLAJ
0.000717972	0.200334	Sypl1:Sypl	Synaptophysin-like protein 1 (Pantophysin):Synaptophysin-like protein	BLAJ	WT		0.000163099	-0.183713	BLAJ.minus.WT	Slc25a12:Slc25a13	Calcium-binding mitochondrial carrier protein Aralar1 (Mitochondrial aspartate glutamate carrier 1) (Solute carrier family 25 member 12):Calcium-binding mitochondrial carrier protein Aralar2 (Citrin) (Mitochondrial aspartate glutamate carrier 2) (Solute carrier family 25 member 13)	BLAJ	WT		4.99326e-05	-0.581915	KO_2.minus.BLAJ	Lrrc59	Leucine-rich repeat-containing protein 59 [Cleaved into: Leucine-rich repeat-containing protein 59, N-terminally processed]	KO_2	BLAJ		0.00535466	0.100091	KO_2.minus.BLAJ	Gigyf1:Ddx25:Ddx19a:Ddx19b	GRB10-interacting GYF protein 1 (PERQ amino acid-rich with GYF domain-containing protein 1):ATP-dependent RNA helicase DDX25 (EC 3.6.4.13) (DEAD box protein 25) (Gonadotropin-regulated testicular RNA helicase):ATP-dependent RNA helicase DDX19A (EC 3.6.4.13) (DEAD box RNA helicase DEAD5) (mDEAD5) (DEAD box protein 19A) (Eukaryotic translation initiation factor 4A-related sequence 1):RNA helicase (…	KO_2	BLAJ
0.000718905	-0.342485	Cox7c	Cytochrome c oxidase subunit 7C, mitochondrial (Cytochrome c oxidase polypeptide VIIc)	BLAJ	WT		0.00016417	0.247509	BLAJ.minus.WT	Pcnp	PEST proteolytic signal-containing nuclear protein (PCNP) (PEST-containing nuclear protein)	BLAJ	WT		4.99326e-05	0.855319	KO_2.minus.BLAJ	Sirt5	NAD-dependent protein deacylase sirtuin-5, mitochondrial (EC 2.3.1.-) (Regulatory protein SIR2 homolog 5) (SIR2-like protein 5)	KO_2	BLAJ		0.00535466	0.116667	KO_2.minus.BLAJ	Lta4h	Leukotriene A-4 hydrolase (LTA-4 hydrolase) (EC 3.3.2.6) (Leukotriene A(4) hydrolase) (Tripeptide aminopeptidase LTA4H) (EC 3.4.11.4)	KO_2	BLAJ
0.000718905	-0.293234	Hadha	Trifunctional enzyme subunit alpha, mitochondrial (Monolysocardiolipin acyltransferase) (EC 2.3.1.-) (TP-alpha) [Includes: Long-chain enoyl-CoA hydratase (EC 4.2.1.17); Long chain 3-hydroxyacyl-CoA dehydrogenase (EC 1.1.1.211)]	BLAJ	WT		0.00016851	-0.284232	BLAJ.minus.WT	Cisd3	CDGSH iron-sulfur domain-containing protein 3, mitochondrial (Melanoma nuclear protein 13)	BLAJ	WT		4.99492e-05	-0.265203	KO_2.minus.BLAJ	Set	Protein SET (Phosphatase 2A inhibitor I2PP2A) (I-2PP2A) (Template-activating factor I) (TAF-I)	KO_2	BLAJ		0.00535466	0.273627	KO_2.minus.BLAJ	Sbk2	Serine/threonine-protein kinase SBK2 (EC 2.7.11.1) (SH3-binding domain kinase family member 2) (Sugen kinase 69) (SgK069)	KO_2	BLAJ
0.000718905	-0.128331	Hibch	3-hydroxyisobutyryl-CoA hydrolase, mitochondrial (EC 3.1.2.4) (3-hydroxyisobutyryl-coenzyme A hydrolase) (HIB-CoA hydrolase) (HIBYL-CoA-H)	BLAJ	WT		0.00016851	-0.200771	BLAJ.minus.WT	Cox7a2	Cytochrome c oxidase subunit 7A2, mitochondrial (Cytochrome c oxidase subunit VIIa-liver/heart) (Cytochrome c oxidase subunit VIIa-L)	BLAJ	WT		4.99492e-05	0.205813	KO_2.minus.BLAJ	Acadvl	Very long-chain specific acyl-CoA dehydrogenase, mitochondrial (EC 1.3.8.9) (MVLCAD) (VLCAD)	KO_2	BLAJ		0.00545485	0.258202	KO_2.minus.BLAJ	Mcee	Methylmalonyl-CoA epimerase, mitochondrial (EC 5.1.99.1) (DL-methylmalonyl-CoA racemase)	KO_2	BLAJ
0.000726131	-0.117751	Lrrc57	Leucine-rich repeat-containing protein 57	BLAJ	WT		0.00016851	0.288525	BLAJ.minus.WT	Eif2b4	Translation initiation factor eIF-2B subunit delta (eIF-2B GDP-GTP exchange factor subunit delta)	BLAJ	WT		5.05246e-05	0.315845	KO_2.minus.BLAJ	Cpt2	Carnitine O-palmitoyltransferase 2, mitochondrial (EC 2.3.1.21) (Carnitine palmitoyltransferase II) (CPT II)	KO_2	BLAJ		0.00547565	0.164959	KO_2.minus.BLAJ	Ppa2	Inorganic pyrophosphatase 2, mitochondrial (EC 3.6.1.1) (Pyrophosphate phospho-hydrolase 2) (PPase 2)	KO_2	BLAJ
0.000726131	0.184717	Hnrnpd	Heterogeneous nuclear ribonucleoprotein D0 (hnRNP D0) (AU-rich element RNA-binding protein 1)	BLAJ	WT		0.000169635	-0.290637	BLAJ.minus.WT	Pfdn6	Prefoldin subunit 6 (Protein Ke2)	BLAJ	WT		5.06216e-05	-0.368543	KO_2.minus.BLAJ	Ehd4	EH domain-containing protein 4 (PAST homolog 2) (mPAST2)	KO_2	BLAJ		0.00559086	-0.155807	KO_2.minus.BLAJ	Mvp	Major vault protein (MVP)	KO_2	BLAJ
0.000726131	0.427702	Micos10	MICOS complex subunit Mic10 (Mitochondrial inner membrane organizing system protein 1)	BLAJ	WT		0.000171767	0.284404	BLAJ.minus.WT	Erlin1:Erlin2	Erlin-1 (Endoplasmic reticulum lipid raft-associated protein 1) (Protein KE04 homolog) (Stomatin-prohibitin-flotillin-HflC/K domain-containing protein 1) (SPFH domain-containing protein 1):Erlin-2 (Endoplasmic reticulum lipid raft-associated protein 2) (Stomatin-prohibitin-flotillin-HflC/K domain-containing protein 2) (SPFH domain-containing protein 2)	BLAJ	WT		5.06216e-05	0.173645	KO_2.minus.BLAJ	Immt	MICOS complex subunit Mic60 (Mitochondrial inner membrane protein) (Mitofilin)	KO_2	BLAJ		0.00562521	-0.256155	KO_2.minus.BLAJ	Mcu	Calcium uniporter protein, mitochondrial	KO_2	BLAJ
0.000738029	-0.396255	Pvalb	Parvalbumin alpha	BLAJ	WT		0.000174826	-0.666049	BLAJ.minus.WT	Fabp9:Fabp4:Pmp2:Gm37389	Fatty acid-binding protein 9 (15 kDa perforatorial protein) (PERF 15) (Testis lipid-binding protein) (TLBP) (Testis-type fatty acid-binding protein) (T-FABP):Fatty acid-binding protein, adipocyte (3T3-L1 lipid-binding protein) (Adipocyte lipid-binding protein) (ALBP) (Adipocyte-type fatty acid-binding protein) (A-FABP) (AFABP) (Fatty acid-binding protein 4) (Myelin P2 protein homolog) (P15) (P2 a…	BLAJ	WT		5.14538e-05	0.14092	KO_2.minus.BLAJ	Opa1	Dynamin-like 120 kDa protein, mitochondrial (EC 3.6.5.5) (Large GTP-binding protein) (LargeG) (Optic atrophy protein 1 homolog) [Cleaved into: Dynamin-like 120 kDa protein, form S1]	KO_2	BLAJ		0.00562521	-0.163696	KO_2.minus.BLAJ	Fhod1	FH1/FH2 domain-containing protein 1 (Formin homolog overexpressed in spleen 1) (FHOS) (Formin homology 2 domain-containing protein 1)	KO_2	BLAJ
0.000738029	-0.255134	Casq1	Calsequestrin-1 (Calmitine) (Calsequestrin, skeletal muscle isoform)	BLAJ	WT		0.000177723	-0.284965	BLAJ.minus.WT	Mettl7a1:Methig1:Mettl7a2:Mettl7a3	Methyltransferase-like 7A1:Methyltransferase hypoxia-inducible domain-containing 1 (UbiE-YGHL1 fusion protein) (UbiE2-Hig1-4 fusion protein):Methyltransferase-like 7A2 (UbiE3):Methyltransferase-like 7A3	BLAJ	WT		5.30873e-05	0.350735	KO_2.minus.BLAJ	Nme1	Nucleoside diphosphate kinase A (NDK A) (NDP kinase A) (EC 2.7.4.6) (Metastasis inhibition factor NM23) (NDPK-A) (Tumor metastatic process-associated protein) (nm23-M1)	KO_2	BLAJ		0.00562521	0.0957275	KO_2.minus.BLAJ	Dnm1l	Dynamin-1-like protein (EC 3.6.5.5) (Dynamin family member proline-rich carboxyl-terminal domain less) (Dymple) (Dynamin-related protein 1)	KO_2	BLAJ
0.000738029	0.324628	Dpysl3	Dihydropyrimidinase-related protein 3 (DRP-3) (Unc-33-like phosphoprotein 1) (ULIP-1)	BLAJ	WT		0.000182327	-0.445203	BLAJ.minus.WT	Qki	Protein quaking (MqkI) (qkI)	BLAJ	WT		5.37321e-05	-0.229556	KO_2.minus.BLAJ	Ppib	Peptidyl-prolyl cis-trans isomerase B (PPIase B) (EC 5.2.1.8) (CYP-S1) (Cyclophilin B) (Rotamase B) (S-cyclophilin) (SCYLP)	KO_2	BLAJ		0.00564553	0.201815	KO_2.minus.BLAJ	Vwa8	von Willebrand factor A domain-containing protein 8	KO_2	BLAJ
0.000738029	0.347715	Ndufa13	NADH dehydrogenase [ubiquinone] 1 alpha subcomplex subunit 13 (Cell death regulatory protein GRIM-19) (Complex I-B16.6) (CI-B16.6) (Gene associated with retinoic and interferon-induced mortality 19 protein) (GRIM-19) (Gene associated with retinoic and IFN-induced mortality 19 protein) (NADH-ubiquinone oxidoreductase B16.6 subunit)	BLAJ	WT		0.000183351	0.171516	BLAJ.minus.WT	Sfxn3	Sideroflexin-3	BLAJ	WT		5.37321e-05	-0.226228	KO_2.minus.BLAJ	Hdgf	Hepatoma-derived growth factor (HDGF)	KO_2	BLAJ		0.00569078	0.10937	KO_2.minus.BLAJ	Lnpk	Endoplasmic reticulum junction formation protein lunapark (ER junction formation factor lunapark) (Protein ulnaless)	KO_2	BLAJ
0.000738029	0.502951	Dstn	Destrin (Actin-depolymerizing factor) (ADF) (Sid 23)	BLAJ	WT		0.000185025	0.542952	BLAJ.minus.WT	Gsn	Macrophage-capping protein (Actin regulatory protein CAP-G) (Fragment)	BLAJ	WT		5.37321e-05	0.179683	KO_2.minus.BLAJ	Fahd2:Fahd2a	Fumarylacetoacetate hydrolase domain-containing protein 2A (EC 3.-.-.-):Fumarylacetoacetate hydrolase domain-containing 2A	KO_2	BLAJ		0.00569078	0.137893	KO_2.minus.BLAJ	Oxsm	3-oxoacyl-[acyl-carrier-protein] synthase, mitochondrial (EC 2.3.1.41) (Beta-ketoacyl-ACP synthase)	KO_2	BLAJ
0.000748204	-0.163741	Ndufa4	Cytochrome c oxidase subunit NDUFA4	BLAJ	WT		0.000186135	-0.241598	BLAJ.minus.WT	Slirp	SRA stem-loop-interacting RNA-binding protein, mitochondrial	BLAJ	WT		5.37321e-05	0.18534	KO_2.minus.BLAJ	Gls	Glutaminase kidney isoform, mitochondrial (GLS) (EC 3.5.1.2) [Cleaved into: Glutaminase kidney isoform, mitochondrial 68 kDa chain; Glutaminase kidney isoform, mitochondrial 65 kDa chain]	KO_2	BLAJ		0.00569078	0.190586	KO_2.minus.BLAJ	Letm1	Mitochondrial proton/calcium exchanger protein (Leucine zipper-EF-hand-containing transmembrane protein 1)	KO_2	BLAJ
0.000752046	0.253981	Crip1	Cysteine-rich protein 1 (CRP-1) (Cysteine-rich intestinal protein) (CRIP)	BLAJ	WT		0.000198616	0.255538	BLAJ.minus.WT	Snx12	Sorting nexin-12 (SDP8 protein)	BLAJ	WT		5.37321e-05	0.209776	KO_2.minus.BLAJ	Nsf	Vesicle-fusing ATPase (EC 3.6.4.6) (N-ethylmaleimide-sensitive fusion protein) (NEM-sensitive fusion protein) (Suppressor of K(+) transport growth defect 2) (Protein SKD2) (Vesicular-fusion protein NSF)	KO_2	BLAJ		0.0057997	0.103194	KO_2.minus.BLAJ	Rab18	Ras-related protein Rab-18	KO_2	BLAJ
0.000752338	-0.220298	Suclg2	Succinate--CoA ligase [GDP-forming] subunit beta, mitochondrial (EC 6.2.1.4) (GTP-specific succinyl-CoA synthetase subunit beta) (G-SCS) (GTPSCS) (Succinyl-CoA synthetase beta-G chain) (SCS-betaG)	BLAJ	WT		0.000198657	-0.385897	BLAJ.minus.WT	Ivd	Isovaleryl-CoA dehydrogenase, mitochondrial (IVD) (EC 1.3.8.4) (Butyryl-CoA dehydrogenase) (EC 1.3.8.1)	BLAJ	WT		5.37321e-05	0.293573	KO_2.minus.BLAJ	Clpb	Caseinolytic peptidase B protein homolog (EC 3.6.1.-) (Suppressor of potassium transport defect 3)	KO_2	BLAJ		0.00591346	0.160811	KO_2.minus.BLAJ	Pdha1	Pyruvate dehydrogenase E1 component subunit alpha, somatic form, mitochondrial (EC 1.2.4.1) (PDHE1-A type I)	KO_2	BLAJ
0.000756407	-0.166934	Pdp1	[Pyruvate dehydrogenase [acetyl-transferring]]-phosphatase 1, mitochondrial (PDP 1) (EC 3.1.3.43) (Protein phosphatase 2C) (Pyruvate dehydrogenase phosphatase catalytic subunit 1) (PDPC 1)	BLAJ	WT		0.000202349	-0.248728	BLAJ.minus.WT	Ndufs1	NADH-ubiquinone oxidoreductase 75 kDa subunit, mitochondrial (EC 7.1.1.2) (Complex I-75kD) (CI-75kD)	BLAJ	WT		5.49677e-05	-0.490145	KO_2.minus.BLAJ	Alb	Albumin	KO_2	BLAJ		0.00595242	0.240362	KO_2.minus.BLAJ	Etfa	Electron transfer flavoprotein subunit alpha, mitochondrial (Alpha-ETF)	KO_2	BLAJ
0.000770422	0.402936	Surf4	Surfeit locus protein 4	BLAJ	WT		0.000202349	0.159296	BLAJ.minus.WT	Dag1	Dystroglycan 1 (Dystroglycan) (Dystrophin-associated glycoprotein 1) [Cleaved into: Alpha-dystroglycan (Alpha-DG); Beta-dystroglycan (Beta-DG)]	BLAJ	WT		5.49677e-05	-0.331404	KO_2.minus.BLAJ	Lgals1	Galectin-1 (Gal-1) (14 kDa lectin) (Beta-galactoside-binding lectin L-14-I) (Galaptin) (Lactose-binding lectin 1) (Lectin galactoside-binding soluble 1) (S-Lac lectin 1)	KO_2	BLAJ		0.00595858	-0.121218	KO_2.minus.BLAJ	Vwa5a:AW551984	von Willebrand factor A domain-containing protein 5A (Loss of heterozygosity 11 chromosomal region 2 gene A protein homolog):Expressed sequence AW551984	KO_2	BLAJ
0.000772582	0.289813	Park7	Parkinson disease protein 7 homolog (Maillard deglycase) (Parkinsonism-associated deglycase) (Protein DJ-1) (DJ-1) (Protein/nucleic acid deglycase DJ-1) (EC 3.1.2.-) (EC 3.5.1.-) (EC 3.5.1.124)	BLAJ	WT		0.000204412	-0.583536	BLAJ.minus.WT	Acot2:Acot5:Acot4:Acot1:Acot6:Acot3	Acyl-coenzyme A thioesterase 2, mitochondrial (Acyl-CoA thioesterase 2) (EC 3.1.2.2) (Acyl coenzyme A thioester hydrolase) (MTE-I) (Very-long-chain acyl-CoA thioesterase):Acyl-coenzyme A thioesterase 5 (Acyl-CoA thioesterase 5) (EC 3.1.2.2) (Peroxisomal acyl-coenzyme A thioester hydrolase Ic) (PTE-Ic) (Peroxisomal acyl-CoA thioesterase Ic):Peroxisomal succinyl-coenzyme A thioesterase (EC 3.1.2.3)…	BLAJ	WT		5.58788e-05	-0.400848	KO_2.minus.BLAJ	Stbd1	Starch-binding domain-containing protein 1 (Genethonin-1) (Glycophagy cargo receptor stbd1)	KO_2	BLAJ		0.00595858	0.217052	KO_2.minus.BLAJ	Hsdl2	Hydroxysteroid dehydrogenase-like protein 2 (EC 1.-.-.-)	KO_2	BLAJ
0.000777777	0.151623	Vcl	Vinculin (Metavinculin)	BLAJ	WT		0.000204654	-0.135706	BLAJ.minus.WT	Eif1:Eif1b	Eukaryotic translation initiation factor 1 (eIF1) (Protein translation factor SUI1 homolog):Eukaryotic translation initiation factor 1b (eIF1b)	BLAJ	WT		5.58788e-05	0.403515	KO_2.minus.BLAJ	Pygb:Pygl	Glycogen phosphorylase, brain form (EC 2.4.1.1):Alpha-1,4 glucan phosphorylase (EC 2.4.1.1)	KO_2	BLAJ		0.00609059	0.154712	KO_2.minus.BLAJ	Cox4i1:Chka	Cytochrome c oxidase subunit 4 isoform 1, mitochondrial (Cytochrome c oxidase polypeptide IV) (Cytochrome c oxidase subunit IV isoform 1) (COX IV-1):Choline kinase alpha	KO_2	BLAJ
0.000781069	-0.190017	Abcc9:Abcc8	ATP-binding cassette sub-family C member 9 (Sulfonylurea receptor 2):ATP-binding cassette, sub-family C (CFTR/MRP), member 8	BLAJ	WT		0.000210773	-0.27321	BLAJ.minus.WT	Acads	Short-chain specific acyl-CoA dehydrogenase, mitochondrial (SCAD) (EC 1.3.8.1) (Butyryl-CoA dehydrogenase)	BLAJ	WT		5.59359e-05	0.174756	KO_2.minus.BLAJ	Vwa8	von Willebrand factor A domain-containing protein 8	KO_2	BLAJ		0.00614714	-0.14594	KO_2.minus.BLAJ	Rpl10a	60S ribosomal protein L10a (CSA-19) (Neural precursor cell expressed developmentally down-regulated protein 6) (NEDD-6)	KO_2	BLAJ
0.000781069	0.15501	Rpl10a	60S ribosomal protein L10a (CSA-19) (Neural precursor cell expressed developmentally down-regulated protein 6) (NEDD-6)	BLAJ	WT		0.000211557	-0.232974	BLAJ.minus.WT	Samm50	Sorting and assembly machinery component 50 homolog	BLAJ	WT		5.68882e-05	0.307483	KO_2.minus.BLAJ	Tmco1	Calcium load-activated calcium channel (CLAC channel) (Transmembrane and coiled-coil domain-containing protein 1)	KO_2	BLAJ		0.00626155	-0.159281	KO_2.minus.BLAJ	Clns1a	Methylosome subunit pICln (Chloride channel, nucleotide sensitive 1A) (Chloride conductance regulatory protein ICln) (I(Cln)) (Chloride ion current inducer protein) (ClCI)	KO_2	BLAJ
0.000783727	-0.247801	Bcat2	Branched-chain-amino-acid aminotransferase, mitochondrial (BCAT(m)) (EC 2.6.1.42)	BLAJ	WT		0.000212755	-0.4029	BLAJ.minus.WT	Kyat3	Kynurenine--oxoglutarate transaminase 3 (EC 2.6.1.7) (Cysteine-S-conjugate beta-lyase 2) (EC 4.4.1.13) (Kynurenine aminotransferase 3) (Kynurenine aminotransferase III) (KATIII) (Kynurenine--glyoxylate transaminase) (EC 2.6.1.63) (Kynurenine--oxoglutarate transaminase III)	BLAJ	WT		5.72594e-05	-0.446877	KO_2.minus.BLAJ	Txndc5	Thioredoxin domain-containing protein 5 (Endoplasmic reticulum resident protein 46) (ER protein 46) (ERp46) (Plasma cell-specific thioredoxin-related protein) (PC-TRP) (Thioredoxin-like protein p46)	KO_2	BLAJ		0.00628926	0.157672	KO_2.minus.BLAJ	Bphl	Valacyclovir hydrolase (VACVase) (Valacyclovirase) (EC 3.1.-.-) (Biphenyl hydrolase-like protein)	KO_2	BLAJ
0.000810381	-0.398998	Selenow	Selenoprotein W (SelW)	BLAJ	WT		0.000212755	-0.265553	BLAJ.minus.WT	Hsd17b8:H2-Ke6	(3R)-3-hydroxyacyl-CoA dehydrogenase (EC 1.1.1.n12) (17-beta-hydroxysteroid dehydrogenase 8) (17-beta-HSD 8) (3-ketoacyl-[acyl-carrier-protein] reductase alpha subunit) (KAR alpha subunit) (3-oxoacyl-[acyl-carrier-protein] reductase) (Estradiol 17-beta-dehydrogenase 8) (EC 1.1.1.62) (Protein Ke6) (Ke-6) (Testosterone 17-beta-dehydrogenase 8) (EC 1.1.1.239):H2-K region-expressed gene 6 (Fragment)	BLAJ	WT		5.78615e-05	0.211344	KO_2.minus.BLAJ	Slc12a2	Solute carrier family 12 member 2 (Basolateral Na-K-Cl symporter) (Bumetanide-sensitive sodium-(potassium)-chloride cotransporter 2)	KO_2	BLAJ		0.00634951	0.165278	KO_2.minus.BLAJ	Samm50	Sorting and assembly machinery component 50 homolog	KO_2	BLAJ
0.00081901	-0.387001	Mpc1	Mitochondrial pyruvate carrier 1 (Brain protein 44-like protein)	BLAJ	WT		0.000212755	0.297431	BLAJ.minus.WT	H1-4	Histone H1.4 (H1 VAR.2) (H1e)	BLAJ	WT		5.8853e-05	0.212196	KO_2.minus.BLAJ	Kcnj11	ATP-sensitive inward rectifier potassium channel 11 (Inward rectifier K(+) channel Kir6.2) (Potassium channel, inwardly rectifying subfamily J member 11)	KO_2	BLAJ		0.00640996	-0.113861	KO_2.minus.BLAJ	Mob1b:Mob1a	MOB kinase activator 1B (Mob1 homolog 1A) (Mps one binder kinase activator-like 1A):MOB kinase activator 1A (Mob1 homolog 1B) (Mps one binder kinase activator-like 1B)	KO_2	BLAJ
0.00081901	-0.127854	Hmgcl:Hmgcll1	Hydroxymethylglutaryl-CoA lyase, mitochondrial (HL) (HMG-CoA lyase) (EC 4.1.3.4) (3-hydroxy-3-methylglutarate-CoA lyase):Hydroxymethylglutaryl-CoA lyase (EC 4.1.3.4)	BLAJ	WT		0.000214657	-0.397784	BLAJ.minus.WT	Dhrs4	Dehydrogenase/reductase SDR family member 4 (EC 1.1.1.184) (EC 1.1.1.300) (NADPH-dependent carbonyl reductase) (CR) (NADPH-dependent retinol dehydrogenase/reductase) (NDRD) (mouNRDR) (Peroxisomal short-chain alcohol dehydrogenase) (PSCD) (Short chain dehydrogenase/reductase family 25C member 2) (Protein SDR25C2)	BLAJ	WT		5.92324e-05	-0.185936	KO_2.minus.BLAJ	Sae1	SUMO-activating enzyme subunit 1 (Ubiquitin-like 1-activating enzyme E1A) [Cleaved into: SUMO-activating enzyme subunit 1, N-terminally processed]	KO_2	BLAJ		0.00640996	0.153671	KO_2.minus.BLAJ	Cox5b:Cox5b-ps:Cox5b-ps	Cytochrome c oxidase subunit 5B, mitochondrial (Cytochrome c oxidase polypeptide Vb):Cytochrome c oxidase polypeptide Vb (Cytochrome c oxidase subunit 5B, mitochondrial):Cytochrome c oxidase polypeptide Vb (Cytochrome c oxidase subunit 5B, mitochondrial)	KO_2	BLAJ
0.000823235	-0.0951109	Synpo	Synaptopodin	BLAJ	WT		0.000216359	-0.210905	BLAJ.minus.WT	Mmut	Methylmalonyl-CoA mutase, mitochondrial (MCM) (EC 5.4.99.2) (Methylmalonyl-CoA isomerase)	BLAJ	WT		6.09464e-05	-0.712323	KO_2.minus.BLAJ	Myl6b	Myosin light chain 6B (Smooth muscle and nonmuscle myosin light chain alkali 6B)	KO_2	BLAJ		0.00645185	0.106547	KO_2.minus.BLAJ	Mtx1	Metaxin-1 (Mitochondrial outer membrane import complex protein 1)	KO_2	BLAJ
0.000845353	-0.317956	Kyat1	Kynurenine--oxoglutarate transaminase 1 (EC 2.6.1.7) (Cysteine-S-conjugate beta-lyase) (EC 4.4.1.13) (Glutamine transaminase K) (GTK) (Glutamine--phenylpyruvate transaminase) (EC 2.6.1.64) (Kynurenine aminotransferase 1) (Kynurenine aminotransferase I) (KATI) (Kynurenine--oxoglutarate transaminase I)	BLAJ	WT		0.000216359	0.168376	BLAJ.minus.WT	Vwa5a:AW551984	von Willebrand factor A domain-containing protein 5A (Loss of heterozygosity 11 chromosomal region 2 gene A protein homolog):Expressed sequence AW551984	BLAJ	WT		6.39518e-05	-0.245574	KO_2.minus.BLAJ	Tubb5:Tubb3	Tubulin beta-5 chain:Tubulin beta-3 chain	KO_2	BLAJ		0.00646153	-0.0957593	KO_2.minus.BLAJ	Mapre1	Microtubule-associated protein RP/EB family member 1 (APC-binding protein EB1) (End-binding protein 1) (EB1)	KO_2	BLAJ
0.000845353	0.213999	Pgm2	Phosphoglucomutase-2 (PGM 2) (EC 5.4.2.2) (Glucose phosphomutase 2) (Phosphodeoxyribomutase) (Phosphoglucomutase-1) (Phosphopentomutase) (EC 5.4.2.7)	BLAJ	WT		0.000217756	-0.127788	BLAJ.minus.WT	Gart	Trifunctional purine biosynthetic protein adenosine-3 [Includes: Phosphoribosylamine--glycine ligase (EC 6.3.4.13) (Glycinamide ribonucleotide synthetase) (GARS) (Phosphoribosylglycinamide synthetase); Phosphoribosylformylglycinamidine cyclo-ligase (EC 6.3.3.1) (AIR synthase) (AIRS) (Phosphoribosyl-aminoimidazole synthetase); Phosphoribosylglycinamide formyltransferase (EC 2.1.2.2) (5'-phosphorib…	BLAJ	WT		6.45169e-05	-0.185566	KO_2.minus.BLAJ	Vcl	Vinculin (Metavinculin)	KO_2	BLAJ		0.00661456	-0.56788	KO_2.minus.BLAJ	Serpina3f:Serpina3g:Serpina3k:Serpina3m:Serpina3c	Serine protease inhibitor A3F (Serpin A3F):Serine protease inhibitor A3G (Serpin A3G) (Serine protease inhibitor 2A) (Serpin 2A):Serine protease inhibitor A3K (Serpin A3K) (Contrapsin) (SPI-2):Serine protease inhibitor A3M (Serpin A3M):Serine protease inhibitor A3C (Serpin A3C) (Kallikrein-binding protein) (KBP)	KO_2	BLAJ
0.000853363	-0.206087	Cryz	Quinone oxidoreductase (EC 1.6.5.5) (NADPH:quinone reductase) (Zeta-crystallin)	BLAJ	WT		0.000220763	-0.350617	BLAJ.minus.WT	Atp5pb	ATP synthase F(0) complex subunit B1, mitochondrial (ATP synthase peripheral stalk-membrane subunit b) (ATP synthase subunit b) (ATPase subunit b)	BLAJ	WT		6.45169e-05	0.228857	KO_2.minus.BLAJ	Ano10	Anoctamin-10 (Transmembrane protein 16K)	KO_2	BLAJ		0.00666491	-0.652083	KO_2.minus.BLAJ	Serpina3n	Serine protease inhibitor A3N (Serpin A3N)	KO_2	BLAJ
0.00086377	0.261261	Lgals1	Galectin-1 (Gal-1) (14 kDa lectin) (Beta-galactoside-binding lectin L-14-I) (Galaptin) (Lactose-binding lectin 1) (Lectin galactoside-binding soluble 1) (S-Lac lectin 1)	BLAJ	WT		0.000228055	0.153676	BLAJ.minus.WT	Ppp1r2	Protein phosphatase inhibitor 2 (IPP-2)	BLAJ	WT		6.45169e-05	0.265286	KO_2.minus.BLAJ	Acaa2	3-ketoacyl-CoA thiolase, mitochondrial (EC 2.3.1.16) (Acetyl-CoA acetyltransferase) (EC 2.3.1.9) (Acetyl-CoA acyltransferase) (Acyl-CoA hydrolase, mitochondrial) (EC 3.1.2.-) (EC 3.1.2.1) (EC 3.1.2.2) (Beta-ketothiolase) (Mitochondrial 3-oxoacyl-CoA thiolase)	KO_2	BLAJ		0.00675228	0.138459	KO_2.minus.BLAJ	Phb2	Prohibitin-2 (B-cell receptor-associated protein BAP37) (Repressor of estrogen receptor activity)	KO_2	BLAJ
0.000863912	-0.263831	Bcap29	B-cell receptor-associated protein 29 (BCR-associated protein 29) (Bap29)	BLAJ	WT		0.000231141	-0.397882	BLAJ.minus.WT	Sqor	Sulfide:quinone oxidoreductase, mitochondrial (SQOR) (EC 1.8.5.8) (Sulfide quinone oxidoreductase)	BLAJ	WT		6.49437e-05	0.30339	KO_2.minus.BLAJ	Nfs1	Cysteine desulfurase, mitochondrial (m-Nfs1) (EC 2.8.1.7)	KO_2	BLAJ		0.0068006	0.232774	KO_2.minus.BLAJ	Pvalb	Parvalbumin alpha	KO_2	BLAJ
0.000863912	-0.108802	Coq6	Ubiquinone biosynthesis monooxygenase COQ6, mitochondrial (EC 1.14.13.-) (Coenzyme Q10 monooxygenase 6)	BLAJ	WT		0.000231141	0.127311	BLAJ.minus.WT	Srp72	Signal recognition particle subunit SRP72	BLAJ	WT		6.60105e-05	0.200471	KO_2.minus.BLAJ	L2hgdh	L-2-hydroxyglutarate dehydrogenase, mitochondrial (EC 1.1.99.2) (Duranin)	KO_2	BLAJ		0.0068006	0.682516	KO_2.minus.BLAJ	Ighg2b	Immunoglobulin heavy constant gamma 2B (Ig gamma-2B chain C region)	KO_2	BLAJ
0.000884678	-0.160561	Cars2	Probable cysteine--tRNA ligase, mitochondrial (EC 6.1.1.16) (Cysteinyl-tRNA synthetase) (CysRS)	BLAJ	WT		0.000238262	0.242058	BLAJ.minus.WT	Anxa7	Annexin A7 (Annexin VII) (Annexin-7) (Synexin)	BLAJ	WT		6.63933e-05	0.232947	KO_2.minus.BLAJ	Apoo	MICOS complex subunit Mic26 (Apolipoprotein O) (MICOS complex subunit Mic23) (Protein FAM121B)	KO_2	BLAJ		0.00686282	0.137955	KO_2.minus.BLAJ	Mrps36	Alpha-ketoglutarate dehydrogenase component 4	KO_2	BLAJ
0.000892496	-0.681592	Nefm	Neurofilament medium polypeptide (NF-M) (160 kDa neurofilament protein) (Neurofilament 3) (Neurofilament triplet M protein)	BLAJ	WT		0.000240669	0.134595	BLAJ.minus.WT	Pdcd10	Programmed cell death protein 10 (TF-1 cell apoptosis-related protein 15)	BLAJ	WT		6.735e-05	-0.491416	KO_2.minus.BLAJ	Anxa1	Annexin A1 (Annexin I) (Annexin-1) (Calpactin II) (Calpactin-2) (Chromobindin-9) (Lipocortin I) (Phospholipase A2 inhibitory protein) (p35) [Cleaved into: Annexin Ac2-26]	KO_2	BLAJ		0.00686701	-0.402487	KO_2.minus.BLAJ	Anxa1	Annexin A1 (Annexin I) (Annexin-1) (Calpactin II) (Calpactin-2) (Chromobindin-9) (Lipocortin I) (Phospholipase A2 inhibitory protein) (p35) [Cleaved into: Annexin Ac2-26]	KO_2	BLAJ
0.000905868	0.201561	P4hb	Protein disulfide-isomerase (PDI) (EC 5.3.4.1) (Cellular thyroid hormone-binding protein) (Endoplasmic reticulum resident protein 59) (ER protein 59) (ERp59) (Prolyl 4-hydroxylase subunit beta) (p55)	BLAJ	WT		0.000250222	0.220209	BLAJ.minus.WT	Snx27	Sorting nexin-27	BLAJ	WT		6.735e-05	-0.45226	KO_2.minus.BLAJ	Ldha	L-lactate dehydrogenase A chain (Fragment)	KO_2	BLAJ		0.00686701	0.263452	KO_2.minus.BLAJ	Myoz2	Myozenin-2 (Calsarcin-1) (FATZ-related protein 2)	KO_2	BLAJ
0.000908809	-0.152196	Fn3k	Fructosamine-3-kinase (EC 2.7.1.171) (Protein-psicosamine 3-kinase FN3K) (Protein-ribulosamine 3-kinase FN3K) (EC 2.7.1.172)	BLAJ	WT		0.000253926	-0.193301	BLAJ.minus.WT	Gpx4	Phospholipid hydroperoxide glutathione peroxidase (PHGPx) (EC 1.11.1.12) (Glutathione peroxidase 4) (GPx-4) (GSHPx-4)	BLAJ	WT		6.86707e-05	-0.48808	KO_2.minus.BLAJ	Surf4	Surfeit locus protein 4	KO_2	BLAJ		0.00687376	0.184437	KO_2.minus.BLAJ	Mtatp8	ATP synthase protein 8 (A6L) (F-ATPase subunit 8)	KO_2	BLAJ
0.000912052	-0.629049	Serpine2	Glia-derived nexin (GDN) (Peptidase inhibitor 7) (PI-7) (Protease nexin 1) (PN-1) (Protease nexin I) (Serine protease-inhibitor 4) (Serpin E2)	BLAJ	WT		0.000254833	-0.212341	BLAJ.minus.WT	Ptgr2	Prostaglandin reductase 2 (PRG-2) (EC 1.3.1.48) (15-oxoprostaglandin 13-reductase) (Zinc-binding alcohol dehydrogenase domain-containing protein 1)	BLAJ	WT		6.86707e-05	0.279718	KO_2.minus.BLAJ	Cept1	Choline/ethanolaminephosphotransferase 1 (mCEPT1) (EC 2.7.8.1) (EC 2.7.8.2) (1-alkenyl-2-acylglycerol choline phosphotransferase) (EC 2.7.8.22)	KO_2	BLAJ		0.00703937	0.198066	KO_2.minus.BLAJ	Taco1	Translational activator of cytochrome c oxidase 1 (Coiled-coil domain-containing protein 44) (Translational activator of mitochondrially-encoded cytochrome c oxidase 1)	KO_2	BLAJ
0.000912052	0.158218	Gfm2	Ribosome-releasing factor 2, mitochondrial (RRF2mt) (Elongation factor G 2, mitochondrial) (EF-G2mt) (mEF-G 2)	BLAJ	WT		0.000258259	0.193282	BLAJ.minus.WT	Septin7	Septin-7 (CDC10 protein homolog)	BLAJ	WT		6.9367e-05	0.170317	KO_2.minus.BLAJ	Aprt	Adenine phosphoribosyltransferase (APRT) (EC 2.4.2.7)	KO_2	BLAJ		0.00708281	0.206596	KO_2.minus.BLAJ	Tmem126a	Transmembrane protein 126A	KO_2	BLAJ
0.000919141	-0.397281	Atp5pf:Atp5j	ATP synthase-coupling factor 6, mitochondrial (ATPase subunit F6) (ATP synthase peripheral stalk subunit F6):ATP synthase peripheral stalk subunit F6 (ATP synthase-coupling factor 6, mitochondrial) (Fragment)	BLAJ	WT		0.000262355	-0.294475	BLAJ.minus.WT	Hsdl2	Hydroxysteroid dehydrogenase-like protein 2 (EC 1.-.-.-)	BLAJ	WT		7.03687e-05	0.329019	KO_2.minus.BLAJ	Rtn3	Reticulon-3	KO_2	BLAJ		0.00710879	-0.187551	KO_2.minus.BLAJ	Tubb2a:Tubb2b:Tubb5:Tubb3	Tubulin beta-2A chain:Tubulin beta-2B chain:Tubulin beta-5 chain:Tubulin beta-3 chain	KO_2	BLAJ
0.000919141	-0.188937	Acad10:Acad12	Acyl-CoA dehydrogenase family member 10 (ACAD-10) (EC 1.3.99.-):Acyl-Coenzyme A dehydrogenase family, member 12	BLAJ	WT		0.000265344	-0.472587	BLAJ.minus.WT	Aldh1l1	Cytosolic 10-formyltetrahydrofolate dehydrogenase (10-FTHFDH) (FDH) (EC 1.5.1.6) (Aldehyde dehydrogenase family 1 member L1)	BLAJ	WT		7.26244e-05	0.146135	KO_2.minus.BLAJ	Capn3	Calpain-3 (EC 3.4.22.54) (Calcium-activated neutral proteinase 3) (CANP 3) (Calpain L3) (Calpain p94) (Muscle-specific calcium-activated neutral protease 3)	KO_2	BLAJ		0.00714072	-0.170529	KO_2.minus.BLAJ	Anxa7	Annexin A7 (Annexin VII) (Annexin-7) (Synexin)	KO_2	BLAJ
0.000919141	-0.127499	Qdpr	Dihydropteridine reductase (EC 1.5.1.34) (HDHPR) (Quinoid dihydropteridine reductase)	BLAJ	WT		0.00026876	0.175402	BLAJ.minus.WT	Flot2	Flotillin-2 (Epidermal surface antigen) (ESA) (Membrane component chromosome 17 surface marker 1 homolog)	BLAJ	WT		7.30716e-05	1.10614	KO_2.minus.BLAJ	Mgst3	Microsomal glutathione S-transferase 3 (Microsomal GST-3) (Glutathione peroxidase MGST3) (EC 1.11.1.-) (Microsomal glutathione S-transferase III) (Microsomal GST-III)	KO_2	BLAJ		0.00714072	-0.150913	KO_2.minus.BLAJ	Copb2	Coatomer subunit beta' (Beta'-coat protein) (Beta'-COP) (p102)	KO_2	BLAJ
0.000920852	-0.481575	Fasn	Fatty acid synthase (EC 2.3.1.85) (Type I Fatty Acid Synthase) [Includes: [Acyl-carrier-protein] S-acetyltransferase (EC 2.3.1.38); [Acyl-carrier-protein] S-malonyltransferase (EC 2.3.1.39); 3-oxoacyl-[acyl-carrier-protein] synthase (EC 2.3.1.41); 3-oxoacyl-[acyl-carrier-protein] reductase (EC 1.1.1.100); 3-hydroxyacyl-[acyl-carrier-protein] dehydratase (EC 4.2.1.59); Enoyl-[acyl-carrier-protein]…	BLAJ	WT		0.000273239	0.148316	BLAJ.minus.WT	Tmpo	Lamina-associated polypeptide 2, isoforms alpha/zeta (Thymopoietin isoforms alpha/zeta) (TP alpha/zeta)	BLAJ	WT		7.30829e-05	0.285623	KO_2.minus.BLAJ	Ephx1	Epoxide hydrolase 1 (EC 3.3.2.9) (Epoxide hydratase) (Microsomal epoxide hydrolase) (mEH)	KO_2	BLAJ		0.00714072	0.140596	KO_2.minus.BLAJ	Cox14	Cytochrome c oxidase assembly protein COX14	KO_2	BLAJ
0.000920852	-0.130115	Ppp1r7	Protein phosphatase 1 regulatory subunit 7 (Protein phosphatase 1 regulatory subunit 22)	BLAJ	WT		0.000281172	0.245098	BLAJ.minus.WT	Ahnak	AHNAK nucleoprotein (desmoyokin)	BLAJ	WT		7.31681e-05	-0.1439	KO_2.minus.BLAJ	Vcp	Transitional endoplasmic reticulum ATPase (TER ATPase) (EC 3.6.4.6) (15S Mg(2+)-ATPase p97 subunit) (Valosin-containing protein) (VCP)	KO_2	BLAJ		0.00721403	0.221149	KO_2.minus.BLAJ	Eci2:Eci3	Enoyl-CoA delta isomerase 2 (EC 5.3.3.8) (Delta(3),delta(2)-enoyl-CoA isomerase) (D3,D2-enoyl-CoA isomerase) (Dodecenoyl-CoA isomerase) (Peroxisomal 3,2-trans-enoyl-CoA isomerase) (pECI):Enoyl-CoA delta isomerase 3, peroxisomal (EC 5.3.3.8) (Delta(3),delta(2)-enoyl-CoA isomerase) (D3,D2-enoyl-CoA isomerase) (Dodecenoyl-CoA isomerase)	KO_2	BLAJ
0.000920852	0.204678	Uchl3:Uchl4	Ubiquitin carboxyl-terminal hydrolase isozyme L3 (UCH-L3) (EC 3.4.19.12) (Ubiquitin thioesterase L3):Ubiquitin carboxyl-terminal hydrolase isozyme L4 (UCH-L4) (EC 3.4.19.12) (Ubiquitin thioesterase L4)	BLAJ	WT		0.000284472	-0.240704	BLAJ.minus.WT	Glrx	Glutaredoxin-1 (Thioltransferase-1) (TTase-1)	BLAJ	WT		7.31681e-05	0.214259	KO_2.minus.BLAJ	Glrx	Glutaredoxin-1 (Thioltransferase-1) (TTase-1)	KO_2	BLAJ		0.00726054	-0.116025	KO_2.minus.BLAJ	Rpl18	60S ribosomal protein L18	KO_2	BLAJ
0.000920852	0.214202	Nap1l1	Nucleosome assembly protein 1-like 1 (Brain protein DN38) (NAP-1-related protein)	BLAJ	WT		0.000284472	0.131438	BLAJ.minus.WT	Nek9	Serine/threonine-protein kinase Nek9 (EC 2.7.11.1) (Nercc1 kinase) (Never in mitosis A-related kinase 9) (NimA-related protein kinase 9)	BLAJ	WT		7.4311e-05	0.313779	KO_2.minus.BLAJ	Nudt2	Bis(5'-nucleosyl)-tetraphosphatase [asymmetrical] (EC 3.6.1.17) (Diadenosine 5',5'''-P1,P4-tetraphosphate asymmetrical hydrolase) (Ap4A hydrolase) (Ap4Aase) (Diadenosine tetraphosphatase) (Nucleoside diphosphate-linked moiety X motif 2) (Nudix motif 2)	KO_2	BLAJ		0.00726054	0.141275	KO_2.minus.BLAJ	Cdnf	Cerebral dopamine neurotrophic factor (ARMET-like protein 1) (Conserved dopamine neurotrophic factor)	KO_2	BLAJ
0.000929752	0.146147	Pitpna:Pitpnb	Phosphatidylinositol transfer protein alpha isoform (PI-TP-alpha) (PtdIns transfer protein alpha) (PtdInsTP alpha):Phosphatidylinositol transfer protein beta isoform (PI-TP-beta) (PtdIns transfer protein beta) (PtdInsTP beta)	BLAJ	WT		0.000290661	-0.184105	BLAJ.minus.WT	Akr1b1:Akr1b3	Aldo-keto reductase family 1 member B1 (EC 1.1.1.300) (EC 1.1.1.372) (EC 1.1.1.54) (Aldehyde reductase) (Aldo-keto reductase family 1 member B3) (Aldose reductase) (AR) (EC 1.1.1.21):Aldo-keto reductase family 1, member B3 (aldose reductase) (Fragment)	BLAJ	WT		7.55917e-05	-0.189562	KO_2.minus.BLAJ	Lmna	Prelamin-A/C [Cleaved into: Lamin-A/C]	KO_2	BLAJ		0.00726054	0.160137	KO_2.minus.BLAJ	Myoz3	Myozenin-3 (Calsarcin-3) (FATZ-related protein 3)	KO_2	BLAJ
0.000936354	0.17715	Sf3b3	Splicing factor 3B subunit 3 (Pre-mRNA-splicing factor SF3b 130 kDa subunit) (SF3b130) (Spliceosome-associated protein 130) (SAP 130)	BLAJ	WT		0.000291891	-0.356648	BLAJ.minus.WT	Uqcrh	Cytochrome b-c1 complex subunit 6, mitochondrial (Complex III subunit 6) (Complex III subunit VIII) (Cytochrome c1 non-heme 11 kDa protein) (Mitochondrial hinge protein) (Ubiquinol-cytochrome c reductase complex 11 kDa protein)	BLAJ	WT		7.56052e-05	-0.39675	KO_2.minus.BLAJ	Ndufaf3	NADH dehydrogenase [ubiquinone] 1 alpha subcomplex assembly factor 3 (Protein 2P1)	KO_2	BLAJ		0.00744985	0.179532	KO_2.minus.BLAJ	Prdx1	Peroxiredoxin-1 (EC 1.11.1.24) (Macrophage 23 kDa stress protein) (Osteoblast-specific factor 3) (OSF-3) (Thioredoxin peroxidase 2) (Thioredoxin-dependent peroxide reductase 2) (Thioredoxin-dependent peroxiredoxin 1)	KO_2	BLAJ
0.0009455	0.137362	Aimp2	Aminoacyl tRNA synthase complex-interacting multifunctional protein 2 (Multisynthase complex auxiliary component p38) (Protein JTV-1)	BLAJ	WT		0.000294944	-0.213892	BLAJ.minus.WT	Bcl2l13	Bcl-2-like protein 13 (Bcl2-L-13) (Bcl-rambo) (Protein Mil1)	BLAJ	WT		7.58856e-05	0.249461	KO_2.minus.BLAJ	Bola2	BolA-like protein 2	KO_2	BLAJ		0.00748813	0.102892	KO_2.minus.BLAJ	Pcmt1	Protein-L-isoaspartate(D-aspartate) O-methyltransferase (PIMT) (EC 2.1.1.77) (L-isoaspartyl protein carboxyl methyltransferase) (Protein L-isoaspartyl/D-aspartyl methyltransferase) (Protein-beta-aspartate methyltransferase)	KO_2	BLAJ
0.000945595	-0.182149	Aco2	Aconitate hydratase, mitochondrial (Aconitase) (EC 4.2.1.3) (Citrate hydro-lyase)	BLAJ	WT		0.000295198	0.120404	BLAJ.minus.WT	Mast4:Mast2:Mast1:Mast3:Rps6ka6:Rps6ka3:Rps6ka2:Rps6ka1:Mastl	Microtubule-associated serine/threonine-protein kinase 4 (EC 2.7.11.1):Microtubule-associated serine/threonine-protein kinase 2 (EC 2.7.11.1):Microtubule-associated serine/threonine-protein kinase 1 (EC 2.7.11.1) (Syntrophin-associated serine/threonine-protein kinase):Microtubule-associated serine/threonine-protein kinase 3 (EC 2.7.11.1):Ribosomal protein S6 kinase alpha-6 (S6K-alpha-6) (EC 2.7.1…	BLAJ	WT		7.6793e-05	-0.231714	KO_2.minus.BLAJ	Mfap3l:Ywhaz:Mfap3	Microfibrillar-associated protein 3-like:14-3-3 protein zeta/delta (Protein kinase C inhibitor protein 1) (KCIP-1) (SEZ-2):Microfibril-associated glycoprotein 3	KO_2	BLAJ		0.00749595	0.138758	KO_2.minus.BLAJ	Lrpap1	Alpha-2-macroglobulin receptor-associated protein (Alpha-2-MRAP) (Heparin-binding protein 44) (HBP-44) (Low density lipoprotein receptor-related protein-associated protein 1) (RAP)	KO_2	BLAJ
0.000945595	-0.177342	Sod2	Superoxide dismutase [Mn], mitochondrial (EC 1.15.1.1)	BLAJ	WT		0.00029605	0.126002	BLAJ.minus.WT	Sgcg	Gamma-sarcoglycan (Gamma-SG) (35 kDa dystrophin-associated glycoprotein) (35DAG)	BLAJ	WT		7.67948e-05	-0.332258	KO_2.minus.BLAJ	Fdx1	Adrenodoxin, mitochondrial (Adrenal ferredoxin) (Ferredoxin-1)	KO_2	BLAJ		0.00749595	0.21569	KO_2.minus.BLAJ	Nmnat3	Nicotinamide/nicotinic acid mononucleotide adenylyltransferase 3 (NMN/NaMN adenylyltransferase 3) (EC 2.7.7.1) (EC 2.7.7.18) (Nicotinamide-nucleotide adenylyltransferase 3) (NMN adenylyltransferase 3) (Nicotinate-nucleotide adenylyltransferase 3) (NaMN adenylyltransferase 3)	KO_2	BLAJ
0.000950851	-0.304979	Phb1:Phb	Prohibitin 1 (B-cell receptor-associated protein 32) (BAP 32):Prohibitin (Fragment)	BLAJ	WT		0.000297854	0.159759	BLAJ.minus.WT	Pitpnb	Phosphatidylinositol transfer protein beta isoform (PI-TP-beta) (PtdIns transfer protein beta) (PtdInsTP beta)	BLAJ	WT		7.78267e-05	-0.387952	KO_2.minus.BLAJ	Mcu	Calcium uniporter protein, mitochondrial	KO_2	BLAJ		0.00749595	0.273377	KO_2.minus.BLAJ	Dhrs4	Dehydrogenase/reductase SDR family member 4 (EC 1.1.1.184) (EC 1.1.1.300) (NADPH-dependent carbonyl reductase) (CR) (NADPH-dependent retinol dehydrogenase/reductase) (NDRD) (mouNRDR) (Peroxisomal short-chain alcohol dehydrogenase) (PSCD) (Short chain dehydrogenase/reductase family 25C member 2) (Protein SDR25C2)	KO_2	BLAJ
0.0009684	-0.187577	Gart	Trifunctional purine biosynthetic protein adenosine-3 [Includes: Phosphoribosylamine--glycine ligase (EC 6.3.4.13) (Glycinamide ribonucleotide synthetase) (GARS) (Phosphoribosylglycinamide synthetase); Phosphoribosylformylglycinamidine cyclo-ligase (EC 6.3.3.1) (AIR synthase) (AIRS) (Phosphoribosyl-aminoimidazole synthetase); Phosphoribosylglycinamide formyltransferase (EC 2.1.2.2) (5'-phosphorib…	BLAJ	WT		0.000308747	0.223167	BLAJ.minus.WT	H1-3	Histone H1.3 (H1 VAR.4) (H1d)	BLAJ	WT		7.87267e-05	-0.351081	KO_2.minus.BLAJ	Rpl14	60S ribosomal protein L14	KO_2	BLAJ		0.00749595	0.300226	KO_2.minus.BLAJ	Cat	Catalase (EC 1.11.1.6)	KO_2	BLAJ
0.000980271	-0.158054	L2hgdh	L-2-hydroxyglutarate dehydrogenase, mitochondrial (EC 1.1.99.2) (Duranin)	BLAJ	WT		0.000311126	0.247302	BLAJ.minus.WT	Ybx2:Ybx1	Y-box-binding protein 2 (FRGY2 homolog) (Germ cell-specific Y-box-binding protein):Y-box-binding protein 1 (YB-1) (CCAAT-binding transcription factor I subunit A) (CBF-A) (DNA-binding protein B) (DBPB) (Enhancer factor I subunit A) (EFI-A) (Nuclease-sensitive element-binding protein 1) (Y-box transcription factor)	BLAJ	WT		7.88082e-05	-0.179372	KO_2.minus.BLAJ	Pitpna:Pitpnb	Phosphatidylinositol transfer protein alpha isoform (PI-TP-alpha) (PtdIns transfer protein alpha) (PtdInsTP alpha):Phosphatidylinositol transfer protein beta isoform (PI-TP-beta) (PtdIns transfer protein beta) (PtdInsTP beta)	KO_2	BLAJ		0.00753352	0.0951022	KO_2.minus.BLAJ	Sars1:Sars	Serine--tRNA ligase, cytoplasmic (EC 6.1.1.11) (Seryl-tRNA synthetase) (SerRS) (Seryl-tRNA(Ser/Sec) synthetase):Seryl-tRNA synthetase (EC 6.1.1.11) (Seryl-tRNA(Ser/Sec) synthetase)	KO_2	BLAJ
0.000989477	0.181496	Klhl41	Kelch-like protein 41 (Kelch repeat and BTB domain-containing protein 10)	BLAJ	WT		0.000311126	0.427441	BLAJ.minus.WT	Cenpf	Centromere protein F	BLAJ	WT		7.88082e-05	0.251999	KO_2.minus.BLAJ	Dnaja4	DnaJ homolog subfamily A member 4 (MmDjA4)	KO_2	BLAJ		0.00763453	-0.125914	KO_2.minus.BLAJ	Rps19	40S ribosomal protein S19	KO_2	BLAJ
0.00100027	-0.147984	Dlg1:Dlg2:Dlg4	Disks large homolog 1 (Embryo-dlg/synapse-associated protein 97) (E-dlg/SAP97) (Synapse-associated protein 97) (SAP-97) (SAP97):Disks large homolog 2 (Channel-associated protein of synapse-110) (Chapsyn-110) (Postsynaptic density protein PSD-93):Disks large homolog 4 (Postsynaptic density protein 95) (PSD-95) (Synapse-associated protein 90) (SAP-90) (SAP90)	BLAJ	WT		0.000311234	-0.161189	BLAJ.minus.WT	Ola1:Nrf1	Obg-like ATPase 1 (GTP-binding protein 9):Nrf1 protein (Nuclear respiratory factor 1)	BLAJ	WT		7.92892e-05	0.2301	KO_2.minus.BLAJ	Gdi1	Rab GDP dissociation inhibitor alpha (Rab GDI alpha) (Guanosine diphosphate dissociation inhibitor 1) (GDI-1)	KO_2	BLAJ		0.00774173	-0.116451	KO_2.minus.BLAJ	Smtn	Smoothelin	KO_2	BLAJ
0.00102777	0.15115	Lmna	Prelamin-A/C [Cleaved into: Lamin-A/C]	BLAJ	WT		0.000311735	-0.336121	BLAJ.minus.WT	Mcee	Methylmalonyl-CoA epimerase, mitochondrial (EC 5.1.99.1) (DL-methylmalonyl-CoA racemase)	BLAJ	WT		7.93332e-05	-0.276249	KO_2.minus.BLAJ	H1-5	Histone H1.5 (H1 VAR.5) (H1b)	KO_2	BLAJ		0.00775485	0.116046	KO_2.minus.BLAJ	Mccc2	Methylcrotonoyl-CoA carboxylase beta chain, mitochondrial (MCCase subunit beta) (EC 6.4.1.4) (3-methylcrotonyl-CoA carboxylase 2) (3-methylcrotonyl-CoA carboxylase non-biotin-containing subunit) (3-methylcrotonyl-CoA:carbon dioxide ligase subunit beta)	KO_2	BLAJ
0.00102841	0.273403	Vwa1	von Willebrand factor A domain-containing protein 1 (von Willebrand factor A domain-related protein)	BLAJ	WT		0.000311735	0.25673	BLAJ.minus.WT	Tubb2a:Tubb2b:Tubb5:Tubb3	Tubulin beta-2A chain:Tubulin beta-2B chain:Tubulin beta-5 chain:Tubulin beta-3 chain	BLAJ	WT		8.13606e-05	-0.173963	KO_2.minus.BLAJ	Hspa5	Endoplasmic reticulum chaperone BiP (EC 3.6.4.10) (78 kDa glucose-regulated protein) (GRP-78) (Binding-immunoglobulin protein) (BiP) (Heat shock protein 70 family protein 5) (HSP70 family protein 5) (Heat shock protein family A member 5) (Immunoglobulin heavy chain-binding protein)	KO_2	BLAJ		0.00785651	0.223166	KO_2.minus.BLAJ	Atp5f1d:Atp5d	ATP synthase subunit delta, mitochondrial (ATP synthase F1 subunit delta) (F-ATPase delta subunit):ATP synthase F1 subunit delta	KO_2	BLAJ
0.00103792	-0.508325	Dhrs11	Dehydrogenase/reductase SDR family member 11 (17-beta-hydroxysteroid dehydrogenase) (3-beta-hydroxysteroid 3-dehydrogenase) (EC 1.1.1.270) (Estradiol 17-beta-dehydrogenase) (EC 1.1.1.62) (Short-chain dehydrogenase/reductase family 24C member 1)	BLAJ	WT		0.000320684	-0.549963	BLAJ.minus.WT	Cox7b	Cytochrome c oxidase subunit 7B, mitochondrial (Cytochrome c oxidase polypeptide VIIb)	BLAJ	WT		8.2251e-05	-0.218746	KO_2.minus.BLAJ	Anxa2	Annexin A2 (Annexin II) (Annexin-2) (Calpactin I heavy chain) (Calpactin-1 heavy chain) (Chromobindin-8) (Lipocortin II) (Placental anticoagulant protein IV) (PAP-IV) (Protein I) (p36)	KO_2	BLAJ		0.00787671	-0.248331	KO_2.minus.BLAJ	Nes	Nestin	KO_2	BLAJ
0.00103965	0.122182	Tln1	Talin-1	BLAJ	WT		0.000321015	-0.335017	BLAJ.minus.WT	Mtfp1	Mitochondrial fission process protein 1 (Mitochondrial 18 kDa protein) (MTP18)	BLAJ	WT		8.53634e-05	0.407093	KO_2.minus.BLAJ	Rpl37	60S ribosomal protein L37	KO_2	BLAJ		0.00787671	0.156674	KO_2.minus.BLAJ	Timm9	Mitochondrial import inner membrane translocase subunit Tim9	KO_2	BLAJ
0.00104625	-0.121151	Nedd8	NEDD8 (Neddylin) (Neural precursor cell expressed developmentally down-regulated protein 8) (NEDD-8) (Ubiquitin-like protein Nedd8)	BLAJ	WT		0.000321955	-0.23325	BLAJ.minus.WT	C1qbp	Complement component 1 Q subcomponent-binding protein, mitochondrial (GC1q-R protein) (Glycoprotein gC1qBP) (C1qBP)	BLAJ	WT		8.5827e-05	0.343738	KO_2.minus.BLAJ	mt-Nd2	NADH-ubiquinone oxidoreductase chain 2 (EC 7.1.1.2) (NADH dehydrogenase subunit 2)	KO_2	BLAJ		0.00796477	0.196812	KO_2.minus.BLAJ	Nt5c1a	Cytosolic 5'-nucleotidase 1A (cN1A) (EC 3.1.3.5) (Cytosolic 5'-nucleotidase IA) (cN-IA)	KO_2	BLAJ
0.00105195	0.170122	Psmd6	26S proteasome non-ATPase regulatory subunit 6 (26S proteasome regulatory subunit RPN7) (26S proteasome regulatory subunit S10) (p42A)	BLAJ	WT		0.000321955	-0.198911	BLAJ.minus.WT	Atp5mc2:Atp5mc3:Atp5mc1:Atp5g2	ATP synthase F(0) complex subunit C2, mitochondrial (ATP synthase lipid-binding protein) (ATP synthase membrane subunit c locus 2) (ATP synthase proteolipid P2) (ATPase protein 9) (ATPase subunit c):ATP synthase F(0) complex subunit C3, mitochondrial (ATP synthase lipid-binding protein) (ATP synthase membrane subunit c locus 3) (ATP synthase proteolipid P3) (ATPase protein 9) (ATPase subunit c):A…	BLAJ	WT		8.62789e-05	0.235974	KO_2.minus.BLAJ	Sorbs2:Sorbs1	Sorbin and SH3 domain-containing protein 2 (Arg-binding protein 2) (ArgBP2) (Arg/Abl-interacting protein 2):Sorbin and SH3 domain-containing protein 1 (Fragment)	KO_2	BLAJ		0.00799598	-0.186518	KO_2.minus.BLAJ	Lamp2	Lysosome-associated membrane glycoprotein 2 (LAMP-2) (Lysosome-associated membrane protein 2) (CD107 antigen-like family member B) (Lysosomal membrane glycoprotein type B) (LGP-B) (CD antigen CD107b)	KO_2	BLAJ
0.00105353	-0.190717	Acy1	Aminoacylase-1 (ACY-1) (EC 3.5.1.14) (N-acyl-L-amino-acid amidohydrolase)	BLAJ	WT		0.00032228	0.273613	BLAJ.minus.WT	Acin1	Apoptotic chromatin condensation inducer in the nucleus (Acinus)	BLAJ	WT		8.64908e-05	0.225582	KO_2.minus.BLAJ	Pon2	Serum paraoxonase/arylesterase 2 (PON 2) (EC 3.1.1.2) (EC 3.1.1.81) (Aromatic esterase 2) (A-esterase 2) (Serum aryldialkylphosphatase 2)	KO_2	BLAJ		0.00800608	-0.136991	KO_2.minus.BLAJ	Calr	Calreticulin (CRP55) (Calregulin) (Endoplasmic reticulum resident protein 60) (ERp60) (HACBP)	KO_2	BLAJ
0.00107154	-0.129139	Dnaja3	DnaJ homolog subfamily A member 3, mitochondrial (DnaJ protein Tid-1) (mTid-1) (Tumorous imaginal discs protein Tid56 homolog)	BLAJ	WT		0.000327239	-0.230029	BLAJ.minus.WT	Pfdn1	Prefoldin subunit 1	BLAJ	WT		8.68848e-05	-0.472417	KO_2.minus.BLAJ	F13a1	Coagulation factor XIII A chain (Coagulation factor XIIIa) (EC 2.3.2.13) (Protein-glutamine gamma-glutamyltransferase A chain) (Transglutaminase A chain)	KO_2	BLAJ		0.00800608	0.238337	KO_2.minus.BLAJ	Padi2	Protein-arginine deiminase type-2 (EC 3.5.3.15) (Peptidylarginine deiminase II) (Protein-arginine deiminase type II)	KO_2	BLAJ
0.00107154	0.115624	Phkg1:Phkg2	Phosphorylase b kinase gamma catalytic chain, skeletal muscle/heart isoform (EC 2.7.11.19) (Phosphorylase kinase subunit gamma-1) (Serine/threonine-protein kinase PHKG1) (EC 2.7.11.1) (EC 2.7.11.26):Phosphorylase b kinase gamma catalytic chain, liver/testis isoform (Fragment)	BLAJ	WT		0.000327239	0.690784	BLAJ.minus.WT	Prg2	Bone marrow proteoglycan (BMPG) (Proteoglycan 2) [Cleaved into: Eosinophil granule major basic protein (EMBP) (MBP)]	BLAJ	WT		8.88112e-05	0.32992	KO_2.minus.BLAJ	Enoph1	Enolase-phosphatase E1 (EC 3.1.3.77) (2,3-diketo-5-methylthio-1-phosphopentane phosphatase) (MASA homolog)	KO_2	BLAJ		0.00802482	-0.190068	KO_2.minus.BLAJ	Pdia6	Protein disulfide-isomerase A6 (EC 5.3.4.1) (Thioredoxin domain-containing protein 7)	KO_2	BLAJ
0.00107835	0.302793	Manf	Mesencephalic astrocyte-derived neurotrophic factor	BLAJ	WT		0.000330254	-0.260389	BLAJ.minus.WT	Ndufa10	NADH dehydrogenase [ubiquinone] 1 alpha subcomplex subunit 10, mitochondrial (Complex I-42kD) (CI-42kD) (NADH-ubiquinone oxidoreductase 42 kDa subunit)	BLAJ	WT		9.02278e-05	-0.280166	KO_2.minus.BLAJ	Cct4	T-complex protein 1 subunit delta (TCP-1-delta) (A45) (CCT-delta)	KO_2	BLAJ		0.00802482	0.175022	KO_2.minus.BLAJ	Khk	Ketohexokinase (EC 2.7.1.3) (Hepatic fructokinase)	KO_2	BLAJ
0.00108432	0.183437	Mfap3l:Ywhaz:Mfap3	Microfibrillar-associated protein 3-like:14-3-3 protein zeta/delta (Protein kinase C inhibitor protein 1) (KCIP-1) (SEZ-2):Microfibril-associated glycoprotein 3	BLAJ	WT		0.000336667	0.167809	BLAJ.minus.WT	Fermt2	Fermitin family homolog 2 (Fragment)	BLAJ	WT		9.10139e-05	0.291838	KO_2.minus.BLAJ	Lpcat3	Lysophospholipid acyltransferase 5 (LPLAT 5) (EC 2.3.1.-) (1-acylglycerophosphocholine O-acyltransferase) (EC 2.3.1.23) (1-acylglycerophosphoethanolamine O-acyltransferase) (EC 2.3.1.n7) (1-acylglycerophosphoserine O-acyltransferase) (EC 2.3.1.n6) (Lysophosphatidylcholine acyltransferase) (LPCAT) (Lyso-PC acyltransferase) (Lysophosphatidylcholine acyltransferase 3) (Lyso-PC acyltransferase 3) (mL…	KO_2	BLAJ		0.00808789	0.118889	KO_2.minus.BLAJ	Ube2n	Ubiquitin-conjugating enzyme E2 N (EC 2.3.2.23) (Bendless-like ubiquitin-conjugating enzyme) (E2 ubiquitin-conjugating enzyme N) (Ubc13) (Ubiquitin carrier protein N) (Ubiquitin-protein ligase N)	KO_2	BLAJ
0.00109311	0.509696	Col14a1	Collagen alpha-1(XIV) chain	BLAJ	WT		0.000352736	-0.713152	BLAJ.minus.WT	Cdh1	Cadherin-1 (ARC-1) (Epithelial cadherin) (E-cadherin) (Uvomorulin) (CD antigen CD324) [Cleaved into: E-Cad/CTF1; E-Cad/CTF2; E-Cad/CTF3]	BLAJ	WT		9.21984e-05	-0.154035	KO_2.minus.BLAJ	Lama4	Laminin subunit alpha-4 (Laminin-14 subunit alpha) (Laminin-8 subunit alpha) (Laminin-9 subunit alpha)	KO_2	BLAJ		0.00829601	0.171575	KO_2.minus.BLAJ	Mpi	Mannose-6-phosphate isomerase (EC 5.3.1.8) (Phosphohexomutase) (Phosphomannose isomerase) (PMI)	KO_2	BLAJ
0.0011087	-0.155318	Cbr1:Cbr3	Carbonyl reductase [NADPH] 1 (EC 1.1.1.184) (15-hydroxyprostaglandin dehydrogenase [NADP(+)]) (EC 1.1.1.196) (EC 1.1.1.197) (20-beta-hydroxysteroid dehydrogenase) (NADPH-dependent carbonyl reductase 1) (Prostaglandin 9-ketoreductase) (PG-9-KR) (Prostaglandin-E(2) 9-reductase) (EC 1.1.1.189):Carbonyl reductase [NADPH] 3 (EC 1.1.1.184) (NADPH-dependent carbonyl reductase 3)	BLAJ	WT		0.00035296	0.157783	BLAJ.minus.WT	Myo18b	Myosin XVIIIb	BLAJ	WT		9.21984e-05	0.225591	KO_2.minus.BLAJ	Mapk12	Mitogen-activated protein kinase 12 (MAP kinase 12) (MAPK 12) (EC 2.7.11.24) (Extracellular signal-regulated kinase 6) (ERK-6) (Mitogen-activated protein kinase p38 gamma) (MAP kinase p38 gamma) (Stress-activated protein kinase 3)	KO_2	BLAJ		0.00849384	-0.156866	KO_2.minus.BLAJ	Fubp1	Far upstream element-binding protein 1 (FBP) (FUSE-binding protein 1)	KO_2	BLAJ
0.00111231	-1.49594	Ckmt1	Creatine kinase U-type, mitochondrial (EC 2.7.3.2) (Acidic-type mitochondrial creatine kinase) (Mia-CK) (Ubiquitous mitochondrial creatine kinase) (U-MtCK)	BLAJ	WT		0.000367352	-0.228518	BLAJ.minus.WT	Nipsnap2	Protein NipSnap homolog 2 (NipSnap2) (Glioblastoma-amplified sequence)	BLAJ	WT		9.28878e-05	0.155766	KO_2.minus.BLAJ	Dtd1	D-aminoacyl-tRNA deacylase 1 (DTD) (EC 3.1.1.96) (DNA-unwinding element-binding protein B) (DUE-B) (Gly-tRNA(Ala) deacylase)	KO_2	BLAJ		0.00855964	-0.176716	KO_2.minus.BLAJ	Rbm8a:Rbm8a2	RNA-binding protein 8A (RNA-binding motif protein 8A) (Ribonucleoprotein RBM8A):RNA-binding protein 8A	KO_2	BLAJ
0.00111231	-0.156017	Acp1	Low molecular weight phosphotyrosine protein phosphatase (LMW-PTP) (LMW-PTPase) (EC 3.1.3.48) (Low molecular weight cytosolic acid phosphatase) (EC 3.1.3.2)	BLAJ	WT		0.000367352	0.446396	BLAJ.minus.WT	F13a1	Coagulation factor XIII A chain (Coagulation factor XIIIa) (EC 2.3.2.13) (Protein-glutamine gamma-glutamyltransferase A chain) (Transglutaminase A chain)	BLAJ	WT		9.35401e-05	-0.220364	KO_2.minus.BLAJ	Dpysl2:Crmp1	Dihydropyrimidinase-related protein 2 (DRP-2) (Unc-33-like phosphoprotein 2) (ULIP-2):Dihydropyrimidinase-related protein 1 (DRP-1) (Collapsin response mediator protein 1) (CRMP-1) (Inactive dihydropyrimidinase) (Unc-33-like phosphoprotein 3) (ULIP-3)	KO_2	BLAJ		0.00855964	-0.168994	KO_2.minus.BLAJ	Prrc1	Protein PRRC1 (Proline-rich and coiled-coil-containing protein 1)	KO_2	BLAJ
0.00111591	0.181766	Gsto2:Gsto1	Glutathione S-transferase omega-2 (GSTO-2) (EC 2.5.1.18) (Glutathione S-transferase omega 2-2) (GSTO 2-2) (Glutathione-dependent dehydroascorbate reductase) (EC 1.8.5.1) (Monomethylarsonic acid reductase) (MMA(V) reductase) (EC 1.20.4.2):Glutathione S-transferase omega-1 (GSTO-1) (EC 2.5.1.18) (Glutathione S-transferase omega 1-1) (GSTO 1-1) (Glutathione-dependent dehydroascorbate reductase) (EC …	BLAJ	WT		0.00036961	-0.343755	BLAJ.minus.WT	Ndufb5	NADH dehydrogenase [ubiquinone] 1 beta subcomplex subunit 5, mitochondrial (Complex I-SGDH) (CI-SGDH) (NADH-ubiquinone oxidoreductase SGDH subunit)	BLAJ	WT		9.40832e-05	-0.407114	KO_2.minus.BLAJ	Rrbp1	Ribosome-binding protein 1 (Ribosome receptor protein) (RRp) (mRRp)	KO_2	BLAJ		0.00855964	0.120053	KO_2.minus.BLAJ	Acp6	Lysophosphatidic acid phosphatase type 6 (EC 3.1.3.2) (Acid phosphatase 6, lysophosphatidic) (Acid phosphatase-like protein 1) (PACPL1)	KO_2	BLAJ
0.00113287	-0.641879	Nefl:Ina	Neurofilament light polypeptide (NF-L) (68 kDa neurofilament protein) (Neurofilament triplet L protein):Alpha-internexin (Alpha-Inx) (66 kDa neurofilament protein) (NF-66) (Neurofilament-66)	BLAJ	WT		0.000369877	-0.317963	BLAJ.minus.WT	Mybpc1	Myosin-binding protein C, slow-type	BLAJ	WT		9.42842e-05	-0.206066	KO_2.minus.BLAJ	Prob1	Proline-rich basic protein 1	KO_2	BLAJ		0.00855964	0.155904	KO_2.minus.BLAJ	Apool	MICOS complex subunit Mic27 (Apolipoprotein O-like) (Protein FAM121A)	KO_2	BLAJ
0.00113607	-0.165381	Tppp	Tubulin polymerization-promoting protein (TPPP) (EC 3.6.5.-) (25 kDa brain-specific protein) (TPPP/p25) (p25-alpha)	BLAJ	WT		0.000369877	-0.252365	BLAJ.minus.WT	Atp5f1a:Atp5a1	ATP synthase subunit alpha, mitochondrial (ATP synthase F1 subunit alpha):ATP synthase subunit alpha	BLAJ	WT		9.42842e-05	0.226401	KO_2.minus.BLAJ	Gart	Trifunctional purine biosynthetic protein adenosine-3 [Includes: Phosphoribosylamine--glycine ligase (EC 6.3.4.13) (Glycinamide ribonucleotide synthetase) (GARS) (Phosphoribosylglycinamide synthetase); Phosphoribosylformylglycinamidine cyclo-ligase (EC 6.3.3.1) (AIR synthase) (AIRS) (Phosphoribosyl-aminoimidazole synthetase); Phosphoribosylglycinamide formyltransferase (EC 2.1.2.2) (5'-phosphorib…	KO_2	BLAJ		0.00857207	0.123013	KO_2.minus.BLAJ	Hacd1	Very-long-chain (3R)-3-hydroxyacyl-CoA dehydratase (EC 4.2.1.134)	KO_2	BLAJ
0.00113607	-0.15248	Asb16	Ankyrin repeat and SOCS box protein 16 (ASB-16)	BLAJ	WT		0.000369877	-0.207659	BLAJ.minus.WT	Pdha1	Pyruvate dehydrogenase E1 component subunit alpha, somatic form, mitochondrial (EC 1.2.4.1) (PDHE1-A type I)	BLAJ	WT		9.46243e-05	-0.337751	KO_2.minus.BLAJ	Eif3k	Eukaryotic translation initiation factor 3 subunit K (eIF3k) (Eukaryotic translation initiation factor 3 subunit 12) (eIF-3 p25)	KO_2	BLAJ		0.00872425	0.128787	KO_2.minus.BLAJ	Fundc2	FUN14 domain-containing protein 2 (Hepatitis C virus core-binding protein 6)	KO_2	BLAJ
0.00113607	0.195694	Ssb	Lupus La protein homolog (La autoantigen homolog) (La ribonucleoprotein)	BLAJ	WT		0.000369877	-0.187596	BLAJ.minus.WT	Cavin2	Caveolae-associated protein 2 (Cavin-2) (Phosphatidylserine-binding protein) (Serum deprivation-response protein)	BLAJ	WT		9.5702e-05	-0.426103	KO_2.minus.BLAJ	Fxn	Frataxin, mitochondrial (Fxn) (EC 1.16.3.1) [Cleaved into: Frataxin intermediate form; Frataxin mature form]	KO_2	BLAJ		0.00908634	0.102804	KO_2.minus.BLAJ	Trap1	Heat shock protein 75 kDa, mitochondrial (HSP 75) (TNFR-associated protein 1) (Tumor necrosis factor type 1 receptor-associated protein) (TRAP-1)	KO_2	BLAJ
0.00114442	-0.166823	Ube2b	Ubiquitin-conjugating enzyme E2 B (EC 2.3.2.23) (E2 ubiquitin-conjugating enzyme B) (E214K) (RAD6 homolog B) (HR6B) (mHR6B) (Ubiquitin carrier protein B) (Ubiquitin-protein ligase B)	BLAJ	WT		0.000369877	0.144617	BLAJ.minus.WT	Rpl13	60S ribosomal protein L13 (A52)	BLAJ	WT		9.59423e-05	-0.5605	KO_2.minus.BLAJ	C1qb	Complement C1q subcomponent subunit B	KO_2	BLAJ		0.00908634	0.132988	KO_2.minus.BLAJ	Myot	Myotilin (Myofibrillar titin-like Ig domains protein) (Titin immunoglobulin domain protein)	KO_2	BLAJ
0.00115082	-0.194855	Acot13	Acyl-coenzyme A thioesterase 13 (Acyl-CoA thioesterase 13) (EC 3.1.2.-) (Hotdog-fold thioesterase superfamily member 2) (Palmitoyl-CoA hydrolase) (EC 3.1.2.2) (Thioesterase superfamily member 2) (THEM2)	BLAJ	WT		0.000373774	-0.231775	BLAJ.minus.WT	Cyc1	Cytochrome c1, heme protein, mitochondrial (EC 7.1.1.8) (Complex III subunit 4) (Complex III subunit IV) (Cytochrome b-c1 complex subunit 4) (Ubiquinol-cytochrome-c reductase complex cytochrome c1 subunit) (Cytochrome c-1)	BLAJ	WT		9.59423e-05	-0.159452	KO_2.minus.BLAJ	Atp1a1	Sodium/potassium-transporting ATPase subunit alpha-1 (Na(+)/K(+) ATPase alpha-1 subunit) (EC 7.2.2.13) (Sodium pump subunit alpha-1)	KO_2	BLAJ		0.00909022	-0.105062	KO_2.minus.BLAJ	Rps9	40S ribosomal protein S9	KO_2	BLAJ
0.00116578	0.14341	Ddx3y	ATP-dependent RNA helicase DDX3Y (EC 3.6.4.13) (D1Pas1-related sequence 1) (DEAD box protein 3, Y-chromosomal) (DEAD-box RNA helicase DEAD2) (mDEAD2)	BLAJ	WT		0.000373774	-0.22812	BLAJ.minus.WT	Uqcrfs1	Cytochrome b-c1 complex subunit Rieske, mitochondrial (EC 7.1.1.8) (Complex III subunit 5) (Cytochrome b-c1 complex subunit 5) (Rieske iron-sulfur protein) (RISP) (Rieske protein UQCRFS1) (Ubiquinol-cytochrome c reductase iron-sulfur subunit) [Cleaved into: Cytochrome b-c1 complex subunit 9 (Su9) (Subunit 9) (8 kDa subunit 9) (Complex III subunit IX) (Cytochrome b-c1 complex subunit 11) (UQCRFS1 …	BLAJ	WT		9.62404e-05	0.31503	KO_2.minus.BLAJ	Bnip3	BCL2/adenovirus E1B 19 kDa protein-interacting protein 3	KO_2	BLAJ		0.00909022	0.162953	KO_2.minus.BLAJ	Ctsl	Procathepsin L (EC 3.4.22.15) (Cathepsin L1) (Major excreted protein) (MEP) (p39 cysteine proteinase) [Cleaved into: Cathepsin L; Cathepsin L heavy chain; Cathepsin L light chain]	KO_2	BLAJ
0.00116578	0.279415	Rpl35:Rpl35:Gm49368	60S ribosomal protein L35:60S ribosomal protein L35:Predicted gene, 49368	BLAJ	WT		0.000381198	-0.316186	BLAJ.minus.WT	Atp5mj:Atp5mpl	ATP synthase subunit ATP5MJ, mitochondrial (6.8 kDa mitochondrial proteolipid protein) (MLQ):ATP synthase membrane subunit 6.8PL (Fragment)	BLAJ	WT		9.76529e-05	-2.26411	KO_2.minus.BLAJ	Hp	Haptoglobin [Cleaved into: Haptoglobin alpha chain; Haptoglobin beta chain]	KO_2	BLAJ		0.00909157	0.351874	KO_2.minus.BLAJ	Echdc1	Ethylmalonyl-CoA decarboxylase (EC 4.1.1.94) (Enoyl-CoA hydratase domain-containing protein 1) (Methylmalonyl-CoA decarboxylase) (MMCD)	KO_2	BLAJ
0.00116578	0.307008	Serpina3g:Serpina3n	Serine protease inhibitor A3G (Serpin A3G) (Serine protease inhibitor 2A) (Serpin 2A):Serine protease inhibitor A3N (Serpin A3N)	BLAJ	WT		0.000381198	-0.260096	BLAJ.minus.WT	Ctsd:Gm49369	Cathepsin D (EC 3.4.23.5):Predicted gene, 49369 (Fragment)	BLAJ	WT		9.76529e-05	-0.300474	KO_2.minus.BLAJ	Uso1	General vesicular transport factor p115 (Protein USO1 homolog) (Transcytosis-associated protein) (TAP) (Vesicle-docking protein)	KO_2	BLAJ		0.00913477	-0.116114	KO_2.minus.BLAJ	Tars1:Tars	Threonine--tRNA ligase 1, cytoplasmic (EC 6.1.1.3) (Threonine--tRNA ligase, cytoplasmic) (Threonyl-tRNA synthetase) (ThrRS) (Threonyl-tRNA synthetase 1):Threonyl-tRNA synthetase	KO_2	BLAJ
0.00118582	-0.824388	Nefh	Neurofilament heavy polypeptide (NF-H) (200 kDa neurofilament protein) (Neurofilament triplet H protein)	BLAJ	WT		0.000381198	0.148535	BLAJ.minus.WT	Mob1b:Mob1a	MOB kinase activator 1B (Mob1 homolog 1A) (Mps one binder kinase activator-like 1A):MOB kinase activator 1A (Mob1 homolog 1B) (Mps one binder kinase activator-like 1B)	BLAJ	WT		9.76529e-05	0.287161	KO_2.minus.BLAJ	Bcat2	Branched-chain-amino-acid aminotransferase, mitochondrial (BCAT(m)) (EC 2.6.1.42)	KO_2	BLAJ		0.00913477	0.152155	KO_2.minus.BLAJ	Impa1	Inositol monophosphatase 1 (IMP 1) (IMPase 1) (EC 3.1.3.25) (D-galactose 1-phosphate phosphatase) (EC 3.1.3.94) (Inositol-1(or 4)-monophosphatase 1) (Lithium-sensitive myo-inositol monophosphatase A1)	KO_2	BLAJ
0.00118582	0.162217	Ap1g1	AP-1 complex subunit gamma-1 (Adaptor protein complex AP-1 subunit gamma-1) (Adaptor-related protein complex 1 subunit gamma-1) (Clathrin assembly protein complex 1 gamma-1 large chain) (Gamma-adaptin) (Gamma1-adaptin) (Golgi adaptor HA1/AP1 adaptin subunit gamma-1)	BLAJ	WT		0.000389189	0.223184	BLAJ.minus.WT	Cbx1	Chromobox protein homolog 1 (Heterochromatin protein 1 homolog beta) (HP1 beta) (Heterochromatin protein p25) (M31) (Modifier 1 protein)	BLAJ	WT		9.84698e-05	-0.270171	KO_2.minus.BLAJ	Pcbp3:Pcbp2	Poly(rC)-binding protein 3 (Alpha-CP3):Poly(rC)-binding protein 2 (Alpha-CP2) (CTBP) (CBP) (Putative heterogeneous nuclear ribonucleoprotein X) (hnRNP X)	KO_2	BLAJ		0.00913477	0.18102	KO_2.minus.BLAJ	Coq8a	Atypical kinase COQ8A, mitochondrial (EC 2.7.-.-) (Chaperone activity of bc1 complex-like) (Chaperone-ABC1-like) (Coenzyme Q protein 8A) (aarF domain-containing protein kinase 3)	KO_2	BLAJ
0.00118696	0.337758	Serpina1e	Alpha-1-antitrypsin 1-5 (Alpha-1 protease inhibitor 5) (Serine protease inhibitor 1-5) (Serine protease inhibitor A1e) (Serpin A1e)	BLAJ	WT		0.000390959	0.13368	BLAJ.minus.WT	Rpl11	60S ribosomal protein L11	BLAJ	WT		9.99008e-05	-0.278413	KO_2.minus.BLAJ	Kng1:Kng2	Kininogen-1 [Cleaved into: Kininogen-1 heavy chain; Bradykinin; Kininogen-1 light chain]:HMW kininogen-II (Kininogen 2)	KO_2	BLAJ		0.00933679	0.127716	KO_2.minus.BLAJ	Plpbp	Pyridoxal phosphate homeostasis protein (PLP homeostasis protein) (Proline synthase co-transcribed bacterial homolog protein) (Pyridoxal phosphate-binding protein)	KO_2	BLAJ
0.00119055	-0.181964	Eml2	Echinoderm microtubule-associated protein-like 2 (EMAP-2)	BLAJ	WT		0.000390959	0.317757	BLAJ.minus.WT	Thy1	Thy-1 membrane glycoprotein (Thy-1 antigen) (CD antigen CD90)	BLAJ	WT		9.99008e-05	0.172456	KO_2.minus.BLAJ	Samm50	Sorting and assembly machinery component 50 homolog	KO_2	BLAJ		0.00937655	0.171226	KO_2.minus.BLAJ	Bckdk	[3-methyl-2-oxobutanoate dehydrogenase [lipoamide]] kinase, mitochondrial (EC 2.7.11.4) (Branched-chain alpha-ketoacid dehydrogenase kinase) (BCKD-kinase) (BCKDHKIN)	KO_2	BLAJ
0.00120017	0.178992	Rhoj:Rhoq:Cdc42:Rhog:Rac2	Rho-related GTP-binding protein RhoJ (Tc10-like GTP-binding protein):Rho-related GTP-binding protein RhoQ (Ras-like protein TC10):Cell division control protein 42 homolog (EC 3.6.5.2) (G25K GTP-binding protein):Rho-related GTP-binding protein RhoG (Fragment):Ras-related C3 botulinum toxin substrate 2	BLAJ	WT		0.000391265	0.146289	BLAJ.minus.WT	Rps9	40S ribosomal protein S9	BLAJ	WT		0.000100275	-0.343163	KO_2.minus.BLAJ	Serf2	Small EDRK-rich factor 2 (Protein 4F5-related) (4F5rel)	KO_2	BLAJ		0.00938309	-0.11402	KO_2.minus.BLAJ	Qars1:Qars	Glutamine--tRNA ligase (EC 6.1.1.18) (Glutaminyl-tRNA synthetase) (GlnRS):Glutaminyl-tRNA synthetase (EC 6.1.1.18)	KO_2	BLAJ
0.00123735	-0.358532	Echdc1	Ethylmalonyl-CoA decarboxylase (EC 4.1.1.94) (Enoyl-CoA hydratase domain-containing protein 1) (Methylmalonyl-CoA decarboxylase) (MMCD)	BLAJ	WT		0.000395296	0.159731	BLAJ.minus.WT	Qars1:Qars	Glutamine--tRNA ligase (EC 6.1.1.18) (Glutaminyl-tRNA synthetase) (GlnRS):Glutaminyl-tRNA synthetase (EC 6.1.1.18)	BLAJ	WT		0.000101427	-0.259525	KO_2.minus.BLAJ	Anxa5	Annexin A5 (Anchorin CII) (Annexin V) (Annexin-5) (Calphobindin I) (CPB-I) (Endonexin II) (Lipocortin V) (Placental anticoagulant protein 4) (PP4) (Placental anticoagulant protein I) (PAP-I) (Thromboplastin inhibitor) (Vascular anticoagulant-alpha) (VAC-alpha)	KO_2	BLAJ		0.00947623	-0.135542	KO_2.minus.BLAJ	Arcn1	Coatomer subunit delta (Archain) (Delta-coat protein) (Delta-COP)	KO_2	BLAJ
0.00123735	0.294041	Npc1	NPC intracellular cholesterol transporter 1 (Niemann-Pick C1 protein)	BLAJ	WT		0.000397553	0.165533	BLAJ.minus.WT	Myo18a	Unconventional myosin-XVIIIa (Molecule associated with JAK3 N-terminus) (MAJN) (Myosin containing a PDZ domain) (Surfactant protein receptor SP-R210) (SP-R210)	BLAJ	WT		0.000101587	0.234905	KO_2.minus.BLAJ	Cluh	Clustered mitochondria protein homolog	KO_2	BLAJ		0.00984637	-0.114997	KO_2.minus.BLAJ	Tpd52l2	Tumor protein D54 (Tumor protein D52-like 2)	KO_2	BLAJ
0.00126346	0.161576	Smtn	Smoothelin	BLAJ	WT		0.000397667	-0.366809	BLAJ.minus.WT	Acad10	Acyl-CoA dehydrogenase family member 10 (ACAD-10) (EC 1.3.99.-)	BLAJ	WT		0.000101595	-0.244214	KO_2.minus.BLAJ	Map4	Microtubule-associated protein 4 (MAP-4)	KO_2	BLAJ		0.00984815	0.145979	KO_2.minus.BLAJ	Otub1	Ubiquitin thioesterase OTUB1 (EC 3.4.19.12) (Deubiquitinating enzyme OTUB1) (OTU domain-containing ubiquitin aldehyde-binding protein 1) (Otubain-1) (Ubiquitin-specific-processing protease OTUB1)	KO_2	BLAJ
0.00128267	0.158277	Ywhag:Ywhaz	14-3-3 protein gamma [Cleaved into: 14-3-3 protein gamma, N-terminally processed]:14-3-3 protein zeta/delta (Fragment)	BLAJ	WT		0.000397918	-0.164814	BLAJ.minus.WT	Nek6:Nek7	Serine/threonine-protein kinase Nek6 (EC 2.7.11.1) (Never in mitosis A-related kinase 6) (NimA-related protein kinase 6):Serine/threonine-protein kinase Nek7 (EC 2.7.11.1) (Never in mitosis A-related kinase 7) (NimA-related protein kinase 7)	BLAJ	WT		0.000103019	0.14469	KO_2.minus.BLAJ	Acsl1:Acsl5	Long-chain-fatty-acid--CoA ligase 1 (EC 6.2.1.3) (Arachidonate--CoA ligase) (EC 6.2.1.15) (Long-chain acyl-CoA synthetase 1) (LACS 1) (Phytanate--CoA ligase) (EC 6.2.1.24):Long-chain-fatty-acid--CoA ligase 5 (EC 6.2.1.3) (Arachidonate--CoA ligase) (EC 6.2.1.15) (Long-chain acyl-CoA synthetase 5) (LACS 5)	KO_2	BLAJ		0.00988815	0.182146	KO_2.minus.BLAJ	Clybl	Citramalyl-CoA lyase, mitochondrial (EC 4.1.3.25) ((3S)-malyl-CoA thioesterase) (EC 3.1.2.30) (Beta-methylmalate synthase) (EC 2.3.3.-) (Citrate lyase subunit beta-like protein, mitochondrial) (Citrate lyase beta-like) (Malate synthase) (EC 2.3.3.9)	KO_2	BLAJ
0.00129594	0.411772	Purb	Transcriptional activator protein Pur-beta (Purine-rich element-binding protein B) (Vascular actin single-stranded DNA-binding factor 2 p44 component)	BLAJ	WT		0.000401178	0.160126	BLAJ.minus.WT	Cct3	T-complex protein 1 subunit gamma (TCP-1-gamma) (CCT-gamma) (Matricin) (mTRiC-P5)	BLAJ	WT		0.000103466	-0.620481	KO_2.minus.BLAJ	Ndufa3	NADH dehydrogenase [ubiquinone] 1 alpha subcomplex subunit 3 (Complex I-B9) (CI-B9) (NADH-ubiquinone oxidoreductase B9 subunit)	KO_2	BLAJ		0.00989254	0.131197	KO_2.minus.BLAJ	Fkbp1a	Peptidyl-prolyl cis-trans isomerase FKBP1A (PPIase FKBP1A) (EC 5.2.1.8) (12 kDa FK506-binding protein) (12 kDa FKBP) (FKBP-12) (Calstabin-1) (FK506-binding protein 1A) (FKBP-1A) (Immunophilin FKBP12) (Rotamase)	KO_2	BLAJ
0.0013215	-0.284588	Afg1l	AFG1-like ATPase (EC 3.6.-.-) (Lactation elevated protein 1)	BLAJ	WT		0.000404278	-0.327766	BLAJ.minus.WT	Rtn1	Reticulon-1 (Neuroendocrine-specific protein)	BLAJ	WT		0.00010517	-0.26367	KO_2.minus.BLAJ	Rps25	40S ribosomal protein S25	KO_2	BLAJ		0.00994443	-0.291432	KO_2.minus.BLAJ	Alb	Albumin	KO_2	BLAJ
0.00133247	0.176807	Pon3	Serum paraoxonase/lactonase 3 (EC 3.1.1.2) (EC 3.1.1.81) (EC 3.1.8.1)	BLAJ	WT		0.000405396	-0.750963	BLAJ.minus.WT	Hjurp	Holliday junction recognition protein (Fetal liver expressing gene 1 protein homolog) (mFleg1)	BLAJ	WT		0.000105712	0.35939	KO_2.minus.BLAJ	Nt5c1a	Cytosolic 5'-nucleotidase 1A (cN1A) (EC 3.1.3.5) (Cytosolic 5'-nucleotidase IA) (cN-IA)	KO_2	BLAJ		0.00994443	0.124898	KO_2.minus.BLAJ	Eno1:Eno1:Eno2	Alpha-enolase (EC 4.2.1.11) (2-phospho-D-glycerate hydro-lyase) (Enolase 1) (Non-neural enolase) (NNE):Alpha-enolase (EC 4.2.1.11) (2-phospho-D-glycerate hydro-lyase) (Enolase 1) (Non-neural enolase) (NNE):Gamma-enolase	KO_2	BLAJ
0.00133247	0.246347	Ddx21	Nucleolar RNA helicase 2 (EC 3.6.4.13) (DEAD box protein 21) (Gu-alpha) (Nucleolar RNA helicase Gu) (Nucleolar RNA helicase II) (RH II/Gu)	BLAJ	WT		0.000408829	-0.323185	BLAJ.minus.WT	Acss1	Acetyl-coenzyme A synthetase 2-like, mitochondrial (EC 6.2.1.1) (Acetate--CoA ligase 2) (Acetyl-CoA synthetase 2) (AceCS2) (Acyl-CoA synthetase short-chain family member 1) (Propionate--CoA ligase) (EC 6.2.1.17)	BLAJ	WT		0.000106626	0.290637	KO_2.minus.BLAJ	Eif1:Eif1b	Eukaryotic translation initiation factor 1 (eIF1) (Protein translation factor SUI1 homolog):Eukaryotic translation initiation factor 1b (eIF1b)	KO_2	BLAJ		0.0100308	0.166231	KO_2.minus.BLAJ	Idh3b	Isocitrate dehydrogenase [NAD] subunit, mitochondrial	KO_2	BLAJ
0.00134334	-0.147655	Ndufv1	NADH dehydrogenase [ubiquinone] flavoprotein 1, mitochondrial (EC 7.1.1.2) (Complex I-51kD) (CI-51kD) (NADH-ubiquinone oxidoreductase 51 kDa subunit)	BLAJ	WT		0.000408829	0.182362	BLAJ.minus.WT	Rpl6	60S ribosomal protein L6 (TAX-responsive enhancer element-binding protein 107) (TAXREB107)	BLAJ	WT		0.000107296	0.281188	KO_2.minus.BLAJ	Cat	Catalase (EC 1.11.1.6)	KO_2	BLAJ		0.0101047	-0.340017	KO_2.minus.BLAJ	Eef1a1	Elongation factor 1-alpha 1 (EF-1-alpha-1) (Elongation factor Tu) (EF-Tu) (Eukaryotic elongation factor 1 A-1) (eEF1A-1)	KO_2	BLAJ
0.00135136	-0.199909	Pmpca	Mitochondrial-processing peptidase subunit alpha (Alpha-MPP) (Inactive zinc metalloprotease alpha) (P-55)	BLAJ	WT		0.000413162	-0.374055	BLAJ.minus.WT	Ric8a:Mfap5	Synembryn-A (Protein Ric-8A):Microfibrillar-associated protein 5 (MFAP-5) (Microfibril-associated glycoprotein 2) (MAGP-2)	BLAJ	WT		0.000108112	-0.292163	KO_2.minus.BLAJ	Pspc1:Nono	Paraspeckle component 1 (Paraspeckle protein 1) (mPSP1):Non-POU domain-containing octamer-binding protein (NonO protein)	KO_2	BLAJ		0.0102477	-0.0831579	KO_2.minus.BLAJ	Srp72	Signal recognition particle subunit SRP72	KO_2	BLAJ
0.00135222	-0.49977	Ptprb	Receptor-type tyrosine-protein phosphatase beta (Protein-tyrosine phosphatase beta) (R-PTP-beta) (EC 3.1.3.48) (Vascular endothelial protein tyrosine phosphatase) (VE-PTP)	BLAJ	WT		0.000413162	0.321816	BLAJ.minus.WT	Rab22a	Ras-related protein Rab-22A (Rab-22) (Rab-14)	BLAJ	WT		0.000109613	-0.17664	KO_2.minus.BLAJ	Rpl10a	60S ribosomal protein L10a (CSA-19) (Neural precursor cell expressed developmentally down-regulated protein 6) (NEDD-6)	KO_2	BLAJ		0.0103886	-0.243589	KO_2.minus.BLAJ	Cbr2	Carbonyl reductase [NADPH] 2 (EC 1.1.1.184) (Adipocyte protein P27) (AP27) (Lung carbonyl reductase) (LCR) (NADPH-dependent carbonyl reductase 2)	KO_2	BLAJ
0.00136756	0.317652	Erp29	Endoplasmic reticulum resident protein 29 (ERp29)	BLAJ	WT		0.000413162	0.333681	BLAJ.minus.WT	Efhd1:Efhd2	EF-hand domain-containing protein D1 (EF-hand domain-containing protein 1) (Mitocalcin) (Swiprosin-2):EF-hand domain-containing protein D2 (Swiprosin-1)	BLAJ	WT		0.000111104	-0.612393	KO_2.minus.BLAJ	Col14a1	Collagen alpha-1(XIV) chain	KO_2	BLAJ		0.0104688	-0.34303	KO_2.minus.BLAJ	Gsn	Macrophage-capping protein (Actin regulatory protein CAP-G) (Fragment)	KO_2	BLAJ
0.00139566	-0.110194	Capn3	Calpain-3 (EC 3.4.22.54) (Calcium-activated neutral proteinase 3) (CANP 3) (Calpain L3) (Calpain p94) (Muscle-specific calcium-activated neutral protease 3)	BLAJ	WT		0.00042844	-0.349264	BLAJ.minus.WT	Atp5mf:Atp5j2	ATP synthase subunit f, mitochondrial (ATP synthase membrane subunit f):ATP synthase membrane subunit f (ATP synthase subunit f, mitochondrial)	BLAJ	WT		0.000111104	-0.18695	KO_2.minus.BLAJ	Hnrnpul2	Heterogeneous nuclear ribonucleoprotein U-like protein 2 (MLF1-associated nuclear protein)	KO_2	BLAJ		0.0104688	-0.177298	KO_2.minus.BLAJ	Rps21	40S ribosomal protein S21	KO_2	BLAJ
0.00140077	0.1804	Dpt	Dermatopontin (Early quiescence protein 1) (EQ-1) (Tyrosine-rich acidic matrix protein) (TRAMP)	BLAJ	WT		0.000430439	-0.215941	BLAJ.minus.WT	Prdx6:Prdx6b	Peroxiredoxin-6 (EC 1.11.1.27) (1-Cys peroxiredoxin) (1-Cys PRX) (Acidic calcium-independent phospholipase A2) (aiPLA2) (EC 3.1.1.4) (Antioxidant protein 2) (Glutathione-dependent peroxiredoxin) (Lysophosphatidylcholine acyltransferase 5) (LPC acyltransferase 5) (LPCAT-5) (Lyso-PC acyltransferase 5) (EC 2.3.1.23) (Non-selenium glutathione peroxidase) (NSGPx):Peroxiredoxin-6 (EC 1.11.1.27)	BLAJ	WT		0.0001114	0.151474	KO_2.minus.BLAJ	Mmut	Methylmalonyl-CoA mutase, mitochondrial (MCM) (EC 5.4.99.2) (Methylmalonyl-CoA isomerase)	KO_2	BLAJ		0.0105088	-0.122215	KO_2.minus.BLAJ	Rps11	40S ribosomal protein S11	KO_2	BLAJ
0.00141201	-0.38907	Myh13	Myosin, heavy polypeptide 13, skeletal muscle	BLAJ	WT		0.00043308	-0.257249	BLAJ.minus.WT	Cyb5a	Cytochrome b5	BLAJ	WT		0.000115009	0.602752	KO_2.minus.BLAJ	Dhrs11	Dehydrogenase/reductase SDR family member 11 (17-beta-hydroxysteroid dehydrogenase) (3-beta-hydroxysteroid 3-dehydrogenase) (EC 1.1.1.270) (Estradiol 17-beta-dehydrogenase) (EC 1.1.1.62) (Short-chain dehydrogenase/reductase family 24C member 1)	KO_2	BLAJ		0.0105463	-0.0832441	KO_2.minus.BLAJ	Sgcd	Delta-sarcoglycan (Delta-SG) (35 kDa dystrophin-associated glycoprotein) (35DAG)	KO_2	BLAJ
0.00141201	-0.286603	Mpc2	Mitochondrial pyruvate carrier 2 (Brain protein 44)	BLAJ	WT		0.000437583	-0.318879	BLAJ.minus.WT	Padi2	Protein-arginine deiminase type-2 (EC 3.5.3.15) (Peptidylarginine deiminase II) (Protein-arginine deiminase type II)	BLAJ	WT		0.000115642	-0.29101	KO_2.minus.BLAJ	Actb:Actg1:Actc1	Actin, cytoplasmic 1 (Beta-actin) [Cleaved into: Actin, cytoplasmic 1, N-terminally processed]:Actin, cytoplasmic 2 (Gamma-actin) [Cleaved into: Actin, cytoplasmic 2, N-terminally processed]:Actin, alpha cardiac muscle 1 (Fragment)	KO_2	BLAJ		0.0105858	0.122975	KO_2.minus.BLAJ	Stac3	SH3 and cysteine-rich domain-containing protein 3	KO_2	BLAJ
0.00141201	-0.160306	Armt1	Damage-control phosphatase ARMT1 (EC 3.1.3.-) (Acidic residue methyltransferase 1) (Protein-glutamate O-methyltransferase) (EC 2.1.1.-) (Sugar phosphate phosphatase ARMT1)	BLAJ	WT		0.000443982	-0.204282	BLAJ.minus.WT	Ppa2	Inorganic pyrophosphatase 2, mitochondrial (EC 3.6.1.1) (Pyrophosphate phospho-hydrolase 2) (PPase 2)	BLAJ	WT		0.000115642	0.142777	KO_2.minus.BLAJ	Ppp1cb	Serine/threonine-protein phosphatase PP1-beta catalytic subunit (PP-1B) (EC 3.1.3.16) (EC 3.1.3.53)	KO_2	BLAJ		0.0105858	0.267285	KO_2.minus.BLAJ	Prps2:Prps1:Prps1l1:Prps1l3	Ribose-phosphate pyrophosphokinase 2 (EC 2.7.6.1) (Phosphoribosyl pyrophosphate synthase II) (PRS-II):Ribose-phosphate pyrophosphokinase 1 (EC 2.7.6.1) (Phosphoribosyl pyrophosphate synthase I) (PRS-I):Ribose-phosphate diphosphokinase (EC 2.7.6.1):Ribose-phosphate diphosphokinase (EC 2.7.6.1)	KO_2	BLAJ
0.00141201	0.148278	Myo18a	Unconventional myosin-XVIIIa (Fragment)	BLAJ	WT		0.000443982	0.46913	BLAJ.minus.WT	Coro1b	Coronin-1B (Coronin-2)	BLAJ	WT		0.000116474	-0.411411	KO_2.minus.BLAJ	Pym1	Partner of Y14 and mago (PYM homolog 1 exon junction complex-associated factor) (Protein wibg homolog)	KO_2	BLAJ		0.0105894	-0.126776	KO_2.minus.BLAJ	Rplp2:Rplp2-ps1	60S acidic ribosomal protein P2:60S acidic ribosomal protein P2	KO_2	BLAJ
0.00144137	-0.452303	Plin1	Perilipin-1 (Lipid droplet-associated protein) (Perilipin A)	BLAJ	WT		0.000454196	-0.140365	BLAJ.minus.WT	Ehd2	EH domain-containing protein 2	BLAJ	WT		0.000116645	0.176566	KO_2.minus.BLAJ	Gpd1l	Glycerol-3-phosphate dehydrogenase 1-like protein (EC 1.1.1.8)	KO_2	BLAJ		0.0105894	0.126542	KO_2.minus.BLAJ	Tecr	Very-long-chain enoyl-CoA reductase (EC 1.3.1.93) (Synaptic glycoprotein SC2) (Trans-2,3-enoyl-CoA reductase) (TER)	KO_2	BLAJ
0.00144137	-0.15337	Cryl1	Lambda-crystallin homolog (EC 1.1.1.45) (L-gulonate 3-dehydrogenase) (Gul3DH)	BLAJ	WT		0.000454196	0.182676	BLAJ.minus.WT	Kpnb1	Importin subunit beta-1 (Karyopherin subunit beta-1) (Nuclear factor p97) (Pore targeting complex 97 kDa subunit) (PTAC97) (SCG)	BLAJ	WT		0.000117367	0.191404	KO_2.minus.BLAJ	Akr1e2:Akr1e1	1,5-anhydro-D-fructose reductase (AF reductase) (EC 1.1.1.263) (Aldo-keto reductase family 1 member C-like protein 2) (Aldo-keto reductase family 1 member E1) (Aldo-keto reductase family 1 member E2):Aldo-keto reductase family 1, member E1	KO_2	BLAJ		0.0106446	-0.139783	KO_2.minus.BLAJ	Lsm6	U6 snRNA-associated Sm-like protein LSm6	KO_2	BLAJ
0.00149037	-0.214355	Mgll	Monoglyceride lipase (MGL) (EC 3.1.1.23) (Monoacylglycerol lipase) (MAGL)	BLAJ	WT		0.00045628	-0.258868	BLAJ.minus.WT	Suclg2	Succinate--CoA ligase [GDP-forming] subunit beta, mitochondrial (EC 6.2.1.4) (GTP-specific succinyl-CoA synthetase subunit beta) (G-SCS) (GTPSCS) (Succinyl-CoA synthetase beta-G chain) (SCS-betaG)	BLAJ	WT		0.000117367	0.248947	KO_2.minus.BLAJ	Tapt1	Transmembrane anterior posterior transformation protein 1	KO_2	BLAJ		0.0106446	-0.124878	KO_2.minus.BLAJ	Ddx17:Ddx5	Probable ATP-dependent RNA helicase DDX17 (EC 3.6.4.13) (DEAD box protein 17):Probable ATP-dependent RNA helicase DDX5 (EC 3.6.4.13) (DEAD box RNA helicase DEAD1) (mDEAD1) (DEAD box protein 5) (RNA helicase p68)	KO_2	BLAJ
0.00150449	-0.254161	Atox1	Copper transport protein ATOX1 (Metal transport protein ATX1)	BLAJ	WT		0.000458042	-0.514098	BLAJ.minus.WT	Acat2:Acat3	Acetyl-CoA acetyltransferase, cytosolic (EC 2.3.1.9) (Cytosolic acetoacetyl-CoA thiolase):Acetyl-Coenzyme A acetyltransferase 3	BLAJ	WT		0.000118075	0.154485	KO_2.minus.BLAJ	Gfm1	Elongation factor G, mitochondrial (EF-Gmt) (Elongation factor G 1, mitochondrial) (mEF-G 1) (Elongation factor G1)	KO_2	BLAJ		0.0106446	-0.113659	KO_2.minus.BLAJ	Rpl17:Gm6133	60S ribosomal protein L17:60S ribosomal protein L17	KO_2	BLAJ
0.00154235	0.113881	Atp6v1a	V-type proton ATPase catalytic subunit A (V-ATPase subunit A) (EC 7.1.2.2) (V-ATPase 69 kDa subunit) (Vacuolar proton pump subunit alpha)	BLAJ	WT		0.000460454	-0.213628	BLAJ.minus.WT	Tmem109	Transmembrane protein 109 (Mitsugumin-23) (Mg23)	BLAJ	WT		0.000122284	-0.345574	KO_2.minus.BLAJ	Chp1	Calcineurin B homologous protein 1 (Calcineurin B-like protein) (Calcium-binding protein CHP) (Calcium-binding protein p22) (EF-hand calcium-binding domain-containing protein p22) (Sid 470) (p24)	KO_2	BLAJ		0.0106446	-0.0941757	KO_2.minus.BLAJ	P4hb	Protein disulfide-isomerase (PDI) (EC 5.3.4.1) (Cellular thyroid hormone-binding protein) (Endoplasmic reticulum resident protein 59) (ER protein 59) (ERp59) (Prolyl 4-hydroxylase subunit beta) (p55)	KO_2	BLAJ
0.00156528	0.277454	Rnh1	Ribonuclease inhibitor (Ribonuclease/angiogenin inhibitor 1)	BLAJ	WT		0.000472725	0.144539	BLAJ.minus.WT	Mars1	Methionine--tRNA ligase, cytoplasmic (EC 6.1.1.10) (Methionyl-tRNA synthetase) (MetRS)	BLAJ	WT		0.000122284	-0.159392	KO_2.minus.BLAJ	Hyou1	Hypoxia up-regulated protein 1 (GRP-170) (140 kDa Ca(2+)-binding protein) (CBP-140)	KO_2	BLAJ		0.0106446	0.145957	KO_2.minus.BLAJ	Tmed4	Transmembrane emp24 domain-containing protein 4 (Endoplasmic reticulum stress-response protein 25) (ERS25) (p24 family protein alpha-3) (p24alpha3) (p26)	KO_2	BLAJ
0.00160544	-0.281774	Fitm1	Fat storage-inducing transmembrane protein 1 (Fat-inducing protein 1)	BLAJ	WT		0.000478523	-0.231216	BLAJ.minus.WT	Rabggta	Geranylgeranyl transferase type-2 subunit alpha (EC 2.5.1.60) (Geranylgeranyl transferase type II subunit alpha) (Rab geranyl-geranyltransferase subunit alpha) (Rab GG transferase alpha) (Rab GGTase alpha) (Rab geranylgeranyltransferase subunit alpha)	BLAJ	WT		0.000124425	-0.215528	KO_2.minus.BLAJ	Rhoj:Rhoq:Cdc42:Rhog:Rac2	Rho-related GTP-binding protein RhoJ (Tc10-like GTP-binding protein):Rho-related GTP-binding protein RhoQ (Ras-like protein TC10):Cell division control protein 42 homolog (EC 3.6.5.2) (G25K GTP-binding protein):Rho-related GTP-binding protein RhoG (Fragment):Ras-related C3 botulinum toxin substrate 2	KO_2	BLAJ		0.0106446	0.204754	KO_2.minus.BLAJ	Mtx2	Metaxin-2 (Mitochondrial outer membrane import complex protein 2)	KO_2	BLAJ
0.00168045	-0.185456	Dhdh:Gm45808	Trans-1,2-dihydrobenzene-1,2-diol dehydrogenase (EC 1.3.1.20) (D-xylose 1-dehydrogenase) (D-xylose-NADP dehydrogenase) (EC 1.1.1.179) (Dimeric dihydrodiol dehydrogenase):Predicted gene 45808 (Fragment)	BLAJ	WT		0.000479339	-0.135859	BLAJ.minus.WT	Naxd	ATP-dependent (S)-NAD(P)H-hydrate dehydratase (EC 4.2.1.93) (ATP-dependent NAD(P)HX dehydratase) (Carbohydrate kinase domain-containing protein) (NAD(P)HX dehydratase)	BLAJ	WT		0.000125234	0.323095	KO_2.minus.BLAJ	Hadha	Trifunctional enzyme subunit alpha, mitochondrial (Monolysocardiolipin acyltransferase) (EC 2.3.1.-) (TP-alpha) [Includes: Long-chain enoyl-CoA hydratase (EC 4.2.1.17); Long chain 3-hydroxyacyl-CoA dehydrogenase (EC 1.1.1.211)]	KO_2	BLAJ		0.0106728	-0.206318	KO_2.minus.BLAJ	Hnrnpa1	Heterogeneous nuclear ribonucleoprotein A1 (hnRNP A1) (HDP-1) (Helix-destabilizing protein) (Single-strand-binding protein) (Topoisomerase-inhibitor suppressed) (hnRNP core protein A1) [Cleaved into: Heterogeneous nuclear ribonucleoprotein A1, N-terminally processed]	KO_2	BLAJ
0.00168069	-0.218684	Cox6c	Cytochrome c oxidase subunit 6C (Cytochrome c oxidase polypeptide VIc)	BLAJ	WT		0.000479645	-0.123586	BLAJ.minus.WT	Txnrd1	Thioredoxin reductase 1, cytoplasmic (TR) (EC 1.8.1.9) (Peroxidase TXNRD1) (EC 1.11.1.2) (Thioredoxin reductase TR1)	BLAJ	WT		0.000125582	-0.143152	KO_2.minus.BLAJ	Tln1	Talin-1	KO_2	BLAJ		0.0106728	0.159204	KO_2.minus.BLAJ	Glrx	Glutaredoxin-1 (Thioltransferase-1) (TTase-1)	KO_2	BLAJ
0.00168069	0.383657	Hrg	Histidine-rich glycoprotein (Histidine-proline-rich glycoprotein) (HPRG)	BLAJ	WT		0.000483439	0.191201	BLAJ.minus.WT	Mvp	Major vault protein (MVP)	BLAJ	WT		0.000125582	0.298432	KO_2.minus.BLAJ	Dglucy	D-glutamate cyclase, mitochondrial (EC 4.2.1.48)	KO_2	BLAJ		0.0106728	0.168702	KO_2.minus.BLAJ	Ndufb4	NADH dehydrogenase [ubiquinone] 1 beta subcomplex subunit 4 (Complex I-B15) (CI-B15) (NADH-ubiquinone oxidoreductase B15 subunit)	KO_2	BLAJ
0.00176549	-0.107216	Npepl1	Probable aminopeptidase NPEPL1 (EC 3.4.11.-) (Aminopeptidase-like 1)	BLAJ	WT		0.000484464	0.112554	BLAJ.minus.WT	Eif3b	Eukaryotic translation initiation factor 3 subunit B (eIF3b) (Eukaryotic translation initiation factor 3 subunit 9) (eIF-3-eta) (eIF3 p116)	BLAJ	WT		0.00012611	-0.241916	KO_2.minus.BLAJ	Pgm2	Phosphoglucomutase-2 (PGM 2) (EC 5.4.2.2) (Glucose phosphomutase 2) (Phosphodeoxyribomutase) (Phosphoglucomutase-1) (Phosphopentomutase) (EC 5.4.2.7)	KO_2	BLAJ		0.0106728	0.224749	KO_2.minus.BLAJ	Atp5pb	ATP synthase F(0) complex subunit B1, mitochondrial (ATP synthase peripheral stalk-membrane subunit b) (ATP synthase subunit b) (ATPase subunit b)	KO_2	BLAJ
0.00177125	-0.12399	Sqor	Sulfide:quinone oxidoreductase, mitochondrial (SQOR) (EC 1.8.5.8) (Sulfide quinone oxidoreductase)	BLAJ	WT		0.000484464	0.148804	BLAJ.minus.WT	Gorasp2	Golgi reassembly-stacking protein 2 (GRS2) (Golgi reassembly-stacking protein of 55 kDa) (GRASP55)	BLAJ	WT		0.000128663	0.214313	KO_2.minus.BLAJ	Bckdha	2-oxoisovalerate dehydrogenase subunit alpha, mitochondrial (EC 1.2.4.4) (Branched-chain alpha-keto acid dehydrogenase E1 component alpha chain) (BCKDE1A) (BCKDH E1-alpha)	KO_2	BLAJ		0.0107068	0.167285	KO_2.minus.BLAJ	Snf8	Vacuolar-sorting protein SNF8 (ESCRT-II complex subunit VPS22)	KO_2	BLAJ
0.00177161	0.318959	Bgn	Biglycan (Bone/cartilage proteoglycan I) (PG-S1)	BLAJ	WT		0.000488634	0.149119	BLAJ.minus.WT	Pex19	Peroxisomal biogenesis factor 19 (Peroxin-19) (Peroxisomal farnesylated protein) (PxF)	BLAJ	WT		0.000128663	0.338307	KO_2.minus.BLAJ	Gcdh	Glutaryl-CoA dehydrogenase, mitochondrial (GCD) (EC 1.3.8.6)	KO_2	BLAJ		0.0107145	-0.119209	KO_2.minus.BLAJ	Ppib	Peptidyl-prolyl cis-trans isomerase B (PPIase B) (EC 5.2.1.8) (CYP-S1) (Cyclophilin B) (Rotamase B) (S-cyclophilin) (SCYLP)	KO_2	BLAJ
0.00177334	-0.090318	Rpn1	Dolichyl-diphosphooligosaccharide--protein glycosyltransferase subunit 1 (Dolichyl-diphosphooligosaccharide--protein glycosyltransferase 67 kDa subunit) (Ribophorin I) (RPN-I) (Ribophorin-1)	BLAJ	WT		0.000488634	0.328501	BLAJ.minus.WT	Tmem43	Transmembrane protein 43 (Protein LUMA)	BLAJ	WT		0.000128663	0.427552	KO_2.minus.BLAJ	Carns1	Carnosine synthase 1 (EC 6.3.2.11) (ATP-grasp domain-containing protein 1)	KO_2	BLAJ		0.0107245	-0.142959	KO_2.minus.BLAJ	Actr3b:Actr3	Actin-related protein 3B (ARP3-beta) (Actin-like protein 3B):Actin-related protein 3 (Actin-like protein 3)	KO_2	BLAJ
0.00182051	-0.318474	Tbcb	Tubulin-folding cofactor B (Cytoskeleton-associated protein 1) (Cytoskeleton-associated protein CKAPI) (Tubulin-specific chaperone B)	BLAJ	WT		0.000496418	-0.281845	BLAJ.minus.WT	Atp5pd:Atp5h	ATP synthase subunit d, mitochondrial (ATPase subunit d) (ATP synthase peripheral stalk subunit d):ATP synthase subunit d, mitochondrial (Fragment)	BLAJ	WT		0.000128663	0.789017	KO_2.minus.BLAJ	Tomm20	Mitochondrial import receptor subunit TOM20 homolog (Mitochondrial 20 kDa outer membrane protein) (Outer mitochondrial membrane receptor Tom20)	KO_2	BLAJ		0.0107842	-0.110929	KO_2.minus.BLAJ	Rps2	40S ribosomal protein S2 (40S ribosomal protein S4) (Protein LLRep3)	KO_2	BLAJ
0.00182051	0.152716	Pdap1	28 kDa heat- and acid-stable phosphoprotein (PDGF-associated protein) (PAP) (PDGFA-associated protein 1) (PAP1)	BLAJ	WT		0.00050496	-0.20118	BLAJ.minus.WT	Pdhb	Pyruvate dehydrogenase E1 component subunit beta, mitochondrial (PDHE1-B) (EC 1.2.4.1)	BLAJ	WT		0.000129025	-0.268637	KO_2.minus.BLAJ	Myl12b:Myl12b:Myl12a:Myl12a	Myosin regulatory light chain 12B (Myosin regulatory light chain 2-B, smooth muscle isoform) (Myosin regulatory light chain 20 kDa) (MLC20) (Myosin regulatory light chain MRLC2):Myosin regulatory light chain 12B (Myosin regulatory light chain 2-B, smooth muscle isoform) (Myosin regulatory light chain 20 kDa) (MLC20) (Myosin regulatory light chain MRLC2):Myosin, light chain 12A, regulatory, non-sa…	KO_2	BLAJ		0.0107842	0.126994	KO_2.minus.BLAJ	Txnrd2	Thioredoxin reductase 2, mitochondrial (EC 1.8.1.9) (Thioredoxin reductase TR3)	KO_2	BLAJ
0.00182809	0.153095	Smtnl1	Smoothelin-like protein 1 (Calponin homology-associated smooth muscle protein) (CHASM)	BLAJ	WT		0.000505812	-0.257013	BLAJ.minus.WT	Ndufs7	NADH dehydrogenase [ubiquinone] iron-sulfur protein 7, mitochondrial (EC 7.1.1.2) (Complex I-20kD) (CI-20kD) (NADH-ubiquinone oxidoreductase 20 kDa subunit)	BLAJ	WT		0.000129321	-0.217111	KO_2.minus.BLAJ	Hsp90b1	Endoplasmin (94 kDa glucose-regulated protein) (GRP-94) (Endoplasmic reticulum resident protein 99) (ERp99) (Heat shock protein 90 kDa beta member 1) (Polymorphic tumor rejection antigen 1) (Tumor rejection antigen gp96)	KO_2	BLAJ		0.0107842	0.144692	KO_2.minus.BLAJ	Enoph1	Enolase-phosphatase E1 (EC 3.1.3.77) (2,3-diketo-5-methylthio-1-phosphopentane phosphatase) (MASA homolog)	KO_2	BLAJ
0.00182997	-2.553	Ceacam10	Carcinoembryonic antigen-related cell adhesion molecule 10 (CEA-related cell adhesion molecule 10) (CEA10) (Carcinoembryonic antigen 10)	BLAJ	WT		0.00051409	0.169141	BLAJ.minus.WT	Atox1	Copper transport protein ATOX1 (Metal transport protein ATX1)	BLAJ	WT		0.000129344	-0.27756	KO_2.minus.BLAJ	Arl6ip5	PRA1 family protein 3 (ADP-ribosylation factor-like protein 6-interacting protein 5) (ARL-6-interacting protein 5) (Aip-5) (Addicsin) (GTRAP3-18) (Glutamate transporter EAAC1-interacting protein) (Prenylated Rab acceptor protein 2) (Protein JWa)	KO_2	BLAJ		0.0107842	0.26794	KO_2.minus.BLAJ	Cox7c	Cytochrome c oxidase subunit 7C, mitochondrial (Cytochrome c oxidase polypeptide VIIc)	KO_2	BLAJ
0.00182997	0.171808	Rpl7a	60S ribosomal protein L7a (Surfeit locus protein 3)	BLAJ	WT		0.000514226	0.164778	BLAJ.minus.WT	Polr2m	DNA-directed RNA polymerase II subunit GRINL1A	BLAJ	WT		0.000130733	-0.22017	KO_2.minus.BLAJ	Sub1	Activated RNA polymerase II transcriptional coactivator p15 (Positive cofactor 4) (PC4) (SUB1 homolog) (Single-stranded DNA-binding protein p9) (p14)	KO_2	BLAJ		0.0109425	0.200664	KO_2.minus.BLAJ	Atp5pd:Atp5h	ATP synthase subunit d, mitochondrial (ATPase subunit d) (ATP synthase peripheral stalk subunit d):ATP synthase subunit d, mitochondrial (Fragment)	KO_2	BLAJ
0.00184822	-0.340471	Mtatp8	ATP synthase protein 8 (A6L) (F-ATPase subunit 8)	BLAJ	WT		0.000525563	-0.851326	BLAJ.minus.WT	Plin1	Perilipin-1 (Lipid droplet-associated protein) (Perilipin A)	BLAJ	WT		0.000131634	0.201655	KO_2.minus.BLAJ	Derl1	Derlin-1 (Degradation in endoplasmic reticulum protein 1) (Der1-like protein 1)	KO_2	BLAJ		0.0109701	-0.180344	KO_2.minus.BLAJ	Spcs2	Signal peptidase complex subunit 2 (Microsomal signal peptidase 25 kDa subunit) (SPase 25 kDa subunit)	KO_2	BLAJ
0.00184822	-0.165671	Jph1	Junctophilin-1 (JP-1) (Junctophilin type 1)	BLAJ	WT		0.000543495	0.155161	BLAJ.minus.WT	Tpd52l2	Tumor protein D54 (Tumor protein D52-like 2)	BLAJ	WT		0.000131976	0.3946	KO_2.minus.BLAJ	Aldoart2	Fructose-bisphosphate aldolase (EC 4.1.2.13)	KO_2	BLAJ		0.0109817	0.129772	KO_2.minus.BLAJ	Lrrc57	Leucine-rich repeat-containing protein 57	KO_2	BLAJ
0.00184822	0.197591	Erp44	Endoplasmic reticulum resident protein 44 (ER protein 44) (ERp44) (Thioredoxin domain-containing protein 4)	BLAJ	WT		0.00057054	0.680352	BLAJ.minus.WT	Atp5pf:Atp5j	ATP synthase-coupling factor 6, mitochondrial (ATPase subunit F6) (ATP synthase peripheral stalk subunit F6):ATP synthase peripheral stalk subunit F6 (ATP synthase-coupling factor 6, mitochondrial) (Fragment)	BLAJ	WT		0.000132353	0.19516	KO_2.minus.BLAJ	Tppp	Tubulin polymerization-promoting protein (TPPP) (EC 3.6.5.-) (25 kDa brain-specific protein) (TPPP/p25) (p25-alpha)	KO_2	BLAJ		0.0109817	0.145335	KO_2.minus.BLAJ	Gde1	Glycerophosphodiester phosphodiesterase 1 (Glycerophosphoinositol glycerophosphodiesterase GDE1) (EC 3.1.4.44) (Lysophospholipase D GDE1) (EC 3.1.4.-) (Membrane-interacting protein of RGS16)	KO_2	BLAJ
0.00185546	-0.220869	Otub1	Ubiquitin thioesterase OTUB1 (EC 3.4.19.12) (Deubiquitinating enzyme OTUB1) (OTU domain-containing ubiquitin aldehyde-binding protein 1) (Otubain-1) (Ubiquitin-specific-processing protease OTUB1)	BLAJ	WT		0.000590606	0.279416	BLAJ.minus.WT	Map4	Microtubule-associated protein 4 (MAP-4)	BLAJ	WT		0.000134037	-0.40183	KO_2.minus.BLAJ	Serpinb6:Serpinb6a:Serpinb6c:Serpinb6d	Serpin B6 (Placental thrombin inhibitor) (Proteinase inhibitor 6) (PI-6):Serine (or cysteine) peptidase inhibitor, clade B, member 6a:Serine (or cysteine) peptidase inhibitor, clade B, member 6c:OTTMUSG00000000712 protein (Serine (or cysteine) peptidase inhibitor, clade B, member 6d)	KO_2	BLAJ		0.010989	-0.0995734	KO_2.minus.BLAJ	Rps18:Rps18-ps5:Rps18-ps6	40S ribosomal protein S18 (Ke-3) (Ke3):40S ribosomal protein S18:40S ribosomal protein S18	KO_2	BLAJ
0.00185584	0.208212	Cct4	T-complex protein 1 subunit delta (TCP-1-delta) (A45) (CCT-delta)	BLAJ	WT		0.000614124	0.167169	BLAJ.minus.WT	Sec23ip	SEC23-interacting protein	BLAJ	WT		0.000143087	0.190473	KO_2.minus.BLAJ	Slc25a3	Phosphate carrier protein, mitochondrial (Phosphate transport protein) (PTP) (Solute carrier family 25 member 3)	KO_2	BLAJ		0.010989	0.11391	KO_2.minus.BLAJ	Adk	Adenosine kinase (AK) (EC 2.7.1.20) (Adenosine 5'-phosphotransferase)	KO_2	BLAJ
0.00185584	0.254626	Snx5	Sorting nexin-5	BLAJ	WT		0.000614124	0.212247	BLAJ.minus.WT	Gpx7	Glutathione peroxidase 7 (GPx-7) (GSHPx-7) (EC 1.11.1.9)	BLAJ	WT		0.000145396	-0.371563	KO_2.minus.BLAJ	Rac3:Rac1:Rac2	Ras-related C3 botulinum toxin substrate 3 (EC 3.6.5.2) (p21-Rac3):Ras-related C3 botulinum toxin substrate 1 (EC 3.6.5.2) (p21-Rac1):Ras-related C3 botulinum toxin substrate 2 (Protein EN-7) (p21-Rac2)	KO_2	BLAJ		0.0110722	0.177492	KO_2.minus.BLAJ	Cycs:Cycs	Cytochrome c, somatic:Cytochrome c, somatic	KO_2	BLAJ
0.00186217	0.280271	Nes	Nestin	BLAJ	WT		0.000617552	-0.125726	BLAJ.minus.WT	Eftud2:Eef2	116 kDa U5 small nuclear ribonucleoprotein component (Elongation factor Tu GTP-binding domain-containing protein 2) (U5 snRNP-specific protein, 116 kDa) (U5-116 kDa):Elongation factor 2 (EF-2)	BLAJ	WT		0.000146688	0.780308	KO_2.minus.BLAJ	Slit2	Slit homolog 2 protein	KO_2	BLAJ		0.0111265	0.158547	KO_2.minus.BLAJ	Ndufa7	NADH dehydrogenase [ubiquinone] 1 alpha subcomplex subunit 7 (Complex I-B14.5a) (CI-B14.5a) (NADH-ubiquinone oxidoreductase subunit B14.5a)	KO_2	BLAJ
0.00187674	0.166504	Rps19	40S ribosomal protein S19	BLAJ	WT		0.000630551	0.152611	BLAJ.minus.WT	Art1	GPI-linked NAD(P)(+)--arginine ADP-ribosyltransferase 1 (EC 2.4.2.31) (ADP-ribosyltransferase C2 and C3 toxin-like 1) (ARTC1) (Mono(ADP-ribosyl)transferase 1) (YAC-1) (CD antigen CD296)	BLAJ	WT		0.000151623	-0.22695	KO_2.minus.BLAJ	Cdh13	Cadherin-13 (Heart cadherin) (H-cadherin) (Truncated cadherin) (T-cad) (T-cadherin)	KO_2	BLAJ		0.0111641	-0.215812	KO_2.minus.BLAJ	Arpc5	Actin-related protein 2/3 complex subunit 5 (Arp2/3 complex 16 kDa subunit) (p16-ARC)	KO_2	BLAJ
0.00188994	0.22189	Rala	Ras-related protein Ral-A (EC 3.6.5.2)	BLAJ	WT		0.000636037	-0.487647	BLAJ.minus.WT	Fgf1	Fibroblast growth factor 1 (FGF-1) (Acidic fibroblast growth factor) (aFGF) (Heparin-binding growth factor 1) (HBGF-1)	BLAJ	WT		0.000152613	-0.350761	KO_2.minus.BLAJ	Dpysl3	Dihydropyrimidinase-related protein 3 (DRP-3) (Unc-33-like phosphoprotein 1) (ULIP-1)	KO_2	BLAJ		0.0114298	0.113313	KO_2.minus.BLAJ	Acad9	Complex I assembly factor ACAD9, mitochondrial (Acyl-CoA dehydrogenase family member 9) (ACAD-9) (EC 1.3.8.-)	KO_2	BLAJ
0.00191629	0.270577	Add3	Gamma-adducin (Adducin-like protein 70)	BLAJ	WT		0.000638112	0.242279	BLAJ.minus.WT	Set	Protein SET (Phosphatase 2A inhibitor I2PP2A) (I-2PP2A) (Template-activating factor I) (TAF-I)	BLAJ	WT		0.000159969	-0.355478	KO_2.minus.BLAJ	Gfer	FAD-linked sulfhydryl oxidase ALR (EC 1.8.3.2) (Augmenter of liver regeneration)	KO_2	BLAJ		0.0114386	0.134516	KO_2.minus.BLAJ	Idh3a	Isocitrate dehydrogenase [NAD] subunit alpha, mitochondrial (EC 1.1.1.41) (Isocitric dehydrogenase subunit alpha) (NAD(+)-specific ICDH subunit alpha)	KO_2	BLAJ
0.00194906	-0.146833	Sdha	Succinate dehydrogenase [ubiquinone] flavoprotein subunit, mitochondrial (EC 1.3.5.1) (Flavoprotein subunit of complex II) (Fp)	BLAJ	WT		0.000639461	-0.303784	BLAJ.minus.WT	Uqcrb	Cytochrome b-c1 complex subunit 7 (Complex III subunit 7) (Complex III subunit VII) (Ubiquinol-cytochrome c reductase complex 14 kDa protein)	BLAJ	WT		0.000163476	-0.416299	KO_2.minus.BLAJ	Apobec2	C->U-editing enzyme APOBEC-2 (EC 3.5.4.36) (mRNA(cytosine(6666)) deaminase 2)	KO_2	BLAJ		0.0114386	0.165979	KO_2.minus.BLAJ	mt-Co3	Cytochrome c oxidase subunit 3 (EC 7.1.1.9) (Cytochrome c oxidase polypeptide III)	KO_2	BLAJ
0.00195756	-0.131826	Psmd3	26S proteasome non-ATPase regulatory subunit 3 (26S proteasome regulatory subunit RPN3) (26S proteasome regulatory subunit S3) (Proteasome subunit p58) (Transplantation antigen P91A) (Tum-P91A antigen)	BLAJ	WT		0.000647117	0.158323	BLAJ.minus.WT	Dnajb11	DnaJ homolog subfamily B member 11 (APOBEC1-binding protein 2) (ABBP-2) (ER-associated DNAJ) (ER-associated Hsp40 co-chaperone) (Endoplasmic reticulum DNA J domain-containing protein 3) (ER-resident protein ERdj3) (ERdj3) (ERj3p)	BLAJ	WT		0.000164935	-0.305475	KO_2.minus.BLAJ	Atox1	Copper transport protein ATOX1 (Metal transport protein ATX1)	KO_2	BLAJ		0.0114386	0.340556	KO_2.minus.BLAJ	Ccdc110	Coiled-coil domain-containing protein 110	KO_2	BLAJ
0.00197543	0.16659	Eif3e	Eukaryotic translation initiation factor 3 subunit E (eIF3e) (Eukaryotic translation initiation factor 3 subunit 6) (MMTV integration site 6) (Mammary tumor-associated protein INT-6) (Viral integration site protein INT-6) (eIF-3 p48)	BLAJ	WT		0.000668933	0.144266	BLAJ.minus.WT	Ablim2	Actin-binding LIM protein 2 (abLIM-2) (Actin-binding LIM protein family member 2)	BLAJ	WT		0.000164935	-0.239894	KO_2.minus.BLAJ	Canx:Taf7l2	Calnexin:Taf7l2	KO_2	BLAJ		0.0115853	-0.105357	KO_2.minus.BLAJ	Ywhah	14-3-3 protein eta	KO_2	BLAJ
0.00200781	-0.137206	Tor1aip1	Torsin-1A-interacting protein 1 (Lamina-associated polypeptide 1B) (LAP1B)	BLAJ	WT		0.000673202	0.153982	BLAJ.minus.WT	Actr2	Actin-related protein 2 (Actin-like protein 2)	BLAJ	WT		0.000166315	-0.121911	KO_2.minus.BLAJ	Hdlbp	Vigilin (High density lipoprotein-binding protein) (HDL-binding protein)	KO_2	BLAJ		0.0116308	0.217723	KO_2.minus.BLAJ	Cox7a1	Cytochrome c oxidase subunit 7A1, mitochondrial (Cytochrome c oxidase subunit VIIa-heart) (Cytochrome c oxidase subunit VIIa-H) (Cytochrome c oxidase subunit VIIa-muscle) (Cytochrome c oxidase subunit VIIa-M)	KO_2	BLAJ
0.00203557	0.37103	Ckap4	Cytoskeleton-associated protein 4 (63-kDa cytoskeleton-linking membrane protein) (Climp-63) (p63)	BLAJ	WT		0.000675842	0.218033	BLAJ.minus.WT	Sync	Syncoilin (Syncoilin intermediate filament 1) (Syncoilin-1)	BLAJ	WT		0.000171542	-0.266852	KO_2.minus.BLAJ	Bpnt2	Golgi-resident adenosine 3',5'-bisphosphate 3'-phosphatase (Golgi-resident PAP phosphatase) (gPAPP) (EC 3.1.3.7) (3'(2'), 5'-bisphosphate nucleotidase 2) (Inositol monophosphatase domain-containing protein 1) (Myo-inositol monophosphatase A3) (Phosphoadenosine phosphate 3'-nucleotidase)	KO_2	BLAJ		0.0120438	-0.101013	KO_2.minus.BLAJ	Rps3a	40S ribosomal protein S3a (Protein TU-11)	KO_2	BLAJ
0.00208799	0.100803	Septin6:Septin11	Septin-6:Septin-11	BLAJ	WT		0.000681725	0.222996	BLAJ.minus.WT	Selenot	Thioredoxin reductase-like selenoprotein T (SelT) (EC 1.8.1.9)	BLAJ	WT		0.000172241	0.140671	KO_2.minus.BLAJ	Qdpr	Dihydropteridine reductase (EC 1.5.1.34) (HDHPR) (Quinoid dihydropteridine reductase)	KO_2	BLAJ		0.0120533	-0.182461	KO_2.minus.BLAJ	Asah1	Acid ceramidase (AC) (ACDase) (Acid CDase) (EC 3.5.1.23) (Acylsphingosine deacylase) (N-acylethanolamine hydrolase ASAH1) (EC 3.5.1.-) (N-acylsphingosine amidohydrolase) [Cleaved into: Acid ceramidase subunit alpha; Acid ceramidase subunit beta]	KO_2	BLAJ
0.00209973	-0.11513	Ppp5c	Serine/threonine-protein phosphatase 5 (PP5) (EC 3.1.3.16) (Protein phosphatase T) (PPT)	BLAJ	WT		0.000682655	-0.167589	BLAJ.minus.WT	Tmed2	Transmembrane emp24 domain-containing protein 2 (COPI-coated vesicle membrane protein p24) (Membrane protein p24A) (Sid 394) (p24 family protein beta-1) (p24beta1)	BLAJ	WT		0.000172241	0.145615	KO_2.minus.BLAJ	Dusp23	Dual specificity protein phosphatase 23 (EC 3.1.3.16) (EC 3.1.3.48) (Low molecular mass dual specificity phosphatase 3) (LDP-3)	KO_2	BLAJ		0.0121734	0.139311	KO_2.minus.BLAJ	Ndufb8	NADH dehydrogenase [ubiquinone] 1 beta subcomplex subunit 8, mitochondrial (Complex I-ASHI) (CI-ASHI) (NADH-ubiquinone oxidoreductase ASHI subunit)	KO_2	BLAJ
0.00216169	-0.496027	Dbi	Acyl-CoA-binding protein (ACBP) (Diazepam-binding inhibitor) (DBI) (Endozepine) (EP)	BLAJ	WT		0.000689474	-0.537556	BLAJ.minus.WT	Bdh1	D-beta-hydroxybutyrate dehydrogenase, mitochondrial (EC 1.1.1.30) (3-hydroxybutyrate dehydrogenase) (BDH)	BLAJ	WT		0.000172451	-0.3789	KO_2.minus.BLAJ	Cuta	Protein CutA (Brain acetylcholinesterase putative membrane anchor)	KO_2	BLAJ		0.0122295	0.117636	KO_2.minus.BLAJ	Jph3:Jph2	Junctophilin-3 (JP-3) (Junctophilin type 3):Junctophilin-2 (JP-2) (Junctophilin type 2) [Cleaved into: Junctophilin-2 N-terminal fragment (JP2NT)]	KO_2	BLAJ
0.00217137	0.173291	Psma5	Proteasome subunit alpha type-5 (Macropain zeta chain) (Multicatalytic endopeptidase complex zeta chain) (Proteasome zeta chain)	BLAJ	WT		0.000725199	-0.292613	BLAJ.minus.WT	Sncb:Sncg	Beta-synuclein:Gamma-synuclein (Persyn)	BLAJ	WT		0.000175802	-0.141296	KO_2.minus.BLAJ	Psmd11	26S proteasome non-ATPase regulatory subunit 11 (26S proteasome regulatory subunit RPN6) (26S proteasome regulatory subunit S9) (26S proteasome regulatory subunit p44.5)	KO_2	BLAJ		0.012291	-0.195452	KO_2.minus.BLAJ	Tagln2	Transgelin-2 (SM22-beta)	KO_2	BLAJ
0.00219726	0.210602	Bpnt2	Golgi-resident adenosine 3',5'-bisphosphate 3'-phosphatase (Golgi-resident PAP phosphatase) (gPAPP) (EC 3.1.3.7) (3'(2'), 5'-bisphosphate nucleotidase 2) (Inositol monophosphatase domain-containing protein 1) (Myo-inositol monophosphatase A3) (Phosphoadenosine phosphate 3'-nucleotidase)	BLAJ	WT		0.000751546	-0.338066	BLAJ.minus.WT	Scp2	Sterol carrier protein 2 (SCP-2) (Acetyl-CoA C-myristoyltransferase) (EC 2.3.1.155) (Non-specific lipid-transfer protein) (NSL-TP) (Propanoyl-CoA C-acyltransferase) (EC 2.3.1.176) (SCP-2/3-oxoacyl-CoA thiolase) (SCP-2/thiolase) (EC 2.3.1.16) (SCP-chi) (Sterol carrier protein X) (SCP-X) (Straight-chain acyl-CoA oxidase) (SCPX)	BLAJ	WT		0.000175802	0.319483	KO_2.minus.BLAJ	Atp5mf:Atp5j2	ATP synthase subunit f, mitochondrial (ATP synthase membrane subunit f):ATP synthase membrane subunit f (ATP synthase subunit f, mitochondrial)	KO_2	BLAJ		0.0122943	0.146	KO_2.minus.BLAJ	Ndufs5	NADH dehydrogenase [ubiquinone] iron-sulfur protein 5 (Complex I-15 kDa) (CI-15 kDa) (NADH-ubiquinone oxidoreductase 15 kDa subunit)	KO_2	BLAJ
0.00223232	-0.289022	Uqcr10	Cytochrome b-c1 complex subunit 9 (Complex III subunit 9) (Complex III subunit X) (Cytochrome c1 non-heme 7 kDa protein) (Ubiquinol-cytochrome c reductase complex 7.2 kDa protein)	BLAJ	WT		0.000773272	-0.209274	BLAJ.minus.WT	Rab21	Ras-related protein Rab-21 (Rab-12)	BLAJ	WT		0.000179252	-0.355258	KO_2.minus.BLAJ	Fbn1	Fibrillin-1 [Cleaved into: Asprosin]	KO_2	BLAJ		0.0123017	-0.144403	KO_2.minus.BLAJ	Tmod3	Tropomodulin-3 (Ubiquitous tropomodulin) (U-Tmod)	KO_2	BLAJ
0.00223232	-0.188535	Lancl1	Glutathione S-transferase LANCL1 (EC 2.5.1.18) (40 kDa erythrocyte membrane protein) (p40) (LanC-like protein 1)	BLAJ	WT		0.000773272	0.183429	BLAJ.minus.WT	Eif4h	Eukaryotic translation initiation factor 4H (eIF-4H) (Williams-Beuren syndrome chromosomal region 1 protein homolog)	BLAJ	WT		0.00017939	-0.216059	KO_2.minus.BLAJ	Wdr1	WD repeat-containing protein 1 (Actin-interacting protein 1) (AIP1)	KO_2	BLAJ		0.0123017	-0.129682	KO_2.minus.BLAJ	Lama4	Laminin subunit alpha-4 (Laminin-14 subunit alpha) (Laminin-8 subunit alpha) (Laminin-9 subunit alpha)	KO_2	BLAJ
0.0022419	0.238877	Xirp1	Xin actin-binding repeat-containing protein 1 (Cardiomyopathy-associated protein 1)	BLAJ	WT		0.000781718	-0.456633	BLAJ.minus.WT	Ccdc110	Coiled-coil domain-containing protein 110	BLAJ	WT		0.000179553	-0.106153	KO_2.minus.BLAJ	Eef1a2	Elongation factor 1-alpha 2 (EF-1-alpha-2) (Eukaryotic elongation factor 1 A-2) (eEF1A-2) (Statin-S1)	KO_2	BLAJ		0.012596	-0.0906853	KO_2.minus.BLAJ	Cltc	Clathrin heavy chain 1	KO_2	BLAJ
0.00233755	-0.264214	Nt5c1a	Cytosolic 5'-nucleotidase 1A (cN1A) (EC 3.1.3.5) (Cytosolic 5'-nucleotidase IA) (cN-IA)	BLAJ	WT		0.0007843	-0.32292	BLAJ.minus.WT	Gng12	Guanine nucleotide-binding protein G(I)/G(S)/G(O) subunit gamma-12	BLAJ	WT		0.00018121	-0.219466	KO_2.minus.BLAJ	Myoz1	Myozenin-1 (Calsarcin-2) (Filamin-, actinin- and telethonin-binding protein) (Protein FATZ)	KO_2	BLAJ		0.0126546	0.360833	KO_2.minus.BLAJ	Plin3	Perilipin-3 (Cargo selection protein TIP47) (Mannose-6-phosphate receptor-binding protein 1)	KO_2	BLAJ
0.0023603	0.272697	H4c11:H4c11:H4c11:H4c11:H4c11:H4c11:H4c11:H4c11:H4c11:H4c11:H4c11:H4c11:H4c11:H4c14:H4c14:H4c14:H4c14:H4c14:H4c14:H4c14:H4c14:H4c14:H4c14:H4c14:H4c14:H4c14:H4c1:H4c1:H4c1:H4c1:H4c1:H4c1:H4c1:H4c1:H4c1:H4c1:H4c1:H4c1:H4c1:H4c3:H4c3:H4c3:H4c3:H4c3:H4c3:H4c3:H4c3:H4c3:H4c3:H4c3:H4c3:H4c3:H4c12:H4c12:H4c12:H4c12:H4c12:H4c12:H4c12:H4c12:H4c12:H4c12:H4c12:H4c12:H4c12:H4c6:H4c6:H4c6:H4c6:H4c6:H4c6:H4c6:…	Histone H4:Histone H4:Histone H4:Histone H4:Histone H4:Histone H4:Histone H4:Histone H4:Histone H4:Histone H4:Histone H4:Histone H4:Histone H4:Histone H4:Histone H4:Histone H4:Histone H4:Histone H4:Histone H4:Histone H4:Histone H4:Histone H4:Histone H4:Histone H4:Histone H4:Histone H4:Histone H4:Histone H4:Histone H4:Histone H4:Histone H4:Histone H4:Histone H4:Histone H4:Histone H4:Histone H4:His…	BLAJ	WT		0.000790704	-0.226606	BLAJ.minus.WT	Abcb8	Mitochondrial potassium channel ATP-binding subunit (ATP-binding cassette sub-family B member 8, mitochondrial) (ABCB8) (Mitochondrial sulfonylurea-receptor) (MITOSUR)	BLAJ	WT		0.000186831	0.779386	KO_2.minus.BLAJ	Ighg2b:Igh-1a:Ighg	Immunoglobulin heavy constant gamma 2B (Ig gamma-2B chain C region):Ig gamma-2A chain C region, membrane-bound form:Ig gamma-2A chain C region, A allele (Immunoglobulin heavy chain gamma polypeptide)	KO_2	BLAJ		0.0126649	0.143476	KO_2.minus.BLAJ	Comt	Catechol O-methyltransferase (EC 2.1.1.6)	KO_2	BLAJ
0.00242663	-0.206272	Arih2	E3 ubiquitin-protein ligase ARIH2 (ARI-2) (Protein ariadne-2 homolog) (EC 2.3.2.31) (RING-type E3 ubiquitin transferase ARIH2) (Triad1 protein) (UbcM4-interacting protein 48)	BLAJ	WT		0.000790704	-0.169037	BLAJ.minus.WT	Pdk2	[Pyruvate dehydrogenase (acetyl-transferring)] kinase isozyme 2, mitochondrial (EC 2.7.11.2) (Pyruvate dehydrogenase kinase isoform 2) (PDH kinase 2)	BLAJ	WT		0.000190476	0.272026	KO_2.minus.BLAJ	Scrn3	Secernin-3	KO_2	BLAJ		0.0128246	0.24806	KO_2.minus.BLAJ	Atp5me:Atp5k	ATP synthase subunit e, mitochondrial (ATPase subunit e) (ATP synthase membrane subunit e):ATP synthase subunit e, mitochondrial	KO_2	BLAJ
0.00244116	-0.118047	Jph3:Jph2	Junctophilin-3 (JP-3) (Junctophilin type 3):Junctophilin-2 (JP-2) (Junctophilin type 2) [Cleaved into: Junctophilin-2 N-terminal fragment (JP2NT)]	BLAJ	WT		0.000813178	-0.210019	BLAJ.minus.WT	Rmdn1	Regulator of microtubule dynamics protein 1 (RMD-1) (mRMD-1) (Microtubule-associated protein) (Protein FAM82B)	BLAJ	WT		0.00019142	0.283659	KO_2.minus.BLAJ	Lrrc2	Leucine-rich repeat-containing protein 2	KO_2	BLAJ		0.0128925	0.196022	KO_2.minus.BLAJ	Tst	Thiosulfate sulfurtransferase (EC 2.8.1.1) (Rhodanese)	KO_2	BLAJ
0.00244116	0.148581	Pa2g4	Proliferation-associated protein 2G4 (IRES-specific cellular trans-acting factor 45 kDa) (ITAF45) (Mpp1) (Proliferation-associated protein 1) (Protein p38-2G4)	BLAJ	WT		0.000814828	-0.241969	BLAJ.minus.WT	Mtres1	Mitochondrial transcription rescue factor 1	BLAJ	WT		0.000192276	-0.325692	KO_2.minus.BLAJ	Celf2	CUGBP Elav-like family member 2 (CELF-2) (Bruno-like protein 3) (CUG triplet repeat RNA-binding protein 2) (CUG-BP2) (CUG-BP- and ETR-3-like factor 2) (ELAV-type RNA-binding protein 3) (ETR-3) (mETR-3) (Neuroblastoma apoptosis-related RNA-binding protein) (mNapor) (RNA-binding protein BRUNOL-3)	KO_2	BLAJ		0.0129755	-0.204797	KO_2.minus.BLAJ	Coro1c	Coronin-1C (Coronin-3)	KO_2	BLAJ
0.00244116	0.902092	Mup11:Mup11:Mup20:Mup6:Mup6:Mup6:Mup1:Mup2:Mup14:Mup17:Mup5:Mup22:Mup10:Mup7:Mup18:Mup18:Mup9:Mup8:Mup13:Mup19:Mup15	Major urinary protein 11:Major urinary protein 11:Major urinary protein 20 (Darcin) (Major urinary protein 24):Major urinary protein 6 (MUP 6) (Alpha-2U-globulin) (Group 1, BS6) (allergen Mus m 1):Major urinary protein 6 (MUP 6) (Alpha-2U-globulin) (Group 1, BS6) (allergen Mus m 1):Major urinary protein 6 (MUP 6) (Alpha-2U-globulin) (Group 1, BS6) (allergen Mus m 1):Major urinary protein 1 (MUP 1…	BLAJ	WT		0.000822527	-0.262998	BLAJ.minus.WT	Mecr	Enoyl-[acyl-carrier-protein] reductase, mitochondrial (EC 1.3.1.104) (2-enoyl thioester reductase) (Nuclear receptor-binding factor 1) (NRBF-1)	BLAJ	WT		0.000192276	0.156593	KO_2.minus.BLAJ	Erlin1:Erlin2	Erlin-1 (Endoplasmic reticulum lipid raft-associated protein 1) (Protein KE04 homolog) (Stomatin-prohibitin-flotillin-HflC/K domain-containing protein 1) (SPFH domain-containing protein 1):Erlin-2 (Endoplasmic reticulum lipid raft-associated protein 2) (Stomatin-prohibitin-flotillin-HflC/K domain-containing protein 2) (SPFH domain-containing protein 2)	KO_2	BLAJ		0.0129755	-0.091974	KO_2.minus.BLAJ	Rpl7a	60S ribosomal protein L7a (Surfeit locus protein 3)	KO_2	BLAJ
0.00244484	-0.200801	Adi1	1,2-dihydroxy-3-keto-5-methylthiopentene dioxygenase (EC 1.13.11.54) (Acireductone dioxygenase (Fe(2+)-requiring)) (ARD) (Fe-ARD) (Membrane-type 1 matrix metalloproteinase cytoplasmic tail-binding protein 1) (MTCBP-1)	BLAJ	WT		0.000852657	-0.125316	BLAJ.minus.WT	Pmm2:Pmm1	Phosphomannomutase 2 (PMM 2) (EC 5.4.2.8):Phosphomannomutase (EC 5.4.2.8) (Fragment)	BLAJ	WT		0.000193537	-0.44651	KO_2.minus.BLAJ	Micos10	MICOS complex subunit Mic10 (Mitochondrial inner membrane organizing system protein 1)	KO_2	BLAJ		0.0129755	0.154708	KO_2.minus.BLAJ	Hccs	Holocytochrome c-type synthase (EC 4.4.1.17) (Cytochrome c-type heme lyase) (CCHL)	KO_2	BLAJ
0.00244484	-0.147768	Hagh	Hydroxyacylglutathione hydrolase, mitochondrial (EC 3.1.2.6) (Glyoxalase II) (Glx II)	BLAJ	WT		0.000866783	-0.171959	BLAJ.minus.WT	NA:C030006K11Rik	UPF0598 protein C8orf82 homolog:RIKEN cDNA C030006K11 gene	BLAJ	WT		0.000193537	-0.275699	KO_2.minus.BLAJ	Ahnak2	AHNAK nucleoprotein 2	KO_2	BLAJ		0.0129755	0.157355	KO_2.minus.BLAJ	Cd36	Platelet glycoprotein 4 (Glycoprotein IIIb) (GPIIIB) (PAS IV) (PAS-4) (Platelet glycoprotein IV) (GPIV) (CD antigen CD36)	KO_2	BLAJ
0.00244484	0.167367	Pfdn1	Prefoldin subunit 1	BLAJ	WT		0.000897343	-0.215497	BLAJ.minus.WT	Ndufa9	NADH dehydrogenase [ubiquinone] 1 alpha subcomplex subunit 9, mitochondrial (Complex I-39kD) (CI-39kD) (NADH-ubiquinone oxidoreductase 39 kDa subunit)	BLAJ	WT		0.00019403	0.162994	KO_2.minus.BLAJ	Dlg1:Dlg2:Dlg4	Disks large homolog 1 (Embryo-dlg/synapse-associated protein 97) (E-dlg/SAP97) (Synapse-associated protein 97) (SAP-97) (SAP97):Disks large homolog 2 (Channel-associated protein of synapse-110) (Chapsyn-110) (Postsynaptic density protein PSD-93):Disks large homolog 4 (Postsynaptic density protein 95) (PSD-95) (Synapse-associated protein 90) (SAP-90) (SAP90)	KO_2	BLAJ		0.0129755	0.189761	KO_2.minus.BLAJ	Atp5f1e	ATP synthase subunit epsilon, mitochondrial (ATPase subunit epsilon) (ATP synthase F1 subunit epsilon)	KO_2	BLAJ
0.00244484	0.291601	Rrbp1	Ribosome-binding protein 1 (Ribosome receptor protein) (RRp) (mRRp)	BLAJ	WT		0.000899489	-0.187405	BLAJ.minus.WT	Acad8	Isobutyryl-CoA dehydrogenase, mitochondrial (EC 1.3.8.-) (Acyl-CoA dehydrogenase family member 8) (ACAD-8)	BLAJ	WT		0.000194374	0.169853	KO_2.minus.BLAJ	Txnrd2	Thioredoxin reductase 2, mitochondrial (EC 1.8.1.9) (Thioredoxin reductase TR3)	KO_2	BLAJ		0.0131155	0.107125	KO_2.minus.BLAJ	Phospho1	Phosphoethanolamine/phosphocholine phosphatase (EC 3.1.3.75)	KO_2	BLAJ
0.00245268	-0.413233	Aoc3	Membrane primary amine oxidase (EC 1.4.3.21) (Copper amine oxidase) (Semicarbazide-sensitive amine oxidase) (SSAO) (Vascular adhesion protein 1) (VAP-1)	BLAJ	WT		0.000900436	0.251409	BLAJ.minus.WT	Ckb	Creatine kinase B-type (EC 2.7.3.2) (B-CK) (Creatine kinase B chain) (Creatine phosphokinase B-type) (CPK-B)	BLAJ	WT		0.000194449	-0.58847	KO_2.minus.BLAJ	Ptms	Parathymosin	KO_2	BLAJ		0.0131452	-0.238815	KO_2.minus.BLAJ	Glul	Glutamine synthetase (GS) (EC 6.3.1.2) (Glutamate--ammonia ligase) (Palmitoyltransferase GLUL) (EC 2.3.1.225)	KO_2	BLAJ
0.00245268	-0.348745	Tbc1d17	TBC1 domain family member 17	BLAJ	WT		0.000900436	0.287193	BLAJ.minus.WT	S100a6	Protein S100-A6 (5B10) (Calcyclin) (Prolactin receptor-associated protein) (S100 calcium-binding protein A6)	BLAJ	WT		0.00019714	0.137988	KO_2.minus.BLAJ	Slc39a7	Zinc transporter SLC39A7 (Histidine-rich membrane protein Ke4) (Solute carrier family 39 member 7) (Zrt-, Irt-like protein 7) (ZIP7)	KO_2	BLAJ		0.0131452	0.15903	KO_2.minus.BLAJ	Ndufa9	NADH dehydrogenase [ubiquinone] 1 alpha subcomplex subunit 9, mitochondrial (Complex I-39kD) (CI-39kD) (NADH-ubiquinone oxidoreductase 39 kDa subunit)	KO_2	BLAJ
0.00245268	-0.1819	Myh1:Srrm1:Myh13	Myosin-1 (Myosin heavy chain 1) (Myosin heavy chain 2x) (MyHC-2x) (Myosin heavy chain, skeletal muscle, adult 1):Serine/arginine repetitive matrix protein 1 (Plenty-of-prolines 101):Myosin, heavy polypeptide 13, skeletal muscle (Fragment)	BLAJ	WT		0.000920552	-0.263306	BLAJ.minus.WT	Mtx2	Metaxin-2 (Mitochondrial outer membrane import complex protein 2)	BLAJ	WT		0.000197396	-0.301366	KO_2.minus.BLAJ	Vwa1	von Willebrand factor A domain-containing protein 1 (von Willebrand factor A domain-related protein)	KO_2	BLAJ		0.0133924	-0.144369	KO_2.minus.BLAJ	Pdlim3	PDZ and LIM domain protein 3 (Actinin-associated LIM protein) (Alpha-actinin-2-associated LIM protein)	KO_2	BLAJ
0.00245268	-0.114438	Immt	MICOS complex subunit Mic60 (Mitochondrial inner membrane protein) (Mitofilin)	BLAJ	WT		0.000920552	0.273091	BLAJ.minus.WT	Anpep	Aminopeptidase N (AP-N) (mAPN) (EC 3.4.11.2) (Alanyl aminopeptidase) (Aminopeptidase M) (AP-M) (Membrane protein p161) (Microsomal aminopeptidase) (CD antigen CD13)	BLAJ	WT		0.000197396	0.128659	KO_2.minus.BLAJ	Msi2	RNA-binding protein Musashi homolog 2 (Musashi-2)	KO_2	BLAJ		0.013422	-0.0980873	KO_2.minus.BLAJ	Rpl15	60S ribosomal protein L15	KO_2	BLAJ
0.00245268	0.274354	Aldh3a2	Aldehyde dehydrogenase family 3 member A2 (EC 1.2.1.3) (EC 1.2.1.94) (Aldehyde dehydrogenase 3) (Fatty aldehyde dehydrogenase)	BLAJ	WT		0.000921078	-0.228219	BLAJ.minus.WT	Slc25a3	Phosphate carrier protein, mitochondrial (Phosphate transport protein) (PTP) (Solute carrier family 25 member 3)	BLAJ	WT		0.000197812	0.151297	KO_2.minus.BLAJ	Ufsp2	Ufm1-specific protease 2 (UfSP2) (EC 3.4.22.-)	KO_2	BLAJ		0.0134503	-0.104088	KO_2.minus.BLAJ	Pa2g4	Proliferation-associated protein 2G4 (IRES-specific cellular trans-acting factor 45 kDa) (ITAF45) (Mpp1) (Proliferation-associated protein 1) (Protein p38-2G4)	KO_2	BLAJ
0.00249044	0.147721	H2ax	Histone H2AX (H2a/x) (Histone H2A.X)	BLAJ	WT		0.000949142	0.122135	BLAJ.minus.WT	Srprb	Signal recognition particle receptor subunit beta (SR-beta)	BLAJ	WT		0.000197875	0.23498	KO_2.minus.BLAJ	Dusp28	Dual specificity phosphatase 28 (EC 3.1.3.16) (EC 3.1.3.48)	KO_2	BLAJ		0.0134868	-0.130767	KO_2.minus.BLAJ	Prob1	Proline-rich basic protein 1	KO_2	BLAJ
0.00249314	-0.273798	Tmx4	Thioredoxin-related transmembrane protein 4 (Thioredoxin domain-containing protein 13)	BLAJ	WT		0.000952018	-0.388933	BLAJ.minus.WT	Ccdc146	Coiled-coil domain-containing 146	BLAJ	WT		0.000199229	-0.17554	KO_2.minus.BLAJ	Ndrg2	Protein NDRG2 (N-myc downstream-regulated gene 2 protein) (Protein Ndr2)	KO_2	BLAJ		0.0134868	-0.0908956	KO_2.minus.BLAJ	Capza1	F-actin-capping protein subunit alpha-1 (CapZ alpha-1)	KO_2	BLAJ
0.00249314	-0.210455	Myoc	Myocilin (Trabecular meshwork-induced glucocorticoid response protein) [Cleaved into: Myocilin, N-terminal fragment (Myocilin 20 kDa N-terminal fragment); Myocilin, C-terminal fragment (Myocilin 35 kDa N-terminal fragment)]	BLAJ	WT		0.000952018	0.145064	BLAJ.minus.WT	Copa	Coatomer subunit alpha (Alpha-coat protein) (Alpha-COP) [Cleaved into: Xenin (Xenopsin-related peptide); Proxenin]	BLAJ	WT		0.000199975	0.115982	KO_2.minus.BLAJ	Acads	Short-chain specific acyl-CoA dehydrogenase, mitochondrial (SCAD) (EC 1.3.8.1) (Butyryl-CoA dehydrogenase)	KO_2	BLAJ		0.0135676	0.115073	KO_2.minus.BLAJ	Ovos	Ovostatin homolog	KO_2	BLAJ
0.00249314	-0.18813	Prdx4	Peroxiredoxin-4 (EC 1.11.1.24) (Antioxidant enzyme AOE372) (Peroxiredoxin IV) (Prx-IV) (Thioredoxin peroxidase AO372) (Thioredoxin-dependent peroxide reductase A0372) (Thioredoxin-dependent peroxiredoxin 4)	BLAJ	WT		0.000952018	0.333237	BLAJ.minus.WT	Rrbp1	Ribosome-binding protein 1 (Ribosome receptor protein) (RRp) (mRRp)	BLAJ	WT		0.000200168	-0.451172	KO_2.minus.BLAJ	Cltb	Clathrin light chain B (Lcb)	KO_2	BLAJ		0.0136221	-0.219634	KO_2.minus.BLAJ	Hsp90b1	Endoplasmin (94 kDa glucose-regulated protein) (GRP-94) (Endoplasmic reticulum resident protein 99) (ERp99) (Heat shock protein 90 kDa beta member 1) (Polymorphic tumor rejection antigen 1) (Tumor rejection antigen gp96)	KO_2	BLAJ
0.00249314	-0.119418	Msrb2	Methionine-R-sulfoxide reductase B2, mitochondrial (MsrB2) (EC 1.8.4.12) (EC 1.8.4.14)	BLAJ	WT		0.000952018	0.42267	BLAJ.minus.WT	Col12a1	Collagen alpha-1(XII) chain	BLAJ	WT		0.000201754	-0.20694	KO_2.minus.BLAJ	Asb2	Ankyrin repeat and SOCS box protein 2 (ASB-2)	KO_2	BLAJ		0.0137416	0.173151	KO_2.minus.BLAJ	Uqcc3	Ubiquinol-cytochrome-c reductase complex assembly factor 3	KO_2	BLAJ
0.00249314	0.129093	Coq10b:Coq10a	Coenzyme Q-binding protein COQ10 homolog B, mitochondrial:Coenzyme Q10A	BLAJ	WT		0.000955833	0.112041	BLAJ.minus.WT	Dtna:Dtnb	Dystrobrevin alpha (DTN-A) (Alpha-dystrobrevin):Dystrobrevin beta (DTN-B) (mDTN-BDTN-B) (Beta-dystrobrevin)	BLAJ	WT		0.000203766	0.337408	KO_2.minus.BLAJ	Kyat1	Kynurenine--oxoglutarate transaminase 1 (EC 2.6.1.7) (Cysteine-S-conjugate beta-lyase) (EC 4.4.1.13) (Glutamine transaminase K) (GTK) (Glutamine--phenylpyruvate transaminase) (EC 2.6.1.64) (Kynurenine aminotransferase 1) (Kynurenine aminotransferase I) (KATI) (Kynurenine--oxoglutarate transaminase I)	KO_2	BLAJ		0.0137416	0.193577	KO_2.minus.BLAJ	Ndufa4	Cytochrome c oxidase subunit NDUFA4	KO_2	BLAJ
0.00252472	-0.187103	Lpin1	Phosphatidate phosphatase LPIN1 (EC 3.1.3.4) (Fatty liver dystrophy protein) (Lipin-1)	BLAJ	WT		0.000955833	0.833504	BLAJ.minus.WT	Srbd1	S1 RNA-binding domain-containing protein 1	BLAJ	WT		0.000204006	0.172744	KO_2.minus.BLAJ	Scn5a:Scn1a:Scn2a:Scn9a:Scn3a:Scn4a	Sodium channel protein type 5 subunit alpha (Sodium channel protein cardiac muscle subunit alpha) (Sodium channel protein type V subunit alpha) (Voltage-gated sodium channel subunit alpha Nav1.5) (mH1):Sodium channel protein type 1 subunit alpha (Sodium channel protein brain I subunit alpha) (Sodium channel protein type I subunit alpha) (Voltage-gated sodium channel subunit alpha Nav1.1):Sodium c…	KO_2	BLAJ		0.0137733	0.113528	KO_2.minus.BLAJ	Eml1	Echinoderm microtubule-associated protein-like 1 (EMAP-1)	KO_2	BLAJ
0.00252472	0.160138	Slc25a5	ADP/ATP translocase 2 (ADP,ATP carrier protein 2) (Adenine nucleotide translocator 2) (ANT 2) (Solute carrier family 25 member 5) [Cleaved into: ADP/ATP translocase 2, N-terminally processed]	BLAJ	WT		0.000957838	0.222923	BLAJ.minus.WT	Tfrc	Transferrin receptor protein 1 (TR) (TfR) (TfR1) (Trfr) (CD antigen CD71)	BLAJ	WT		0.000204275	0.170113	KO_2.minus.BLAJ	Gabarapl1:Gabarap	Gamma-aminobutyric acid receptor-associated protein-like 1 (GABA(A) receptor-associated protein-like 1) (Glandular epithelial cell protein 1) (GEC-1):Gamma-aminobutyric acid receptor-associated protein (GABA(A) receptor-associated protein)	KO_2	BLAJ		0.0138612	-0.0970138	KO_2.minus.BLAJ	Ybx3	Y-box-binding protein 3 (Cold shock domain-containing protein A) (DNA-binding protein A) (Y-box protein 3)	KO_2	BLAJ
0.00253784	0.296283	Lhpp	Phospholysine phosphohistidine inorganic pyrophosphate phosphatase (EC 3.1.3.-) (EC 3.6.1.1)	BLAJ	WT		0.000989877	-0.238047	BLAJ.minus.WT	Cmbl	Carboxymethylenebutenolidase homolog (EC 3.1.-.-)	BLAJ	WT		0.00020644	-0.174186	KO_2.minus.BLAJ	Psmd14	26S proteasome non-ATPase regulatory subunit 14 (EC 3.4.19.-) (26S proteasome regulatory subunit RPN11) (MAD1)	KO_2	BLAJ		0.0139741	0.130444	KO_2.minus.BLAJ	Tnni2	Troponin I, fast skeletal muscle (Fragment)	KO_2	BLAJ
0.00257935	-0.117638	Cavin2	Caveolae-associated protein 2 (Cavin-2) (Phosphatidylserine-binding protein) (Serum deprivation-response protein)	BLAJ	WT		0.000997113	0.277598	BLAJ.minus.WT	Sorbs3	Vinexin (SH3 domain-containing protein SH3P3) (SH3-containing adapter molecule 1) (SCAM-1) (Sorbin and SH3 domain-containing protein 3)	BLAJ	WT		0.00020644	0.217667	KO_2.minus.BLAJ	Itpa	Inosine triphosphate pyrophosphatase (ITPase) (Inosine triphosphatase) (EC 3.6.1.9) (Non-canonical purine NTP pyrophosphatase) (Non-standard purine NTP pyrophosphatase) (Nucleoside-triphosphate diphosphatase) (Nucleoside-triphosphate pyrophosphatase) (NTPase)	KO_2	BLAJ		0.0139918	-0.132302	KO_2.minus.BLAJ	Eef1g	Elongation factor 1-gamma (EF-1-gamma) (eEF-1B gamma)	KO_2	BLAJ
0.00258736	-0.325028	Ivd	Isovaleryl-CoA dehydrogenase, mitochondrial (IVD) (EC 1.3.8.4) (Butyryl-CoA dehydrogenase) (EC 1.3.8.1)	BLAJ	WT		0.00101297	0.156724	BLAJ.minus.WT	Eif1a:Eif1ad11:Eif1ax:Eif1ad3:Eif1ad2:Eif1ad2:Eif1ad10:Eif1ad10:Eif1ad7:Eif1ad13:Eif1ad12:Eif1ad4:Eif1ad18:Eif1ad19:Eif1ad17:Eif1ad15:Eif1ad14:Eif1ad16	Eukaryotic translation initiation factor 4C:Eukaryotic translation initiation factor 4C:Eukaryotic translation initiation factor 1A, X-chromosomal (eIF-1A X isoform) (Eukaryotic translation initiation factor 4C) (eIF-4C):Eukaryotic translation initiation factor 4C:Eukaryotic translation initiation factor 4C:Eukaryotic translation initiation factor 4C:Eukaryotic translation initiation factor 4C:Eu…	BLAJ	WT		0.000207337	0.234234	KO_2.minus.BLAJ	Fam136a	Protein FAM136A	KO_2	BLAJ		0.0139918	0.0992977	KO_2.minus.BLAJ	Oat	Ornithine aminotransferase, mitochondrial (EC 2.6.1.13) (Ornithine--oxo-acid aminotransferase)	KO_2	BLAJ
0.00258736	-0.218498	Padi2	Protein-arginine deiminase type-2 (EC 3.5.3.15) (Peptidylarginine deiminase II) (Protein-arginine deiminase type II)	BLAJ	WT		0.00102179	-0.258713	BLAJ.minus.WT	Sod2	Superoxide dismutase [Mn], mitochondrial (EC 1.15.1.1)	BLAJ	WT		0.000207746	0.20484	KO_2.minus.BLAJ	Ago2:Ago1	Protein argonaute-2 (Argonaute2) (mAgo2) (EC 3.1.26.n2) (Argonaute RISC catalytic component 2) (Eukaryotic translation initiation factor 2C 2) (eIF-2C 2) (eIF2C 2) (Piwi/argonaute family protein meIF2C2) (Protein slicer):Protein argonaute-1 (Argonaute1) (mAgo1) (Argonaute RISC catalytic component 1) (Eukaryotic translation initiation factor 2C 1) (eIF-2C 1) (eIF2C 1) (Piwi/argonaute family protei…	KO_2	BLAJ		0.0140547	0.144539	KO_2.minus.BLAJ	Nadk2	NAD kinase 2, mitochondrial (EC 2.7.1.23) (Mitochondrial NAD kinase) (NAD kinase domain-containing protein 1, mitochondrial)	KO_2	BLAJ
0.00261564	-0.114667	Lrpprc	Leucine-rich PPR motif-containing protein, mitochondrial (130 kDa leucine-rich protein) (LRP 130) (mLRP130)	BLAJ	WT		0.00102179	-0.239992	BLAJ.minus.WT	Tmem126a	Transmembrane protein 126A	BLAJ	WT		0.000209202	0.150438	KO_2.minus.BLAJ	Emc2	ER membrane protein complex subunit 2 (Tetratricopeptide repeat protein 35) (TPR repeat protein 35)	KO_2	BLAJ		0.0141443	-0.29451	KO_2.minus.BLAJ	Ahsg	Alpha-2-HS-glycoprotein (Countertrypin) (Fetuin-A)	KO_2	BLAJ
0.00262088	-0.185286	Rida	2-iminobutanoate/2-iminopropanoate deaminase (EC 3.5.99.10) (Heat-responsive protein 12) (Reactive intermediate imine deaminase A homolog) (Translation inhibitor L-PSP ribonuclease)	BLAJ	WT		0.00102179	-0.13818	BLAJ.minus.WT	Lrpprc	Leucine-rich PPR motif-containing protein, mitochondrial (130 kDa leucine-rich protein) (LRP 130) (mLRP130)	BLAJ	WT		0.000211405	0.140425	KO_2.minus.BLAJ	Ppp5c	Serine/threonine-protein phosphatase 5 (PP5) (EC 3.1.3.16) (Protein phosphatase T) (PPT)	KO_2	BLAJ		0.0142332	-0.166726	KO_2.minus.BLAJ	Npm1	Nucleophosmin (NPM) (Nucleolar phosphoprotein B23) (Nucleolar protein NO38) (Numatrin)	KO_2	BLAJ
0.00262088	0.0838877	Elavl1	ELAV-like protein 1 (Elav-like generic protein) (Hu-antigen R) (HuR) (MelG)	BLAJ	WT		0.00102179	0.116095	BLAJ.minus.WT	Tfg	TFG protein (Trk-fused gene) (Trk-fused protein)	BLAJ	WT		0.000212035	0.19796	KO_2.minus.BLAJ	Mdp1	Magnesium-dependent phosphatase 1 (MDP-1) (EC 3.1.3.-) (EC 3.1.3.48)	KO_2	BLAJ		0.0142595	0.196383	KO_2.minus.BLAJ	Prdx5	Peroxiredoxin-5, mitochondrial (EC 1.11.1.24) (Antioxidant enzyme B166) (AOEB166) (Liver tissue 2D-page spot 2D-0014IV) (PLP) (Peroxiredoxin V) (Prx-V) (Peroxisomal antioxidant enzyme) (Thioredoxin peroxidase PMP20) (Thioredoxin-dependent peroxiredoxin 5)	KO_2	BLAJ
0.00262088	0.431765	Tnnt3	Troponin T, fast skeletal muscle	BLAJ	WT		0.00102179	0.318142	BLAJ.minus.WT	Clu	Clusterin (Apolipoprotein J) (Apo-J) (Clustrin) (Sulfated glycoprotein 2) (SGP-2) [Cleaved into: Clusterin beta chain; Clusterin alpha chain]	BLAJ	WT		0.000214913	0.298595	KO_2.minus.BLAJ	Plin3	Perilipin-3 (Cargo selection protein TIP47) (Mannose-6-phosphate receptor-binding protein 1)	KO_2	BLAJ		0.0142659	-0.186317	KO_2.minus.BLAJ	Capg	Macrophage-capping protein (Actin regulatory protein CAP-G) (Actin-capping protein GCAP39) (Myc basic motif homolog 1)	KO_2	BLAJ
0.00266874	0.191043	Flna	Filamin-A (FLN-A) (Actin-binding protein 280) (ABP-280) (Alpha-filamin) (Endothelial actin-binding protein) (Filamin-1) (Non-muscle filamin)	BLAJ	WT		0.00103331	-0.28005	BLAJ.minus.WT	Timm13	Mitochondrial import inner membrane translocase subunit Tim13	BLAJ	WT		0.000217808	-0.414589	KO_2.minus.BLAJ	Chmp4b:Chmp4c	Charged multivesicular body protein 4b (Chromatin-modifying protein 4b) (CHMP4b):Charged multivesicular body protein 4c (Chromatin-modifying protein 4c) (CHMP4c)	KO_2	BLAJ		0.0142659	-0.119017	KO_2.minus.BLAJ	Rpl6	60S ribosomal protein L6 (TAX-responsive enhancer element-binding protein 107) (TAXREB107)	KO_2	BLAJ
0.00269303	-0.117489	Ufsp2	Ufm1-specific protease 2 (UfSP2) (EC 3.4.22.-)	BLAJ	WT		0.00103331	-0.13721	BLAJ.minus.WT	Mccc2	Methylcrotonoyl-CoA carboxylase beta chain, mitochondrial (MCCase subunit beta) (EC 6.4.1.4) (3-methylcrotonyl-CoA carboxylase 2) (3-methylcrotonyl-CoA carboxylase non-biotin-containing subunit) (3-methylcrotonyl-CoA:carbon dioxide ligase subunit beta)	BLAJ	WT		0.000218994	0.180081	KO_2.minus.BLAJ	Wwp1	NEDD4-like E3 ubiquitin-protein ligase WWP1 (EC 2.3.2.26) (HECT-type E3 ubiquitin transferase WWP1) (WW domain-containing protein 1)	KO_2	BLAJ		0.0142943	-0.117503	KO_2.minus.BLAJ	Nono	Non-POU domain-containing octamer-binding protein (NonO protein)	KO_2	BLAJ
0.00269303	0.336691	Rpl36	60S ribosomal protein L36	BLAJ	WT		0.0010476	0.329667	BLAJ.minus.WT	Stbd1	Starch-binding domain-containing protein 1 (Genethonin-1) (Glycophagy cargo receptor stbd1)	BLAJ	WT		0.000229327	-0.145641	KO_2.minus.BLAJ	Lap3	Cytosol aminopeptidase (EC 3.4.11.1) (Cysteinylglycine-S-conjugate dipeptidase) (EC 3.4.13.23) (Leucine aminopeptidase 3) (LAP-3) (Leucyl aminopeptidase) (Peptidase S) (Proline aminopeptidase) (EC 3.4.11.5) (Prolyl aminopeptidase)	KO_2	BLAJ		0.0143333	-0.167107	KO_2.minus.BLAJ	Ccdc6	Coiled-coil domain-containing protein 6	KO_2	BLAJ
0.00274126	-0.169539	Itpa	Inosine triphosphate pyrophosphatase (ITPase) (Inosine triphosphatase) (EC 3.6.1.9) (Non-canonical purine NTP pyrophosphatase) (Non-standard purine NTP pyrophosphatase) (Nucleoside-triphosphate diphosphatase) (Nucleoside-triphosphate pyrophosphatase) (NTPase)	BLAJ	WT		0.0010496	-0.129721	BLAJ.minus.WT	Atl2:Atl1	Atlastin-2 (EC 3.6.5.-) (ADP-ribosylation factor-like protein 6-interacting protein 2) (ARL-6-interacting protein 2) (Aip-2):Atlastin-1 (EC 3.6.5.-) (Spastic paraplegia 3A homolog)	BLAJ	WT		0.000232574	-0.232117	KO_2.minus.BLAJ	Pdlim3	PDZ and LIM domain protein 3 (Actinin-associated LIM protein) (Alpha-actinin-2-associated LIM protein)	KO_2	BLAJ		0.0143333	0.165633	KO_2.minus.BLAJ	Slc25a3	Phosphate carrier protein, mitochondrial (Phosphate transport protein) (PTP) (Solute carrier family 25 member 3)	KO_2	BLAJ
0.00274126	-0.139645	Obscn	Obscurin (Fragment)	BLAJ	WT		0.0010496	0.124018	BLAJ.minus.WT	Emc7	ER membrane protein complex subunit 7	BLAJ	WT		0.000235951	0.114629	KO_2.minus.BLAJ	Nploc4	Nuclear protein localization protein 4 homolog (Protein NPL4)	KO_2	BLAJ		0.0143372	-0.118623	KO_2.minus.BLAJ	Taldo1	Transaldolase (EC 2.2.1.2)	KO_2	BLAJ
0.00274126	-0.139405	Prmt8:Prmt1	Protein arginine N-methyltransferase 8 (EC 2.1.1.319) (Heterogeneous nuclear ribonucleoprotein methyltransferase-like protein 4):Protein arginine N-methyltransferase 1 (EC 2.1.1.319) (Histone-arginine N-methyltransferase PRMT1)	BLAJ	WT		0.00106925	-0.185546	BLAJ.minus.WT	Tufm	Elongation factor Tu, mitochondrial	BLAJ	WT		0.000243492	0.169221	KO_2.minus.BLAJ	Atp2b1:Atp2b2:Atp2b3	Plasma membrane calcium-transporting ATPase 1 (EC 7.2.2.10) (Plasma membrane calcium ATPase isoform 1) (PMCA1) (Plasma membrane calcium pump isoform 1):Plasma membrane calcium-transporting ATPase 2 (PMCA2) (EC 7.2.2.10) (Plasma membrane calcium ATPase isoform 2) (Plasma membrane calcium pump isoform 2):Calcium-transporting ATPase (EC 7.2.2.10)	KO_2	BLAJ		0.0143768	0.137597	KO_2.minus.BLAJ	Tufm	Elongation factor Tu, mitochondrial	KO_2	BLAJ
0.00274126	0.0878001	Gdi2:Gdi1	Rab GDP dissociation inhibitor beta (Rab GDI beta) (GDI-3) (Guanosine diphosphate dissociation inhibitor 2) (GDI-2):Rab GDP dissociation inhibitor alpha (Fragment)	BLAJ	WT		0.00107383	-0.304482	BLAJ.minus.WT	Pgd	6-phosphogluconate dehydrogenase, decarboxylating (EC 1.1.1.44)	BLAJ	WT		0.000246665	-0.295917	KO_2.minus.BLAJ	Park7	Parkinson disease protein 7 homolog (Maillard deglycase) (Parkinsonism-associated deglycase) (Protein DJ-1) (DJ-1) (Protein/nucleic acid deglycase DJ-1) (EC 3.1.2.-) (EC 3.5.1.-) (EC 3.5.1.124)	KO_2	BLAJ		0.0147834	-0.125431	KO_2.minus.BLAJ	Ruvbl2	RuvB-like 2 (EC 3.6.4.12) (p47 protein)	KO_2	BLAJ
0.00274126	0.0974355	Vcp	Transitional endoplasmic reticulum ATPase (TER ATPase) (EC 3.6.4.6) (15S Mg(2+)-ATPase p97 subunit) (Valosin-containing protein) (VCP)	BLAJ	WT		0.00107533	-0.314377	BLAJ.minus.WT	Lmcd1	LIM and cysteine-rich domains protein 1	BLAJ	WT		0.000248838	-0.192849	KO_2.minus.BLAJ	Klhl41	Kelch-like protein 41 (Kelch repeat and BTB domain-containing protein 10)	KO_2	BLAJ		0.0147834	0.20873	KO_2.minus.BLAJ	Uqcrb	Cytochrome b-c1 complex subunit 7 (Complex III subunit 7) (Complex III subunit VII) (Ubiquinol-cytochrome c reductase complex 14 kDa protein)	KO_2	BLAJ
0.00274126	0.11201	Idh3g	Isocitrate dehydrogenase [NAD] subunit gamma 1, mitochondrial (Isocitric dehydrogenase subunit gamma) (NAD(+)-specific ICDH subunit gamma)	BLAJ	WT		0.00107923	-0.495527	BLAJ.minus.WT	Ghitm	Growth hormone-inducible transmembrane protein (Mitochondrial morphology and cristae structure 1) (MICS1)	BLAJ	WT		0.000248838	0.185182	KO_2.minus.BLAJ	Gphn	Gephyrin [Includes: Molybdopterin adenylyltransferase (MPT adenylyltransferase) (EC 2.7.7.75) (Domain G); Molybdopterin molybdenumtransferase (MPT Mo-transferase) (EC 2.10.1.1) (Domain E)]	KO_2	BLAJ		0.0150706	0.0910922	KO_2.minus.BLAJ	Alpk3	Alpha-protein kinase 3 (EC 2.7.11.1) (Myocytic induction/differentiation originator) (Midori)	KO_2	BLAJ
0.00277169	0.182234	Pdhb	Pyruvate dehydrogenase E1 component subunit beta, mitochondrial (PDHE1-B) (EC 1.2.4.1)	BLAJ	WT		0.00108471	0.268112	BLAJ.minus.WT	Use1	Vesicle transport protein USE1 (Protein D12) (USE1-like protein)	BLAJ	WT		0.000249468	-0.311932	KO_2.minus.BLAJ	Hp1bp3	Heterochromatin protein 1-binding protein 3	KO_2	BLAJ		0.0151023	0.1224	KO_2.minus.BLAJ	Apmap	Adipocyte plasma membrane-associated protein (Protein DD16)	KO_2	BLAJ
0.00277342	-0.166186	Mfn1	Mitofusin-1 (EC 3.6.5.-) (Transmembrane GTPase MFN1)	BLAJ	WT		0.00108513	0.231465	BLAJ.minus.WT	Cd99	CD99 antigen (Paired immunoglobin-like type 2 receptor-ligand) (PILR-L) (CD antigen CD99)	BLAJ	WT		0.000249468	-0.205944	KO_2.minus.BLAJ	Hnrnpa2b1	Heterogeneous nuclear ribonucleoproteins A2/B1 (hnRNP A2/B1)	KO_2	BLAJ		0.0151952	0.110486	KO_2.minus.BLAJ	Acta1	Actin, alpha skeletal muscle (Alpha-actin-1) [Cleaved into: Actin, alpha skeletal muscle, intermediate form]	KO_2	BLAJ
0.00277342	0.115423	Hyou1	Hypoxia up-regulated protein 1 (GRP-170) (140 kDa Ca(2+)-binding protein) (CBP-140)	BLAJ	WT		0.0011	0.0909901	BLAJ.minus.WT	Psmd1:Gm21972	26S proteasome non-ATPase regulatory subunit 1 (26S proteasome regulatory subunit RPN2) (26S proteasome regulatory subunit S1):Predicted gene 21972 (Fragment)	BLAJ	WT		0.00024969	0.223108	KO_2.minus.BLAJ	Pmpca	Mitochondrial-processing peptidase subunit alpha (Alpha-MPP) (Inactive zinc metalloprotease alpha) (P-55)	KO_2	BLAJ		0.0151952	0.174839	KO_2.minus.BLAJ	Ndufc2	NADH dehydrogenase [ubiquinone] 1 subunit C2 (Complex I-B14.5b) (CI-B14.5b) (NADH-ubiquinone oxidoreductase subunit B14.5b)	KO_2	BLAJ
0.0027747	0.134888	Cltc	Clathrin heavy chain 1	BLAJ	WT		0.00110116	-0.153868	BLAJ.minus.WT	Immt	MICOS complex subunit Mic60 (Mitochondrial inner membrane protein) (Mitofilin)	BLAJ	WT		0.000252901	0.139983	KO_2.minus.BLAJ	Phospho1	Phosphoethanolamine/phosphocholine phosphatase (EC 3.1.3.75)	KO_2	BLAJ		0.0153092	-0.0873672	KO_2.minus.BLAJ	Vbp1	Prefoldin subunit 3 (von Hippel-Lindau-binding protein 1) (VBP-1) (VHL-binding protein 1)	KO_2	BLAJ
0.00278067	-0.14395	Afdn	Afadin (Afadin adherens junction formation factor) (Protein Af-6)	BLAJ	WT		0.00110116	0.142234	BLAJ.minus.WT	Ddx4:D1Pas1:Ddx3y	ATP-dependent RNA helicase DDX4 (EC 3.6.4.13) (DEAD box protein 4) (Mvh) (Vasa homolog):Putative ATP-dependent RNA helicase Pl10 (EC 3.6.4.13):ATP-dependent RNA helicase DDX3Y (EC 3.6.4.13) (D1Pas1-related sequence 1) (DEAD box protein 3, Y-chromosomal) (DEAD-box RNA helicase DEAD2) (mDEAD2)	BLAJ	WT		0.000254956	0.256586	KO_2.minus.BLAJ	Dbt	Lipoamide acyltransferase component of branched-chain alpha-keto acid dehydrogenase complex, mitochondrial (EC 2.3.1.168) (Branched-chain alpha-keto acid dehydrogenase complex component E2) (BCKAD-E2) (BCKADE2) (Dihydrolipoamide acetyltransferase component of branched-chain alpha-keto acid dehydrogenase complex) (Dihydrolipoamide branched chain transacylase) (Dihydrolipoyllysine-residue (2-methyl…	KO_2	BLAJ		0.0154736	0.126297	KO_2.minus.BLAJ	Coq3	Ubiquinone biosynthesis O-methyltransferase, mitochondrial (3-demethylubiquinol 3-O-methyltransferase) (EC 2.1.1.64) (Polyprenyldihydroxybenzoate methyltransferase) (EC 2.1.1.114)	KO_2	BLAJ
0.00281612	-3.22829	Svs6	Seminal vesicle secretory protein 6	BLAJ	WT		0.00110617	0.140302	BLAJ.minus.WT	Tars1:Tars	Threonine--tRNA ligase 1, cytoplasmic (EC 6.1.1.3) (Threonine--tRNA ligase, cytoplasmic) (Threonyl-tRNA synthetase) (ThrRS) (Threonyl-tRNA synthetase 1):Threonyl-tRNA synthetase	BLAJ	WT		0.000257472	-0.176384	KO_2.minus.BLAJ	Map2k2	Dual specificity mitogen-activated protein kinase kinase 2 (MAP kinase kinase 2) (MAPKK 2) (EC 2.7.12.2) (ERK activator kinase 2) (MAPK/ERK kinase 2) (MEK 2)	KO_2	BLAJ		0.0154736	0.163712	KO_2.minus.BLAJ	Ndufs4	NADH dehydrogenase [ubiquinone] iron-sulfur protein 4, mitochondrial (Complex I-18 kDa) (CI-18 kDa) (Complex I-AQDQ) (CI-AQDQ) (NADH-ubiquinone oxidoreductase 18 kDa subunit)	KO_2	BLAJ
0.00281612	0.205386	Arhgap1	Rho GTPase-activating protein 1 (Rho-type GTPase-activating protein 1)	BLAJ	WT		0.00110819	-0.404568	BLAJ.minus.WT	Acox1	Peroxisomal acyl-coenzyme A oxidase 1 (AOX) (EC 1.3.3.6) (Palmitoyl-CoA oxidase) [Cleaved into: Peroxisomal acyl-CoA oxidase 1, A chain; Peroxisomal acyl-CoA oxidase 1, B chain; Peroxisomal acyl-CoA oxidase 1, C chain]	BLAJ	WT		0.000258027	-0.480297	KO_2.minus.BLAJ	Nmt2	Glycylpeptide N-tetradecanoyltransferase 2 (EC 2.3.1.97) (Myristoyl-CoA:protein N-myristoyltransferase 2) (NMT 2) (Peptide N-myristoyltransferase 2) (Type II N-myristoyltransferase)	KO_2	BLAJ		0.0154736	0.16644	KO_2.minus.BLAJ	Fth1	Ferritin heavy chain (Ferritin H subunit) (EC 1.16.3.1) [Cleaved into: Ferritin heavy chain, N-terminally processed]	KO_2	BLAJ
0.00281612	0.278795	Rbbp9	Putative hydrolase RBBP9 (EC 3.-.-.-) (B5T-overexpressed gene protein) (Protein BOG) (Retinoblastoma-binding protein 9) (RBBP-9)	BLAJ	WT		0.00110819	-0.364026	BLAJ.minus.WT	Pdlim1	PDZ and LIM domain protein 1 (C-terminal LIM domain protein 1) (Elfin) (LIM domain protein CLP-36)	BLAJ	WT		0.000263446	-0.179994	KO_2.minus.BLAJ	Rps18:Rps18-ps5:Rps18-ps6	40S ribosomal protein S18 (Ke-3) (Ke3):40S ribosomal protein S18:40S ribosomal protein S18	KO_2	BLAJ		0.0157442	-0.153149	KO_2.minus.BLAJ	Sf3b2	Splicing factor 3b, subunit 2	KO_2	BLAJ
0.00288171	-0.224325	Ssh1:Hadhb	Protein phosphatase Slingshot homolog 1 (EC 3.1.3.16) (EC 3.1.3.48) (SSH-like protein 1) (SSH-1L) (mSSH-1L):Trifunctional enzyme subunit beta, mitochondrial (TP-beta) [Includes: 3-ketoacyl-CoA thiolase (EC 2.3.1.155) (EC 2.3.1.16) (Acetyl-CoA acyltransferase) (Beta-ketothiolase)]	BLAJ	WT		0.00110819	-0.181822	BLAJ.minus.WT	Atp5f1c:Atp5c1	ATP synthase subunit gamma, mitochondrial (ATP synthase F1 subunit gamma) (F-ATPase gamma subunit):ATP synthase subunit gamma	BLAJ	WT		0.000271947	-0.19952	KO_2.minus.BLAJ	Myh9	Myosin-9 (Cellular myosin heavy chain, type A) (Myosin heavy chain 9) (Myosin heavy chain, non-muscle IIa) (Non-muscle myosin heavy chain A) (NMMHC-A) (Non-muscle myosin heavy chain IIa) (NMMHC II-a) (NMMHC-IIA)	KO_2	BLAJ		0.0157442	0.156144	KO_2.minus.BLAJ	H1-0	Histone H1.0 (Histone H1') (Histone H1(0)) (MyD196) [Cleaved into: Histone H1.0, N-terminally processed]	KO_2	BLAJ
0.00291976	-0.15795	Ago2:Ago1	Protein argonaute-2 (Argonaute2) (mAgo2) (EC 3.1.26.n2) (Argonaute RISC catalytic component 2) (Eukaryotic translation initiation factor 2C 2) (eIF-2C 2) (eIF2C 2) (Piwi/argonaute family protein meIF2C2) (Protein slicer):Protein argonaute-1 (Argonaute1) (mAgo1) (Argonaute RISC catalytic component 1) (Eukaryotic translation initiation factor 2C 1) (eIF-2C 1) (eIF2C 1) (Piwi/argonaute family protei…	BLAJ	WT		0.00110819	0.182882	BLAJ.minus.WT	Lcmt1	Leucine carboxyl methyltransferase 1 (EC 2.1.1.233)	BLAJ	WT		0.000280269	-0.272555	KO_2.minus.BLAJ	Rab21	Ras-related protein Rab-21 (Rab-12)	KO_2	BLAJ		0.0158436	-0.16236	KO_2.minus.BLAJ	Luc7l2:Luc7l	Putative RNA-binding protein Luc7-like 2 (CGI-74 homolog):Putative RNA-binding protein Luc7-like 1	KO_2	BLAJ
0.0029385	0.356535	Tfrc	Transferrin receptor protein 1 (TR) (TfR) (TfR1) (Trfr) (CD antigen CD71)	BLAJ	WT		0.00114683	-0.254061	BLAJ.minus.WT	Ppif	Peptidyl-prolyl cis-trans isomerase F, mitochondrial (PPIase F) (EC 5.2.1.8) (Cyclophilin D) (CyP-D) (CypD) (Cyclophilin F) (Rotamase F)	BLAJ	WT		0.000280661	0.115839	KO_2.minus.BLAJ	Yars1:Yars	Tyrosine--tRNA ligase, cytoplasmic (EC 6.1.1.1) (Tyrosyl-tRNA synthetase) (TyrRS) [Cleaved into: Tyrosine--tRNA ligase, cytoplasmic, N-terminally processed]:Tyrosine--tRNA ligase (EC 6.1.1.1) (Tyrosyl-tRNA synthetase)	KO_2	BLAJ		0.0158801	-0.194611	KO_2.minus.BLAJ	Erp29	Endoplasmic reticulum resident protein 29 (ERp29)	KO_2	BLAJ
0.00297837	-0.101186	Acsl1:Acsl5	Long-chain-fatty-acid--CoA ligase 1 (EC 6.2.1.3) (Arachidonate--CoA ligase) (EC 6.2.1.15) (Long-chain acyl-CoA synthetase 1) (LACS 1) (Phytanate--CoA ligase) (EC 6.2.1.24):Long-chain-fatty-acid--CoA ligase 5 (EC 6.2.1.3) (Arachidonate--CoA ligase) (EC 6.2.1.15) (Long-chain acyl-CoA synthetase 5) (LACS 5)	BLAJ	WT		0.00117636	0.212434	BLAJ.minus.WT	Spryd7	SPRY domain-containing protein 7 (Chronic lymphocytic leukemia deletion region gene 6 protein homolog) (CLL deletion region gene 6 protein homolog)	BLAJ	WT		0.000280825	-0.157869	KO_2.minus.BLAJ	Uba1y:Uba1	Ubiquitin-like modifier-activating enzyme 1 Y (EC 6.2.1.45) (Ubiquitin-activating enzyme E1) (Ubiquitin-activating enzyme E1 Y):Ubiquitin-like modifier-activating enzyme 1 (EC 6.2.1.45) (Ubiquitin-activating enzyme E1) (Ubiquitin-activating enzyme E1 X) (Ubiquitin-like modifier-activating enzyme 1 X)	KO_2	BLAJ		0.0158801	0.0899594	KO_2.minus.BLAJ	Ube2v2:Ube2v1	Ubiquitin-conjugating enzyme E2 variant 2 (Ubc-like protein MMS2):Ubiquitin-conjugating enzyme E2 variant 1 (Fragment)	KO_2	BLAJ
0.00304044	0.101497	Psma1	Proteasome subunit alpha type-1 (Macropain subunit C2) (Multicatalytic endopeptidase complex subunit C2) (Proteasome component C2) (Proteasome nu chain)	BLAJ	WT		0.0011774	0.130788	BLAJ.minus.WT	Lamb2	Laminin subunit beta-2 (Laminin-11 subunit beta) (Laminin-14 subunit beta) (Laminin-15 subunit beta) (Laminin-3 subunit beta) (Laminin-4 subunit beta) (Laminin-7 subunit beta) (Laminin-9 subunit beta) (S-laminin subunit beta) (S-LAM beta)	BLAJ	WT		0.000282415	0.166119	KO_2.minus.BLAJ	Acp1	Low molecular weight phosphotyrosine protein phosphatase (LMW-PTP) (LMW-PTPase) (EC 3.1.3.48) (Low molecular weight cytosolic acid phosphatase) (EC 3.1.3.2)	KO_2	BLAJ		0.0158801	0.133751	KO_2.minus.BLAJ	Nhlrc1	E3 ubiquitin-protein ligase NHLRC1 (EC 2.3.2.27) (Malin) (NHL repeat-containing protein 1) (RING-type E3 ubiquitin transferase NHLRC1)	KO_2	BLAJ
0.00309389	-0.0846133	Dctn1	Dynactin subunit 1 (150 kDa dynein-associated polypeptide) (DAP-150) (DP-150) (p150-glued)	BLAJ	WT		0.00118727	0.216105	BLAJ.minus.WT	Rpl36a:Rpl36a:Gm6525:Rpl36a-ps1	60S ribosomal protein L36a (60S ribosomal protein L44):60S ribosomal protein L36a (60S ribosomal protein L44):Predicted pseudogene 6525:Ribosomal protein L36A, pseudogene 1	BLAJ	WT		0.000284936	-0.477457	KO_2.minus.BLAJ	Mettl21c	Protein-lysine methyltransferase METTL21C (EC 2.1.1.-) (Methyltransferase-like protein 21C)	KO_2	BLAJ		0.0158801	0.144232	KO_2.minus.BLAJ	Casq1	Calsequestrin-1 (Calmitine) (Calsequestrin, skeletal muscle isoform)	KO_2	BLAJ
0.00312116	-0.178695	Fam136a	Protein FAM136A	BLAJ	WT		0.00118727	0.286809	BLAJ.minus.WT	Tmcc1	Transmembrane and coiled-coil domains protein 1	BLAJ	WT		0.000287596	0.148766	KO_2.minus.BLAJ	Lypla1	Acyl-protein thioesterase 1 (APT-1) (EC 3.1.2.-) (Lysophospholipase 1) (Lysophospholipase I) (LPL-I) (LysoPLA I) (Palmitoyl-protein hydrolase) (EC 3.1.2.22)	KO_2	BLAJ		0.0158801	0.176079	KO_2.minus.BLAJ	Lsmem2	Leucine-rich single-pass membrane protein 2	KO_2	BLAJ
0.00315679	0.187004	Pdlim1	PDZ and LIM domain protein 1 (C-terminal LIM domain protein 1) (Elfin) (LIM domain protein CLP-36)	BLAJ	WT		0.00118755	0.128999	BLAJ.minus.WT	Rpl7	60S ribosomal protein L7	BLAJ	WT		0.000291075	-0.217788	KO_2.minus.BLAJ	Cfl1	Cofilin-1 (Cofilin, non-muscle isoform)	KO_2	BLAJ		0.0158801	0.253266	KO_2.minus.BLAJ	Mtco2	Cytochrome c oxidase subunit 2 (EC 7.1.1.9) (Cytochrome c oxidase polypeptide II)	KO_2	BLAJ
0.00316023	-0.176898	Khk	Ketohexokinase (EC 2.7.1.3) (Hepatic fructokinase)	BLAJ	WT		0.0011934	0.28325	BLAJ.minus.WT	Rpl30	60S ribosomal protein L30	BLAJ	WT		0.000292354	-0.432942	KO_2.minus.BLAJ	Hrg	Histidine-rich glycoprotein (Histidine-proline-rich glycoprotein) (HPRG)	KO_2	BLAJ		0.0159151	0.109154	KO_2.minus.BLAJ	Dnaja3	DnaJ homolog subfamily A member 3, mitochondrial (DnaJ protein Tid-1) (mTid-1) (Tumorous imaginal discs protein Tid56 homolog)	KO_2	BLAJ
0.00316023	-0.174806	Vdac1	Voltage-dependent anion-selective channel protein 1 (VDAC-1) (mVDAC1) (Outer mitochondrial membrane protein porin 1) (Plasmalemmal porin) (Voltage-dependent anion-selective channel protein 5) (VDAC-5) (mVDAC5)	BLAJ	WT		0.00120644	-0.168845	BLAJ.minus.WT	Cacna2d1	Voltage-dependent calcium channel subunit alpha-2/delta-1 (Voltage-gated calcium channel subunit alpha-2/delta-1) [Cleaved into: Voltage-dependent calcium channel subunit alpha-2-1; Voltage-dependent calcium channel subunit delta-1]	BLAJ	WT		0.00029473	0.21939	KO_2.minus.BLAJ	Aqp1	Aquaporin-1 (AQP-1) (Aquaporin-CHIP) (Delayed early response protein 2) (DER2) (Water channel protein for red blood cells and kidney proximal tubule)	KO_2	BLAJ		0.0159761	-0.233513	KO_2.minus.BLAJ	Arhgdib	Rho GDP-dissociation inhibitor 2 (Rho GDI 2) (D4) (Rho-GDI beta)	KO_2	BLAJ
0.00324018	0.372709	Snf8	Vacuolar-sorting protein SNF8 (ESCRT-II complex subunit VPS22)	BLAJ	WT		0.00121855	-0.172804	BLAJ.minus.WT	Atp5f1b	ATP synthase subunit beta, mitochondrial (EC 7.1.2.2) (ATP synthase F1 subunit beta)	BLAJ	WT		0.00029667	-0.424313	KO_2.minus.BLAJ	S100a11	Protein S100-A11 (Calgizzarin) (Endothelial monocyte-activating polypeptide) (EMAP) (Protein S100-C) (S100 calcium-binding protein A11)	KO_2	BLAJ		0.0163489	0.097966	KO_2.minus.BLAJ	Ndufaf2	NADH dehydrogenase [ubiquinone] 1 alpha subcomplex assembly factor 2 (Mimitin) (Myc-induced mitochondrial protein) (MMTN) (NDUFA12-like protein)	KO_2	BLAJ
0.00324216	-0.164726	Clcn1	Chloride channel protein 1 (ClC-1) (Chloride channel protein, skeletal muscle)	BLAJ	WT		0.0012459	0.16804	BLAJ.minus.WT	Myh3	Myosin-3 (Myosin heavy chain 3)	BLAJ	WT		0.00029667	0.184111	KO_2.minus.BLAJ	Myorg	Myogenesis-regulating glycosidase (EC 3.2.1.-) (Nuclear envelope transmembrane protein 37) (Uncharacterized family 31 glucosidase KIAA1161)	KO_2	BLAJ		0.016393	0.122765	KO_2.minus.BLAJ	Pptc7	Protein phosphatase PTC7 homolog (EC 3.1.3.16) (T-cell activation protein phosphatase 2C) (TA-PP2C)	KO_2	BLAJ
0.00324216	-0.10811	Atp6v1h	V-type proton ATPase subunit H (V-ATPase subunit H) (Vacuolar proton pump subunit H)	BLAJ	WT		0.0012459	0.193448	BLAJ.minus.WT	Arhgef7:Arhgef6	Rho guanine nucleotide exchange factor 7 (Beta-Pix) (PAK-interacting exchange factor beta) (p85SPR):Rho guanine nucleotide exchange factor 6 (Alpha-PIX) (Rac/Cdc42 guanine nucleotide exchange factor 6)	BLAJ	WT		0.00029667	0.191161	KO_2.minus.BLAJ	Htra2:Htra4	Serine protease HTRA2, mitochondrial (EC 3.4.21.108) (High temperature requirement protein A2) (HtrA2) (Omi stress-regulated endoprotease) (Serine protease 25) (Serine proteinase OMI):Serine protease HTRA4 (EC 3.4.21.-) (High-temperature requirement factor A4)	KO_2	BLAJ		0.0165248	-0.366976	KO_2.minus.BLAJ	Fabp5	Fatty acid-binding protein 5 (Epidermal-type fatty acid-binding protein) (E-FABP) (Fatty acid-binding protein, epidermal) (Keratinocyte lipid-binding protein) (Psoriasis-associated fatty acid-binding protein homolog) (PA-FABP)	KO_2	BLAJ
0.00324216	-0.107153	Srprb	Signal recognition particle receptor subunit beta (SR-beta)	BLAJ	WT		0.00124848	-0.329198	BLAJ.minus.WT	Dbp:Hlf	D site-binding protein (Albumin D box-binding protein) (Albumin D-element-binding protein):Hepatic leukemia factor	BLAJ	WT		0.000299443	0.311819	KO_2.minus.BLAJ	Lamp1	Lysosome-associated membrane glycoprotein 1 (LAMP-1) (Lysosome-associated membrane protein 1) (120 kDa lysosomal membrane glycoprotein) (CD107 antigen-like family member A) (LGP-120) (Lysosomal membrane glycoprotein A) (LGP-A) (P2B) (CD antigen CD107a)	KO_2	BLAJ		0.0165248	0.125477	KO_2.minus.BLAJ	Pnpo	Pyridoxine-5'-phosphate oxidase (EC 1.4.3.5) (Pyridoxamine-phosphate oxidase)	KO_2	BLAJ
0.00324216	0.176192	Rps14	40S ribosomal protein S14	BLAJ	WT		0.00125781	-0.207606	BLAJ.minus.WT	Aldh5a1	Succinate-semialdehyde dehydrogenase, mitochondrial (EC 1.2.1.24) (Aldehyde dehydrogenase family 5 member A1) (NAD(+)-dependent succinic semialdehyde dehydrogenase)	BLAJ	WT		0.000311343	0.250566	KO_2.minus.BLAJ	Ech1	Delta(3,5)-Delta(2,4)-dienoyl-CoA isomerase, mitochondrial (EC 5.3.3.-)	KO_2	BLAJ		0.0166761	0.160024	KO_2.minus.BLAJ	As3mt	Arsenite methyltransferase (EC 2.1.1.137) (Methylarsonite methyltransferase) (S-adenosyl-L-methionine:arsenic(III) methyltransferase)	KO_2	BLAJ
0.00324348	-0.169559	Csnk1e:Csnk1d:Csnk1a1	Casein kinase I isoform epsilon (CKI-epsilon) (CKIe) (EC 2.7.11.1):Casein kinase I isoform delta (CKI-delta) (CKId) (EC 2.7.11.1) (Tau-protein kinase CSNK1D) (EC 2.7.11.26):Casein kinase I isoform alpha (CKI-alpha) (EC 2.7.11.1) (CK1)	BLAJ	WT		0.00126637	-0.235881	BLAJ.minus.WT	Ndufs8	NADH dehydrogenase [ubiquinone] iron-sulfur protein 8, mitochondrial (EC 7.1.1.2) (Complex I-23kD) (CI-23kD) (NADH-ubiquinone oxidoreductase 23 kDa subunit)	BLAJ	WT		0.000311503	0.132252	KO_2.minus.BLAJ	Rabggta	Geranylgeranyl transferase type-2 subunit alpha (EC 2.5.1.60) (Geranylgeranyl transferase type II subunit alpha) (Rab geranyl-geranyltransferase subunit alpha) (Rab GG transferase alpha) (Rab GGTase alpha) (Rab geranylgeranyltransferase subunit alpha)	KO_2	BLAJ		0.0167619	0.168923	KO_2.minus.BLAJ	Ndufb1	NADH dehydrogenase [ubiquinone] 1 beta subcomplex subunit 1 (Complex I-MNLL) (CI-MNLL) (NADH-ubiquinone oxidoreductase MNLL subunit)	KO_2	BLAJ
0.00324893	-0.20285	Fabp9:Fabp4:Pmp2:Gm37389	Fatty acid-binding protein 9 (15 kDa perforatorial protein) (PERF 15) (Testis lipid-binding protein) (TLBP) (Testis-type fatty acid-binding protein) (T-FABP):Fatty acid-binding protein, adipocyte (3T3-L1 lipid-binding protein) (Adipocyte lipid-binding protein) (ALBP) (Adipocyte-type fatty acid-binding protein) (A-FABP) (AFABP) (Fatty acid-binding protein 4) (Myelin P2 protein homolog) (P15) (P2 a…	BLAJ	WT		0.00126637	-0.205896	BLAJ.minus.WT	Ctsb	Cathepsin B (EC 3.4.22.1) (Cathepsin B1) [Cleaved into: Cathepsin B light chain; Cathepsin B heavy chain]	BLAJ	WT		0.000311814	0.152696	KO_2.minus.BLAJ	Mapkapk2:Prkx:Tssk3:Mapkapk3	MAP kinase-activated protein kinase 2 (MAPK-activated protein kinase 2) (MAPKAP kinase 2) (MAPKAP-K2) (MAPKAPK-2) (MK-2) (MK2) (EC 2.7.11.1):cAMP-dependent protein kinase catalytic subunit PRKX (PrKX) (Protein kinase X) (Protein kinase X-linked) (Serine/threonine-protein kinase PRKX) (EC 2.7.11.1) (PKA-related protein kinase):Testis-specific serine/threonine-protein kinase 3 (TSK-3) (TSSK-3) (Tes…	KO_2	BLAJ		0.0167931	0.154148	KO_2.minus.BLAJ	Atp5po:Atp5o	ATP synthase subunit O, mitochondrial (ATP synthase peripheral stalk subunit OSCP) (Oligomycin sensitivity conferral protein) (OSCP):ATP synthase subunit O, mitochondrial (Oligomycin sensitivity conferral protein) (Fragment)	KO_2	BLAJ
0.00324893	0.181986	Actr2	Actin-related protein 2 (Actin-like protein 2)	BLAJ	WT		0.00129614	-0.208583	BLAJ.minus.WT	Gfm1	Elongation factor G, mitochondrial (EF-Gmt) (Elongation factor G 1, mitochondrial) (mEF-G 1) (Elongation factor G1)	BLAJ	WT		0.00031495	-0.153096	KO_2.minus.BLAJ	Gnb1:Gnb3	Guanine nucleotide-binding protein G(I)/G(S)/G(T) subunit beta-1 (Transducin beta chain 1):Guanine nucleotide-binding protein G(I)/G(S)/G(T) subunit beta-3 (Transducin beta chain 3)	KO_2	BLAJ		0.0168591	-0.152917	KO_2.minus.BLAJ	Sec31a	Protein transport protein Sec31A (SEC31-like protein 1) (SEC31-related protein A)	KO_2	BLAJ
0.00328594	-3.39877	Svs4	Seminal vesicle secretory protein 4 (Seminal vesicle protein 2) (Seminal vesicle secretory protein IV) (SVS IV)	BLAJ	WT		0.00131276	0.259582	BLAJ.minus.WT	Lratd2	LRAT domain-containing 1	BLAJ	WT		0.000324229	0.171695	KO_2.minus.BLAJ	Slc25a12	Calcium-binding mitochondrial carrier protein Aralar1 (Mitochondrial aspartate glutamate carrier 1) (Solute carrier family 25 member 12)	KO_2	BLAJ		0.0168591	0.143572	KO_2.minus.BLAJ	Acyp2	Acylphosphatase-2 (EC 3.6.1.7) (Acylphosphatase, muscle type isozyme) (Acylphosphate phosphohydrolase 2)	KO_2	BLAJ
0.00328594	0.184343	Hnrnpab	Heterogeneous nuclear ribonucleoprotein A/B (hnRNP A/B) (CArG-binding factor-A) (CBF-A)	BLAJ	WT		0.00133505	-0.147198	BLAJ.minus.WT	Sdr39u1	Epimerase family protein SDR39U1 (EC 1.1.1.-) (Short-chain dehydrogenase/reductase family 39U member 1)	BLAJ	WT		0.000328531	-0.444415	KO_2.minus.BLAJ	Clu	Clusterin (Apolipoprotein J) (Apo-J) (Clustrin) (Sulfated glycoprotein 2) (SGP-2) [Cleaved into: Clusterin beta chain; Clusterin alpha chain]	KO_2	BLAJ		0.0170043	0.0964758	KO_2.minus.BLAJ	Tapt1	Transmembrane anterior posterior transformation protein 1	KO_2	BLAJ
0.00328594	0.209137	Samhd1	Deoxynucleoside triphosphate triphosphohydrolase SAMHD1 (dNTPase) (EC 3.1.5.-) (Interferon-gamma-inducible protein Mg11) (SAM domain and HD domain-containing protein 1) (mSAMHD1)	BLAJ	WT		0.00135159	0.557239	BLAJ.minus.WT	S100a4	Protein S100-A4 (Metastasin) (Metastatic cell protein) (PEL98) (Placental calcium-binding protein) (Protein 18A2) (Protein Mts1) (S100 calcium-binding protein A4)	BLAJ	WT		0.000331868	-0.182785	KO_2.minus.BLAJ	Flot1	Flotillin-1	KO_2	BLAJ		0.0170122	-0.164877	KO_2.minus.BLAJ	Ahcyl2:Ahcyl1	Putative adenosylhomocysteinase 3 (AdoHcyase 3) (EC 3.3.1.1) (Long-IRBIT) (S-adenosyl-L-homocysteine hydrolase 3) (S-adenosylhomocysteine hydrolase-like protein 2):S-adenosylhomocysteine hydrolase-like protein 1 (IP3R-binding protein released with inositol 1,4,5-trisphosphate) (Putative adenosylhomocysteinase 2) (S-adenosyl-L-homocysteine hydrolase 2) (AdoHcyase 2)	KO_2	BLAJ
0.00333788	-0.152084	Gdi1	Rab GDP dissociation inhibitor alpha (Rab GDI alpha) (Guanosine diphosphate dissociation inhibitor 1) (GDI-1)	BLAJ	WT		0.00135664	-0.102019	BLAJ.minus.WT	Cndp2	Cytosolic non-specific dipeptidase (EC 3.4.13.18) (CNDP dipeptidase 2) (Glutamate carboxypeptidase-like protein 1) (Threonyl dipeptidase)	BLAJ	WT		0.000331868	0.179771	KO_2.minus.BLAJ	Snx27:Cytip	Sorting nexin-27:Cytohesin-interacting protein (Cytohesin-binding protein HE) (Cbp HE) (Pleckstrin homology Sec7 and coiled-coil domains-binding protein)	KO_2	BLAJ		0.0170968	0.137018	KO_2.minus.BLAJ	Cox6b1	Cytochrome c oxidase subunit 6B1 (Cytochrome c oxidase subunit VIb isoform 1) (COX VIb-1)	KO_2	BLAJ
0.00333887	0.171539	Rpl10:Rpl10:Rpl10l	60S ribosomal protein L10 (Protein QM homolog) (Ribosomal protein L10):60S ribosomal protein L10 (Protein QM homolog) (Ribosomal protein L10):60S ribosomal protein L10-like	BLAJ	WT		0.00137464	0.481177	BLAJ.minus.WT	Ndufab1	Acyl carrier protein, mitochondrial (ACP) (CI-SDAP) (NADH-ubiquinone oxidoreductase 9.6 kDa subunit)	BLAJ	WT		0.000331868	0.3851	KO_2.minus.BLAJ	Pvalb	Parvalbumin alpha	KO_2	BLAJ		0.0172073	-0.124098	KO_2.minus.BLAJ	Hnrnpab	Heterogeneous nuclear ribonucleoprotein A/B (hnRNP A/B) (CArG-binding factor-A) (CBF-A)	KO_2	BLAJ
0.00337163	-0.13114	Hspa9	Stress-70 protein, mitochondrial (75 kDa glucose-regulated protein) (GRP-75) (Heat shock 70 kDa protein 9) (Mortalin) (Peptide-binding protein 74) (PBP74) (p66 MOT)	BLAJ	WT		0.00141203	-0.154462	BLAJ.minus.WT	Ptrhd1	Putative peptidyl-tRNA hydrolase PTRHD1 (EC 3.1.1.29) (Peptidyl-tRNA hydrolase domain-containing protein 1)	BLAJ	WT		0.000338932	0.19228	KO_2.minus.BLAJ	Apmap	Adipocyte plasma membrane-associated protein (Protein DD16)	KO_2	BLAJ		0.0172183	0.279669	KO_2.minus.BLAJ	Calm1:Calm1:Calm1:Calm2:Calm2:Calm2:Calm3:Calm3:Calm3:Calml3	Calmodulin-1:Calmodulin-1:Calmodulin-1:Calmodulin-2:Calmodulin-2:Calmodulin-2:Calmodulin-3:Calmodulin-3:Calmodulin-3:Calmodulin-like protein 3 (Fragment)	KO_2	BLAJ
0.00337192	-0.124527	Atp5f1d	ATP synthase subunit delta, mitochondrial (ATP synthase F1 subunit delta) (F-ATPase delta subunit)	BLAJ	WT		0.0014191	-0.151502	BLAJ.minus.WT	Phb2	Prohibitin-2 (B-cell receptor-associated protein BAP37) (Repressor of estrogen receptor activity)	BLAJ	WT		0.000344105	0.153996	KO_2.minus.BLAJ	Gstz1	Maleylacetoacetate isomerase (MAAI) (EC 5.2.1.2) (GSTZ1-1) (Glutathione S-transferase zeta 1) (EC 2.5.1.18)	KO_2	BLAJ		0.0172727	0.195239	KO_2.minus.BLAJ	Mybpc1	Myosin-binding protein C, slow-type	KO_2	BLAJ
0.00340439	-0.71933	Mgst3	Microsomal glutathione S-transferase 3 (Microsomal GST-3) (Glutathione peroxidase MGST3) (EC 1.11.1.-) (Microsomal glutathione S-transferase III) (Microsomal GST-III)	BLAJ	WT		0.00143177	-0.179111	BLAJ.minus.WT	Uqcrc2	Cytochrome b-c1 complex subunit 2, mitochondrial (Complex III subunit 2) (Core protein II) (Ubiquinol-cytochrome-c reductase complex core protein 2)	BLAJ	WT		0.00034838	0.182134	KO_2.minus.BLAJ	Acad8	Isobutyryl-CoA dehydrogenase, mitochondrial (EC 1.3.8.-) (Acyl-CoA dehydrogenase family member 8) (ACAD-8)	KO_2	BLAJ		0.0175999	-0.149993	KO_2.minus.BLAJ	Rpl10:Rpl10:Rpl10l	60S ribosomal protein L10 (Protein QM homolog) (Ribosomal protein L10):60S ribosomal protein L10 (Protein QM homolog) (Ribosomal protein L10):60S ribosomal protein L10-like	KO_2	BLAJ
0.00342825	0.289691	Camk1	Calcium/calmodulin-dependent protein kinase type 1 (EC 2.7.11.17) (CaM kinase I) (CaM-KI) (CaM kinase I alpha) (CaMKI-alpha)	BLAJ	WT		0.00143483	0.252264	BLAJ.minus.WT	Pdia3	Protein disulfide-isomerase A3 (EC 5.3.4.1) (58 kDa glucose-regulated protein) (58 kDa microsomal protein) (p58) (Disulfide isomerase ER-60) (Endoplasmic reticulum resident protein 57) (ER protein 57) (ERp57) (Endoplasmic reticulum resident protein 60) (ER protein 60) (ERp60)	BLAJ	WT		0.000349077	-0.488364	KO_2.minus.BLAJ	S100a13	Protein S100-A13 (S100 calcium-binding protein A13)	KO_2	BLAJ		0.0175999	0.276458	KO_2.minus.BLAJ	Aldh1l1	Cytosolic 10-formyltetrahydrofolate dehydrogenase (10-FTHFDH) (FDH) (EC 1.5.1.6) (Aldehyde dehydrogenase family 1 member L1)	KO_2	BLAJ
0.0034747	-0.195651	Gpx3	Glutathione peroxidase 3 (GPx-3) (GSHPx-3) (EC 1.11.1.9) (Plasma glutathione peroxidase) (GPx-P) (GSHPx-P)	BLAJ	WT		0.00143593	-0.288794	BLAJ.minus.WT	Myoz2	Myozenin-2 (Calsarcin-1) (FATZ-related protein 2)	BLAJ	WT		0.000350985	-0.126172	KO_2.minus.BLAJ	Idh1	Isocitrate dehydrogenase [NADP] cytoplasmic (IDH) (EC 1.1.1.42) (Cytosolic NADP-isocitrate dehydrogenase) (IDP) (NADP(+)-specific ICDH) (Oxalosuccinate decarboxylase)	KO_2	BLAJ		0.0177508	-0.0957475	KO_2.minus.BLAJ	Myo18b	Myosin XVIIIb	KO_2	BLAJ
0.00350379	-0.0858836	Usp47	Ubiquitin carboxyl-terminal hydrolase 47 (EC 3.4.19.12) (Deubiquitinating enzyme 47) (Ubiquitin thioesterase 47) (Ubiquitin-specific-processing protease 47)	BLAJ	WT		0.00143593	-0.162416	BLAJ.minus.WT	Dlat	Dihydrolipoyllysine-residue acetyltransferase component of pyruvate dehydrogenase complex, mitochondrial (EC 2.3.1.12) (Dihydrolipoamide acetyltransferase component of pyruvate dehydrogenase complex) (Pyruvate dehydrogenase complex component E2) (PDC-E2) (PDCE2)	BLAJ	WT		0.000351889	-0.302305	KO_2.minus.BLAJ	Rnh1	Ribonuclease inhibitor (Ribonuclease/angiogenin inhibitor 1)	KO_2	BLAJ		0.0178892	0.279716	KO_2.minus.BLAJ	Myom3	Myomesin-3 (Myomesin family member 3)	KO_2	BLAJ
0.00350379	0.117295	Sae1	SUMO-activating enzyme subunit 1 (Ubiquitin-like 1-activating enzyme E1A) [Cleaved into: SUMO-activating enzyme subunit 1, N-terminally processed]	BLAJ	WT		0.0014583	-0.244466	BLAJ.minus.WT	Zbed5:Chchd2	SCAN domain containing 3 (Zinc finger, BED type-containing 5):Coiled-coil-helix-coiled-coil-helix domain-containing protein 2	BLAJ	WT		0.000351889	0.29848	KO_2.minus.BLAJ	Sbk2	Serine/threonine-protein kinase SBK2 (EC 2.7.11.1) (SH3-binding domain kinase family member 2) (Sugen kinase 69) (SgK069)	KO_2	BLAJ		0.0179027	-0.182945	KO_2.minus.BLAJ	Sub1	Activated RNA polymerase II transcriptional coactivator p15 (Positive cofactor 4) (PC4) (SUB1 homolog) (Single-stranded DNA-binding protein p9) (p14)	KO_2	BLAJ
0.00351294	-0.0871462	Pdk1	[Pyruvate dehydrogenase (acetyl-transferring)] kinase isozyme 1, mitochondrial (EC 2.7.11.2) (Pyruvate dehydrogenase kinase isoform 1) (PDH kinase 1)	BLAJ	WT		0.00147108	0.128334	BLAJ.minus.WT	Kpna1:Kpna6	Importin subunit alpha-5 (Importin alpha-S1) (Karyopherin subunit alpha-1) (Nucleoprotein interactor 1) (NPI-1) (RAG cohort protein 2) (SRP1-beta):Importin subunit alpha-7 (Importin alpha-S2) (Karyopherin subunit alpha-6)	BLAJ	WT		0.000351925	-0.359489	KO_2.minus.BLAJ	Sar1b	GTP-binding protein SAR1b	KO_2	BLAJ		0.0179027	-0.103916	KO_2.minus.BLAJ	Rps10	40S ribosomal protein S10	KO_2	BLAJ
0.0035155	-0.118071	Fh:Fh1	Fumarate hydratase, mitochondrial (Fumarase) (EC 4.2.1.2) (EF-3):Fumarate hydratase 1 (Fragment)	BLAJ	WT		0.00150078	0.171808	BLAJ.minus.WT	Fhod1	FH1/FH2 domain-containing protein 1 (Formin homolog overexpressed in spleen 1) (FHOS) (Formin homology 2 domain-containing protein 1)	BLAJ	WT		0.000354189	-0.395835	KO_2.minus.BLAJ	Ttr	Transthyretin (Prealbumin)	KO_2	BLAJ		0.0180946	0.0832334	KO_2.minus.BLAJ	Tpi1	Triosephosphate isomerase (TIM) (EC 5.3.1.1) (Methylglyoxal synthase) (EC 4.2.3.3) (Triose-phosphate isomerase)	KO_2	BLAJ
0.00353455	0.192067	Rpl32:Rpl32-ps	60S ribosomal protein L32:Putative 60S ribosomal protein L32'	BLAJ	WT		0.00152057	-0.135145	BLAJ.minus.WT	Ppia	Peptidyl-prolyl cis-trans isomerase A (PPIase A) (EC 5.2.1.8) (Cyclophilin A) (Cyclosporin A-binding protein) (Rotamase A) (SP18) [Cleaved into: Peptidyl-prolyl cis-trans isomerase A, N-terminally processed]	BLAJ	WT		0.000368075	0.270768	KO_2.minus.BLAJ	NA	UPF0598 protein C8orf82 homolog	KO_2	BLAJ		0.0181956	-0.101023	KO_2.minus.BLAJ	Hnrnpa3	Heterogeneous nuclear ribonucleoprotein A3 (hnRNP A3)	KO_2	BLAJ
0.00358567	-0.214803	Mtap	S-methyl-5'-thioadenosine phosphorylase (EC 2.4.2.28) (5'-methylthioadenosine phosphorylase) (MTA phosphorylase) (MTAP) (MTAPase)	BLAJ	WT		0.00155898	0.137677	BLAJ.minus.WT	Clic5	Chloride intracellular channel protein 5	BLAJ	WT		0.000368807	-0.299246	KO_2.minus.BLAJ	Ccdc43	Coiled-coil domain-containing protein 43	KO_2	BLAJ		0.018335	0.139229	KO_2.minus.BLAJ	Ndufs1	NADH-ubiquinone oxidoreductase 75 kDa subunit, mitochondrial (EC 7.1.1.2) (Complex I-75kD) (CI-75kD)	KO_2	BLAJ
0.00360696	-0.256134	Nup133	Nuclear pore complex protein Nup133 (133 kDa nucleoporin) (Nucleoporin Nup133)	BLAJ	WT		0.00155898	0.196678	BLAJ.minus.WT	Esyt1	Extended synaptotagmin-1 (E-Syt1) (Membrane-bound C2 domain-containing protein)	BLAJ	WT		0.000373603	0.145032	KO_2.minus.BLAJ	Lrrc39	Leucine-rich repeat-containing protein 39 (Myosin-interacting M-band-associated stress-responsive protein) (Myomasp)	KO_2	BLAJ		0.0185542	-0.297467	KO_2.minus.BLAJ	Dpysl3	Dihydropyrimidinase-related protein 3 (DRP-3) (Unc-33-like phosphoprotein 1) (ULIP-1)	KO_2	BLAJ
0.00366373	-0.168609	Zmpste24	CAAX prenyl protease 1 homolog (EC 3.4.24.84) (Farnesylated proteins-converting enzyme 1) (FACE-1) (Prenyl protein-specific endoprotease 1) (Zinc metalloproteinase Ste24 homolog)	BLAJ	WT		0.00155898	0.218409	BLAJ.minus.WT	Srsf6:Srsf4	Serine/arginine-rich splicing factor 6 (Pre-mRNA-splicing factor SRP55) (Splicing factor, arginine/serine-rich 6):Serine/arginine-rich-splicing factor 4	BLAJ	WT		0.000378583	0.153353	KO_2.minus.BLAJ	Vps36	Vacuolar protein-sorting-associated protein 36 (ESCRT-II complex subunit VPS36)	KO_2	BLAJ		0.0187276	0.70048	KO_2.minus.BLAJ	Rock1	Rho-associated protein kinase 1 (EC 2.7.11.1) (Rho-associated, coiled-coil-containing protein kinase 1) (Rho-associated, coiled-coil-containing protein kinase I) (ROCK-I) (p160 ROCK-1) (p160ROCK)	KO_2	BLAJ
0.00366943	0.178832	Erh:Erh	Enhancer of rudimentary homolog (Mer):Enhancer of rudimentary homolog (Mer)	BLAJ	WT		0.00157841	-0.167706	BLAJ.minus.WT	Maob	Amine oxidase [flavin-containing] B (EC 1.4.3.4) (Monoamine oxidase type B) (MAO-B)	BLAJ	WT		0.000382338	-0.265678	KO_2.minus.BLAJ	Snx9	Sorting nexin-9	KO_2	BLAJ		0.0187945	-0.238415	KO_2.minus.BLAJ	Ftl1:Ftl2:Ftl1-ps1	Ferritin light chain 1 (Ferritin L subunit 1):Ferritin light chain 2 (Ferritin L subunit 2) (Ferritin subunit LG):Ferritin light polypeptide 1, pseudogene 1 (Fragment)	KO_2	BLAJ
0.00368799	-0.151595	Apmap	Adipocyte plasma membrane-associated protein (Protein DD16)	BLAJ	WT		0.00157841	0.110112	BLAJ.minus.WT	Atp2b1:Atp2b2	Plasma membrane calcium-transporting ATPase 1 (EC 7.2.2.10) (Plasma membrane calcium ATPase isoform 1) (PMCA1) (Plasma membrane calcium pump isoform 1):Plasma membrane calcium-transporting ATPase 2 (PMCA2) (EC 7.2.2.10) (Plasma membrane calcium ATPase isoform 2) (Plasma membrane calcium pump isoform 2)	BLAJ	WT		0.000382338	0.301075	KO_2.minus.BLAJ	Oxnad1	Oxidoreductase NAD-binding domain-containing protein 1 (EC 1.-.-.-)	KO_2	BLAJ		0.0187945	-0.2205	KO_2.minus.BLAJ	Tceal5	Transcription elongation factor A protein-like 5 (TCEA-like protein 5) (Transcription elongation factor S-II protein-like 5)	KO_2	BLAJ
0.00368799	-0.119321	Prkar2b:Prkar2a	cAMP-dependent protein kinase type II-beta regulatory subunit:cAMP-dependent protein kinase type II-alpha regulatory subunit	BLAJ	WT		0.00157841	0.193682	BLAJ.minus.WT	Add1	Alpha-adducin (Erythrocyte adducin subunit alpha)	BLAJ	WT		0.00038391	-0.228467	KO_2.minus.BLAJ	Smtnl2	Smoothelin-like protein 2	KO_2	BLAJ		0.0190524	0.284225	KO_2.minus.BLAJ	Acox1	Peroxisomal acyl-coenzyme A oxidase 1 (AOX) (EC 1.3.3.6) (Palmitoyl-CoA oxidase) [Cleaved into: Peroxisomal acyl-CoA oxidase 1, A chain; Peroxisomal acyl-CoA oxidase 1, B chain; Peroxisomal acyl-CoA oxidase 1, C chain]	KO_2	BLAJ
0.00368799	0.115804	Psmc6	26S proteasome regulatory subunit 10B (26S proteasome AAA-ATPase subunit RPT4) (Proteasome 26S subunit ATPase 6) (Proteasome subunit p42)	BLAJ	WT		0.00157843	-0.212674	BLAJ.minus.WT	Acad12	Acyl-Coenzyme A dehydrogenase family, member 12	BLAJ	WT		0.000384325	-0.257387	KO_2.minus.BLAJ	Map1lc3b	Microtubule-associated proteins 1A/1B light chain 3B (Autophagy-related protein LC3 B) (Autophagy-related ubiquitin-like modifier LC3 B) (MAP1 light chain 3-like protein 2) (MAP1A/MAP1B light chain 3 B) (MAP1A/MAP1B LC3 B) (Microtubule-associated protein 1 light chain 3 beta)	KO_2	BLAJ		0.0191649	-0.146802	KO_2.minus.BLAJ	Mettl26	Methyltransferase-like 26	KO_2	BLAJ
0.00368799	0.303238	Plp2:Plp2	Proteolipid protein 2:Proteolipid protein 2	BLAJ	WT		0.00159286	0.121828	BLAJ.minus.WT	Ybx3	Y-box-binding protein 3 (Cold shock domain-containing protein A) (DNA-binding protein A) (Y-box protein 3)	BLAJ	WT		0.000396285	0.156702	KO_2.minus.BLAJ	Cisd2	CDGSH iron-sulfur domain-containing protein 2 (MitoNEET-related 1 protein) (Miner1) (Nervous system overexpressed protein 70)	KO_2	BLAJ		0.0193441	0.111764	KO_2.minus.BLAJ	Hint1	Adenosine 5'-monophosphoramidase HINT1 (EC 3.9.1.-) (Desumoylating isopeptidase HINT1) (EC 3.4.22.-) (Histidine triad nucleotide-binding protein 1) (Protein kinase C inhibitor 1) (Protein kinase C-interacting protein 1) (PKCI-1)	KO_2	BLAJ
0.00373071	-0.100246	Iscu	Iron-sulfur cluster assembly enzyme ISCU, mitochondrial (NifU-like N-terminal domain-containing protein) (NifU-like protein)	BLAJ	WT		0.00160256	-0.321777	BLAJ.minus.WT	Dglucy	D-glutamate cyclase, mitochondrial (EC 4.2.1.48)	BLAJ	WT		0.000396609	0.173215	KO_2.minus.BLAJ	Tmem126a	Transmembrane protein 126A	KO_2	BLAJ		0.0194642	0.13315	KO_2.minus.BLAJ	Auh	Methylglutaconyl-CoA hydratase, mitochondrial (3-MG-CoA hydratase) (EC 4.2.1.18) (AU-specific RNA-binding enoyl-CoA hydratase) (AU-binding enoyl-CoA hydratase) (muAUH) (Itaconyl-CoA hydratase) (EC 4.2.1.56)	KO_2	BLAJ
0.0037474	-0.120224	Acad9	Complex I assembly factor ACAD9, mitochondrial (Acyl-CoA dehydrogenase family member 9) (ACAD-9) (EC 1.3.8.-)	BLAJ	WT		0.00160358	-0.161856	BLAJ.minus.WT	Fh:Fh1	Fumarate hydratase, mitochondrial (Fumarase) (EC 4.2.1.2) (EF-3):Fumarate hydratase 1 (Fragment)	BLAJ	WT		0.00039665	-0.306061	KO_2.minus.BLAJ	Manf	Mesencephalic astrocyte-derived neurotrophic factor	KO_2	BLAJ		0.0196004	-0.100498	KO_2.minus.BLAJ	Clptm1	Cleft lip and palate transmembrane protein 1 homolog (Thymic epithelial cell surface antigen)	KO_2	BLAJ
0.0037474	0.213204	Arf4	ADP-ribosylation factor 4	BLAJ	WT		0.00162299	0.123734	BLAJ.minus.WT	Trip10	Cdc42-interacting protein 4 (Thyroid receptor-interacting protein 10) (TR-interacting protein 10) (TRIP-10)	BLAJ	WT		0.000398358	-0.167731	KO_2.minus.BLAJ	Rragb:Rraga	Ras-related GTP-binding protein B (Rag B) (RagB) (EC 3.6.5.-):Ras-related GTP-binding protein A (Rag A) (RagA) (EC 3.6.5.-)	KO_2	BLAJ		0.0196543	-0.0891119	KO_2.minus.BLAJ	Caprin1	Caprin-1 (Cytoplasmic activation- and proliferation-associated protein 1) (GPI-anchored membrane protein 1) (GPI-anchored protein p137) (GPI-p137) (p137GPI) (Membrane component chromosome 11 surface marker 1) (RNA granule protein 105)	KO_2	BLAJ
0.003749	-0.157223	Echs1	Enoyl-CoA hydratase, mitochondrial (mECH) (mECH1) (EC 4.2.1.17) (EC 5.3.3.8) (Enoyl-CoA hydratase 1) (ECHS1) (Short-chain enoyl-CoA hydratase) (SCEH)	BLAJ	WT		0.0016451	-0.328515	BLAJ.minus.WT	Cat	Catalase (EC 1.11.1.6)	BLAJ	WT		0.000398358	-0.159338	KO_2.minus.BLAJ	Dffa	DNA fragmentation factor subunit alpha (DNA fragmentation factor 45 kDa subunit) (DFF-45) (Inhibitor of CAD) (ICAD)	KO_2	BLAJ		0.0198302	-0.115463	KO_2.minus.BLAJ	Rab7a:Rab7	Ras-related protein Rab-7a (EC 3.6.5.2):RAB7, member RAS oncogene family (Fragment)	KO_2	BLAJ
0.00376448	0.15557	Fbl	rRNA 2'-O-methyltransferase fibrillarin (EC 2.1.1.-) (Histone-glutamine methyltransferase) (Nucleolar protein 1) (U6 snRNA 2'-O-methyltransferase fibrillarin)	BLAJ	WT		0.00165065	-0.198604	BLAJ.minus.WT	Ndufb4	NADH dehydrogenase [ubiquinone] 1 beta subcomplex subunit 4 (Complex I-B15) (CI-B15) (NADH-ubiquinone oxidoreductase B15 subunit)	BLAJ	WT		0.000398906	-0.289067	KO_2.minus.BLAJ	Nucb1	Nucleobindin-1 (CALNUC)	KO_2	BLAJ		0.0198302	0.25626	KO_2.minus.BLAJ	Mfn1	Mitofusin-1 (EC 3.6.5.-) (Transmembrane GTPase MFN1)	KO_2	BLAJ
0.00378647	0.252287	Pdia3	Protein disulfide-isomerase A3 (EC 5.3.4.1) (58 kDa glucose-regulated protein) (58 kDa microsomal protein) (p58) (Disulfide isomerase ER-60) (Endoplasmic reticulum resident protein 57) (ER protein 57) (ERp57) (Endoplasmic reticulum resident protein 60) (ER protein 60) (ERp60)	BLAJ	WT		0.00166291	-0.127122	BLAJ.minus.WT	Nme2:Nme1:Gm20390	Nucleoside diphosphate kinase B (NDK B) (NDP kinase B) (EC 2.7.4.6) (Histidine protein kinase NDKB) (EC 2.7.13.3) (P18) (nm23-M2):Nucleoside diphosphate kinase (EC 2.7.4.6) (Fragment):Nucleoside diphosphate kinase (EC 2.7.4.6)	BLAJ	WT		0.000406459	-0.227551	KO_2.minus.BLAJ	Hnrnpl	Heterogeneous nuclear ribonucleoprotein L (hnRNP L)	KO_2	BLAJ		0.0198563	-0.134413	KO_2.minus.BLAJ	Hk1	Hexokinase-1 (EC 2.7.1.1) (Hexokinase type I) (HK I) (Hexokinase, tumor isozyme)	KO_2	BLAJ
0.00389912	0.149272	Hsp90b1	Endoplasmin (94 kDa glucose-regulated protein) (GRP-94) (Endoplasmic reticulum resident protein 99) (ERp99) (Heat shock protein 90 kDa beta member 1) (Polymorphic tumor rejection antigen 1) (Tumor rejection antigen gp96)	BLAJ	WT		0.00169694	-0.175805	BLAJ.minus.WT	Flad1	FAD synthase (EC 2.7.7.2) (FAD pyrophosphorylase) (FMN adenylyltransferase) (Flavin adenine dinucleotide synthase) [Includes: Molybdenum cofactor biosynthesis protein-like region; FAD synthase region]	BLAJ	WT		0.000406459	-0.162696	KO_2.minus.BLAJ	Mat2a	S-adenosylmethionine synthase isoform type-2 (AdoMet synthase 2) (EC 2.5.1.6) (Methionine adenosyltransferase 2) (MAT 2)	KO_2	BLAJ		0.0198948	-0.189326	KO_2.minus.BLAJ	Igfbp5	Insulin-like growth factor-binding protein 5 (IBP-5) (IGF-binding protein 5) (IGFBP-5)	KO_2	BLAJ
0.00397198	-0.135475	Isca2	Iron-sulfur cluster assembly 2 homolog, mitochondrial (HESB-like domain-containing protein 1)	BLAJ	WT		0.00171332	-0.161949	BLAJ.minus.WT	Capns1:Capns2	Calpain small subunit 1 (CSS1) (Calcium-activated neutral proteinase small subunit) (CANP small subunit) (Calcium-dependent protease small subunit) (CDPS) (Calcium-dependent protease small subunit 1) (Calpain regulatory subunit):Calpain small subunit 2 (CSS2) (Calcium-dependent protease small subunit 2)	BLAJ	WT		0.000406459	0.212183	KO_2.minus.BLAJ	Dmac1	Distal membrane-arm assembly complex protein 1 (Transmembrane protein 261)	KO_2	BLAJ		0.0198948	0.169367	KO_2.minus.BLAJ	Hint2	Adenosine 5'-monophosphoramidase HINT2 (EC 3.9.1.-) (HINT-3) (Histidine triad nucleotide-binding protein 2, mitochondrial) (HINT-2)	KO_2	BLAJ
0.00398825	-0.67961	Smc3	Structural maintenance of chromosomes protein 3 (SMC protein 3) (SMC-3) (Basement membrane-associated chondroitin proteoglycan) (Bamacan) (Chondroitin sulfate proteoglycan 6) (Chromosome segregation protein SmcD) (Mad member-interacting protein 1)	BLAJ	WT		0.00171332	-0.147123	BLAJ.minus.WT	Mrps36	Alpha-ketoglutarate dehydrogenase component 4	BLAJ	WT		0.00040883	0.148543	KO_2.minus.BLAJ	Fn3k	Fructosamine-3-kinase (EC 2.7.1.171) (Protein-psicosamine 3-kinase FN3K) (Protein-ribulosamine 3-kinase FN3K) (EC 2.7.1.172)	KO_2	BLAJ		0.0199342	-0.0945066	KO_2.minus.BLAJ	Sh3glb2:Sh3glb1	Endophilin-B2 (SH3 domain-containing GRB2-like protein B2):Endophilin-B1 (SH3 domain-containing GRB2-like protein B1)	KO_2	BLAJ
0.00398825	0.983541	Tnnc1	Troponin C, slow skeletal and cardiac muscles (TN-C)	BLAJ	WT		0.00176845	0.29905	BLAJ.minus.WT	Cap1	Adenylyl cyclase-associated protein 1 (CAP 1)	BLAJ	WT		0.000411177	-0.183502	KO_2.minus.BLAJ	Fkbp3	Peptidyl-prolyl cis-trans isomerase FKBP3 (PPIase FKBP3) (EC 5.2.1.8) (25 kDa FK506-binding protein) (25 kDa FKBP) (FKBP-25) (FK506-binding protein 3) (FKBP-3) (Immunophilin FKBP25) (Rapamycin-selective 25 kDa immunophilin) (Rotamase)	KO_2	BLAJ		0.0201085	-0.0983637	KO_2.minus.BLAJ	Wdr1	WD repeat-containing protein 1 (Actin-interacting protein 1) (AIP1)	KO_2	BLAJ
0.00398932	-0.12737	Nsf	Vesicle-fusing ATPase (EC 3.6.4.6) (N-ethylmaleimide-sensitive fusion protein) (NEM-sensitive fusion protein) (Suppressor of K(+) transport growth defect 2) (Protein SKD2) (Vesicular-fusion protein NSF)	BLAJ	WT		0.00177665	-0.333239	BLAJ.minus.WT	Alb	Albumin	BLAJ	WT		0.000411177	-0.166489	KO_2.minus.BLAJ	Eprs1:Eprs:Qars	Bifunctional glutamate/proline--tRNA ligase (Bifunctional aminoacyl-tRNA synthetase) [Includes: Glutamate--tRNA ligase (EC 6.1.1.17) (Glutamyl-tRNA synthetase) (GluRS); Proline--tRNA ligase (EC 6.1.1.15) (Prolyl-tRNA synthetase) (ProRS)]:Glutamyl-prolyl-tRNA synthetase:Glutaminyl-tRNA synthetase (Fragment)	KO_2	BLAJ		0.0205058	0.0762166	KO_2.minus.BLAJ	Akr7a2	Aflatoxin B1 aldehyde reductase member 2 (EC 1.1.1.n11) (Succinic semialdehyde reductase) (SSA reductase)	KO_2	BLAJ
0.00398932	0.199604	Sh3glb1	Endophilin-B1 (SH3 domain-containing GRB2-like protein B1)	BLAJ	WT		0.00177665	0.189679	BLAJ.minus.WT	Prmt5	Protein arginine N-methyltransferase 5 (Prmt5) (EC 2.1.1.320) (Histone-arginine N-methyltransferase PRMT5) (Jak-binding protein 1) (Shk1 kinase-binding protein 1 homolog) (SKB1 homolog)	BLAJ	WT		0.000418259	-0.242135	KO_2.minus.BLAJ	Pdia6	Protein disulfide-isomerase A6 (EC 5.3.4.1) (Thioredoxin domain-containing protein 7)	KO_2	BLAJ		0.0205229	0.289052	KO_2.minus.BLAJ	Prkaca	cAMP-dependent protein kinase catalytic subunit alpha (PKA C-alpha) (EC 2.7.11.11)	KO_2	BLAJ
0.00398932	0.249342	Acot9:Acot10	Acyl-coenzyme A thioesterase 9, mitochondrial (Acyl-CoA thioesterase 9) (EC 3.1.2.-) (Acyl coenzyme A thioester hydrolase 2) (MTE-2) (Acyl-CoA thioester hydrolase 9) (Mitochondrial 48 kDa acyl-CoA thioester hydrolase 1) (Mt-ACT48.1) (Protein U8) (p48):Acyl-coenzyme A thioesterase 10, mitochondrial (Acyl-CoA thioesterase 10) (EC 3.1.2.-) (Mitochondrial 48 kDa acyl-CoA thioester hydrolase 2) (Mt-AC…	BLAJ	WT		0.00179277	-0.296468	BLAJ.minus.WT	Aoc3:Aoc2	Membrane primary amine oxidase (EC 1.4.3.21) (Copper amine oxidase) (Semicarbazide-sensitive amine oxidase) (SSAO) (Vascular adhesion protein 1) (VAP-1):Retina-specific copper amine oxidase (RAO) (EC 1.4.3.21) (Amine oxidase [copper-containing])	BLAJ	WT		0.000418259	0.223038	KO_2.minus.BLAJ	Cox7a1	Cytochrome c oxidase subunit 7A1, mitochondrial (Cytochrome c oxidase subunit VIIa-heart) (Cytochrome c oxidase subunit VIIa-H) (Cytochrome c oxidase subunit VIIa-muscle) (Cytochrome c oxidase subunit VIIa-M)	KO_2	BLAJ		0.0205235	-0.110195	KO_2.minus.BLAJ	Rpl23a	60S ribosomal protein L23a	KO_2	BLAJ
0.00404069	-0.131004	Cacna1d:Cacna1c:Cacna1f:Cacna1s	Voltage-dependent L-type calcium channel subunit alpha-1D (Calcium channel, L type, alpha-1 polypeptide isoform 2) (Voltage-gated calcium channel subunit alpha Cav1.3):Voltage-dependent L-type calcium channel subunit alpha-1C (Calcium channel, L type, alpha-1 polypeptide, isoform 1, cardiac muscle) (MELC-CC) (Mouse brain class C) (MBC) (Voltage-gated calcium channel subunit alpha Cav1.2):Voltage-…	BLAJ	WT		0.00180093	0.107395	BLAJ.minus.WT	Rgs22:Psmd5	Regulator of G-protein signaling 22:26S proteasome non-ATPase regulatory subunit 5 (26S protease subunit S5 basic) (26S proteasome subunit S5B)	BLAJ	WT		0.000423179	-0.312797	KO_2.minus.BLAJ	Cast	Calpastatin (Calpain inhibitor)	KO_2	BLAJ		0.0205598	0.11083	KO_2.minus.BLAJ	Pdk2	[Pyruvate dehydrogenase (acetyl-transferring)] kinase isozyme 2, mitochondrial (EC 2.7.11.2) (Pyruvate dehydrogenase kinase isoform 2) (PDH kinase 2)	KO_2	BLAJ
0.00404069	0.119992	Rps16	40S ribosomal protein S16	BLAJ	WT		0.00180387	0.161124	BLAJ.minus.WT	Copb2	Coatomer subunit beta' (Beta'-coat protein) (Beta'-COP) (p102)	BLAJ	WT		0.000424654	-0.229928	KO_2.minus.BLAJ	Smpx	Small muscular protein (Stretch-responsive skeletal muscle protein) (Chisel protein)	KO_2	BLAJ		0.0205914	0.0848103	KO_2.minus.BLAJ	Abcb7	Iron-sulfur clusters transporter ABCB7, mitochondrial (ATP-binding cassette sub-family B member 7, mitochondrial) (ATP-binding cassette transporter 7) (ABC transporter 7 protein)	KO_2	BLAJ
0.00406229	-0.221104	mt-Nd2	NADH-ubiquinone oxidoreductase chain 2 (EC 7.1.1.2) (NADH dehydrogenase subunit 2)	BLAJ	WT		0.00180387	0.176255	BLAJ.minus.WT	Zc3h15	Zinc finger CCCH domain-containing protein 15 (DRG family-regulatory protein 1) (Epo-immediate response gene protein FM22)	BLAJ	WT		0.000424654	-0.212166	KO_2.minus.BLAJ	Homer1:Homer3:Homer2	Homer protein homolog 1 (Homer-1) (VASP/Ena-related gene up-regulated during seizure and LTP 1) (Vesl-1):Homer protein homolog 3 (Homer-3):Homer protein homolog 2 (Homer-2) (Cupidin) (VASP/Ena-related gene up-regulated during seizure and LTP 2) (Vesl-2)	KO_2	BLAJ		0.0206055	-0.261932	KO_2.minus.BLAJ	Serpina1d	Alpha-1-antitrypsin 1-4 (Alpha-1 protease inhibitor 4) (Serine protease inhibitor 1-4) (Serine protease inhibitor A1d) (Serpin A1d)	KO_2	BLAJ
0.00410679	0.115831	Capza1	F-actin-capping protein subunit alpha-1 (CapZ alpha-1)	BLAJ	WT		0.00182111	-0.664036	BLAJ.minus.WT	Bsdc1	BSD domain-containing protein 1	BLAJ	WT		0.000430637	0.177246	KO_2.minus.BLAJ	Grhpr	Glyoxylate reductase/hydroxypyruvate reductase (EC 1.1.1.79) (EC 1.1.1.81)	KO_2	BLAJ		0.0206078	0.0944062	KO_2.minus.BLAJ	Nln:Thop1	Neurolysin, mitochondrial (EC 3.4.24.16) (Microsomal endopeptidase) (MEP) (Mitochondrial oligopeptidase M) (Neurotensin endopeptidase):Thimet oligopeptidase (EC 3.4.24.15)	KO_2	BLAJ
0.00412953	0.213926	Pabpc1:Pabpc6	Polyadenylate-binding protein 1 (PABP-1) (Poly(A)-binding protein 1):Polyadenylate-binding protein (PABP)	BLAJ	WT		0.00182111	0.124177	BLAJ.minus.WT	Rpl18	60S ribosomal protein L18	BLAJ	WT		0.000430637	0.249001	KO_2.minus.BLAJ	Ldhb	L-lactate dehydrogenase B chain (LDH-B) (EC 1.1.1.27) (LDH heart subunit) (LDH-H)	KO_2	BLAJ		0.0206213	0.12732	KO_2.minus.BLAJ	Tomm20	Mitochondrial import receptor subunit TOM20 homolog (Mitochondrial 20 kDa outer membrane protein) (Outer mitochondrial membrane receptor Tom20)	KO_2	BLAJ
0.00413434	0.163106	Fhod1	FH1/FH2 domain-containing protein 1 (Formin homolog overexpressed in spleen 1) (FHOS) (Formin homology 2 domain-containing protein 1)	BLAJ	WT		0.00182698	-0.241804	BLAJ.minus.WT	Ggct	Gamma-glutamylcyclotransferase (EC 4.3.2.9)	BLAJ	WT		0.000442299	-0.187108	KO_2.minus.BLAJ	Dpt	Dermatopontin (Early quiescence protein 1) (EQ-1) (Tyrosine-rich acidic matrix protein) (TRAMP)	KO_2	BLAJ		0.0206715	0.107511	KO_2.minus.BLAJ	Cobl	Protein cordon-bleu	KO_2	BLAJ
0.00415411	-0.265234	Myh3	Myosin-3 (Myosin heavy chain 3)	BLAJ	WT		0.00182926	0.178074	BLAJ.minus.WT	Tbc1d1	TBC1 domain family member 1	BLAJ	WT		0.000447859	0.139928	KO_2.minus.BLAJ	Ddx58	Antiviral innate immune response receptor RIG-I (DEAD box protein 58) (Probable ATP-dependent RNA helicase DDX58) (EC 3.6.4.13) (RIG-I-like receptor 1) (RLR-1) (Retinoic acid-inducible gene 1 protein) (RIG-1) (Retinoic acid-inducible gene I protein) (RIG-I)	KO_2	BLAJ		0.0207689	0.0911937	KO_2.minus.BLAJ	Ttn	Titin (EC 2.7.11.1) (Connectin)	KO_2	BLAJ
0.00427276	-0.124371	Crat	Carnitine O-acetyltransferase (Carnitine acetylase) (EC 2.3.1.137) (EC 2.3.1.7) (Carnitine acetyltransferase) (CAT) (CrAT)	BLAJ	WT		0.00183236	0.296695	BLAJ.minus.WT	Arhgdib	Rho GDP-dissociation inhibitor 2 (Rho GDI 2) (D4) (Rho-GDI beta)	BLAJ	WT		0.000464398	-0.173676	KO_2.minus.BLAJ	Arhgdib	Rho GDP-dissociation inhibitor 2 (Rho GDI 2) (D4) (Rho-GDI beta)	KO_2	BLAJ		0.0210029	-0.099466	KO_2.minus.BLAJ	Hdgf	Hepatoma-derived growth factor (HDGF)	KO_2	BLAJ
0.00427276	0.168332	Ace	Angiotensin-converting enzyme (ACE) (EC 3.2.1.-) (EC 3.4.15.1) (Dipeptidyl carboxypeptidase I) (Kininase II) (CD antigen CD143) [Cleaved into: Angiotensin-converting enzyme, soluble form]	BLAJ	WT		0.00185068	-0.143075	BLAJ.minus.WT	Gnb4:Gnb2	Guanine nucleotide-binding protein subunit beta-4 (Transducin beta chain 4):Guanine nucleotide-binding protein G(I)/G(S)/G(T) subunit beta-2 (G protein subunit beta-2) (Transducin beta chain 2)	BLAJ	WT		0.000467935	-0.133287	KO_2.minus.BLAJ	Hnrnpa0	Heterogeneous nuclear ribonucleoprotein A0 (hnRNP A0)	KO_2	BLAJ		0.0211427	-0.130497	KO_2.minus.BLAJ	Ranbp1	Ran-specific GTPase-activating protein (HpaII tiny fragments locus 9a protein) (Ran-binding protein 1) (RANBP1)	KO_2	BLAJ
0.0043216	-0.181859	Pmpcb	Mitochondrial-processing peptidase subunit beta (EC 3.4.24.64) (Beta-MPP) (P-52)	BLAJ	WT		0.00187781	0.120964	BLAJ.minus.WT	Lars1:Lars	Leucine--tRNA ligase, cytoplasmic (EC 6.1.1.4) (Leucyl-tRNA synthetase) (LeuRS):Leucyl-tRNA synthetase (Fragment)	BLAJ	WT		0.000468639	0.318602	KO_2.minus.BLAJ	Nqo1	NAD(P)H dehydrogenase [quinone] 1 (EC 1.6.5.2) (Azoreductase) (DT-diaphorase) (DTD) (Menadione reductase) (NAD(P)H:quinone oxidoreductase 1) (Phylloquinone reductase) (Quinone reductase 1) (QR1)	KO_2	BLAJ		0.0212843	0.0742565	KO_2.minus.BLAJ	Nek9	Serine/threonine-protein kinase Nek9 (EC 2.7.11.1) (Nercc1 kinase) (Never in mitosis A-related kinase 9) (NimA-related protein kinase 9)	KO_2	BLAJ
0.0043216	-0.107418	Arih1	E3 ubiquitin-protein ligase ARIH1 (EC 2.3.2.31) (Protein ariadne-1 homolog) (ARI-1) (RING-type E3 ubiquitin transferase ARIH1) (UbcH7-binding protein) (UbcM4-interacting protein 77) (Ubiquitin-conjugating enzyme E2-binding protein 1)	BLAJ	WT		0.00187781	0.291613	BLAJ.minus.WT	Copb1	Coatomer subunit beta (Beta-coat protein) (Beta-COP)	BLAJ	WT		0.00047345	-0.0953872	KO_2.minus.BLAJ	Elavl1	ELAV-like protein 1 (Elav-like generic protein) (Hu-antigen R) (HuR) (MelG)	KO_2	BLAJ		0.0219806	-0.0930596	KO_2.minus.BLAJ	Eprs1:Eprs	Bifunctional glutamate/proline--tRNA ligase (Bifunctional aminoacyl-tRNA synthetase) [Includes: Glutamate--tRNA ligase (EC 6.1.1.17) (Glutamyl-tRNA synthetase) (GluRS); Proline--tRNA ligase (EC 6.1.1.15) (Prolyl-tRNA synthetase) (ProRS)]:Glutamyl-prolyl-tRNA synthetase	KO_2	BLAJ
0.0043216	-0.101621	Dusp23	Dual specificity protein phosphatase 23 (EC 3.1.3.16) (EC 3.1.3.48) (Low molecular mass dual specificity phosphatase 3) (LDP-3)	BLAJ	WT		0.00190524	-0.235096	BLAJ.minus.WT	Tst	Thiosulfate sulfurtransferase (EC 2.8.1.1) (Rhodanese)	BLAJ	WT		0.000477639	-0.171451	KO_2.minus.BLAJ	Hnrnpu	Heterogeneous nuclear ribonucleoprotein U (hnRNP U) (Scaffold-attachment factor A) (SAF-A)	KO_2	BLAJ		0.0220417	-0.172833	KO_2.minus.BLAJ	Prmt8:Prmt1	Protein arginine N-methyltransferase 8 (EC 2.1.1.319) (Heterogeneous nuclear ribonucleoprotein methyltransferase-like protein 4):Protein arginine N-methyltransferase 1 (EC 2.1.1.319) (Histone-arginine N-methyltransferase PRMT1)	KO_2	BLAJ
0.0043216	0.349972	Rps27:Rps27:Rps27l	40S ribosomal protein S27:40S ribosomal protein S27:40S ribosomal protein S27-like	BLAJ	WT		0.00190902	-0.361865	BLAJ.minus.WT	Myom3	Myomesin-3 (Myomesin family member 3)	BLAJ	WT		0.000487066	-0.139485	KO_2.minus.BLAJ	Nid1	Nidogen-1 (NID-1) (Entactin)	KO_2	BLAJ		0.0220417	0.0867344	KO_2.minus.BLAJ	Lama3:Npepps	Laminin subunit alpha-3 (Epiligrin subunit alpha) (Kalinin subunit alpha) (Laminin-5 subunit alpha) (Laminin-6 subunit alpha) (Laminin-7 subunit alpha) (Nicein subunit alpha):Puromycin-sensitive aminopeptidase (PSA) (EC 3.4.11.14) (Cytosol alanyl aminopeptidase) (AAP-S)	KO_2	BLAJ
0.0043976	-0.101978	Speg	Striated muscle-specific serine/threonine-protein kinase (EC 2.7.11.1) (Aortic preferentially expressed protein 1) (APEG-1)	BLAJ	WT		0.00190902	0.186932	BLAJ.minus.WT	Lrrfip1	Leucine-rich repeat flightless-interacting protein 1	BLAJ	WT		0.000487883	0.181285	KO_2.minus.BLAJ	Wfs1	Wolframin	KO_2	BLAJ		0.0221208	0.159092	KO_2.minus.BLAJ	Ndufb2	NADH dehydrogenase [ubiquinone] 1 beta subcomplex subunit 2, mitochondrial (Complex I-AGGG) (CI-AGGG) (NADH-ubiquinone oxidoreductase AGGG subunit)	KO_2	BLAJ
0.00440569	-0.201171	Spryd4	SPRY domain-containing protein 4	BLAJ	WT		0.00193333	-0.148808	BLAJ.minus.WT	Hk3:Hk2	Hexokinase-3 (EC 2.7.1.1) (Hexokinase type III) (HK III) (Hexokinase-C):Hexokinase-2 (EC 2.7.1.1) (Hexokinase type II) (HK II)	BLAJ	WT		0.000490258	-0.220538	KO_2.minus.BLAJ	Ganab	Neutral alpha-glucosidase AB (EC 3.2.1.207) (Alpha-glucosidase 2) (Glucosidase II subunit alpha)	KO_2	BLAJ		0.0224891	0.250708	KO_2.minus.BLAJ	Ddt:Gm20441	D-dopachrome decarboxylase (EC 4.1.1.84) (D-dopachrome tautomerase):Predicted gene 20441 (Fragment)	KO_2	BLAJ
0.00441374	-0.14694	Mthfd1	C-1-tetrahydrofolate synthase, cytoplasmic (C1-THF synthase) [Cleaved into: C-1-tetrahydrofolate synthase, cytoplasmic, N-terminally processed] [Includes: Methylenetetrahydrofolate dehydrogenase (EC 1.5.1.5); Methenyltetrahydrofolate cyclohydrolase (EC 3.5.4.9); Formyltetrahydrofolate synthetase (EC 6.3.4.3)]	BLAJ	WT		0.00193968	-0.307036	BLAJ.minus.WT	Hhatl	Protein-cysteine N-palmitoyltransferase HHAT-like protein (Glycerol uptake/transporter homolog) (Hedgehog acyltransferase-like protein)	BLAJ	WT		0.00049611	-0.100572	KO_2.minus.BLAJ	Ap2m1	AP-2 complex subunit mu (AP-2 mu chain) (Adaptor protein complex AP-2 subunit mu) (Adaptor-related protein complex 2 subunit mu) (Clathrin assembly protein complex 2 mu medium chain) (Clathrin coat assembly protein AP50) (Clathrin coat-associated protein AP50) (Mu2-adaptin) (Plasma membrane adaptor AP-2 50 kDa protein)	KO_2	BLAJ		0.0224982	-0.110969	KO_2.minus.BLAJ	Psmb7	Proteasome subunit beta type-7 (EC 3.4.25.1) (Macropain chain Z) (Multicatalytic endopeptidase complex chain Z) (Proteasome subunit Z)	KO_2	BLAJ
0.00441374	0.10491	Synpo2	Synaptopodin-2 (Myopodin)	BLAJ	WT		0.00193968	-0.158178	BLAJ.minus.WT	Cox4i1:Chka	Cytochrome c oxidase subunit 4 isoform 1, mitochondrial (Cytochrome c oxidase polypeptide IV) (Cytochrome c oxidase subunit IV isoform 1) (COX IV-1):Choline kinase alpha	BLAJ	WT		0.000507158	-0.311723	KO_2.minus.BLAJ	Eif3j2:Eif3j1	Eukaryotic translation initiation factor 3 subunit J-B (eIF3j-B) (Eukaryotic translation initiation factor 3 subunit 1-B) (eIF-3-alpha-B) (eIF3 p35):Eukaryotic translation initiation factor 3 subunit J-A (eIF3j-A) (Eukaryotic translation initiation factor 3 subunit 1-A) (eIF-3-alpha-A) (eIF3 p35)	KO_2	BLAJ		0.0224982	0.228622	KO_2.minus.BLAJ	Actn2	Alpha-actinin-2 (Alpha-actinin skeletal muscle isoform 2) (F-actin cross-linking protein)	KO_2	BLAJ
0.00442573	-0.118328	Pura	Transcriptional activator protein Pur-alpha (Purine-rich single-stranded DNA-binding protein alpha)	BLAJ	WT		0.00196262	0.164075	BLAJ.minus.WT	Actr3b:Actr3	Actin-related protein 3B (ARP3-beta) (Actin-like protein 3B):Actin-related protein 3 (Actin-like protein 3)	BLAJ	WT		0.000512849	-0.321805	KO_2.minus.BLAJ	Erp29	Endoplasmic reticulum resident protein 29 (ERp29)	KO_2	BLAJ		0.022594	-0.0967324	KO_2.minus.BLAJ	Actr2	Actin-related protein 2 (Actin-like protein 2)	KO_2	BLAJ
0.00444853	0.241037	Hspb8	Heat shock protein beta-8 (HspB8) (Alpha-crystallin C chain) (Small stress protein-like protein HSP22)	BLAJ	WT		0.00196279	0.205174	BLAJ.minus.WT	Pdia6	Protein disulfide-isomerase A6 (EC 5.3.4.1) (Thioredoxin domain-containing protein 7)	BLAJ	WT		0.000512849	-0.19223	KO_2.minus.BLAJ	Psmb7	Proteasome subunit beta type-7 (EC 3.4.25.1) (Macropain chain Z) (Multicatalytic endopeptidase complex chain Z) (Proteasome subunit Z)	KO_2	BLAJ		0.0226389	0.105564	KO_2.minus.BLAJ	Uggt1:Uggt2	UDP-glucose:glycoprotein glucosyltransferase 1 (UGT1) (EC 2.4.1.-) (UDP--Glc:glycoprotein glucosyltransferase) (UDP-glucose ceramide glucosyltransferase-like 1):UDP-glucose glycoprotein glucosyltransferase 2	KO_2	BLAJ
0.00445064	-0.09101	Msi2	RNA-binding protein Musashi homolog 2 (Musashi-2)	BLAJ	WT		0.00198834	-0.40984	BLAJ.minus.WT	Csrp3	Cysteine and glycine-rich protein 3 (Cysteine-rich protein 3) (CRP3) (LIM domain protein, cardiac) (Muscle LIM protein)	BLAJ	WT		0.000521402	0.146296	KO_2.minus.BLAJ	Oxsr1	Serine/threonine-protein kinase OSR1 (EC 2.7.11.1) (Oxidative stress-responsive 1 protein)	KO_2	BLAJ		0.0226826	-0.147236	KO_2.minus.BLAJ	Nucks1	Nuclear ubiquitous casein and cyclin-dependent kinase substrate 1 (JC7)	KO_2	BLAJ
0.00451037	0.184134	Anxa7	Annexin A7 (Annexin VII) (Annexin-7) (Synexin)	BLAJ	WT		0.0019892	0.131015	BLAJ.minus.WT	Ipo5	Importin-5 (Imp5) (Importin subunit beta-3) (Karyopherin beta-3) (Ran-binding protein 5) (RanBP5)	BLAJ	WT		0.000521402	0.205804	KO_2.minus.BLAJ	Kcna7	Potassium voltage-gated channel subfamily A member 7 (Voltage-gated potassium channel subunit Kv1.7)	KO_2	BLAJ		0.0227111	-0.197865	KO_2.minus.BLAJ	Tmem43	Transmembrane protein 43 (Protein LUMA)	KO_2	BLAJ
0.00451273	-0.1985	Dglucy	D-glutamate cyclase, mitochondrial (EC 4.2.1.48)	BLAJ	WT		0.0019892	0.229939	BLAJ.minus.WT	Rida	2-iminobutanoate/2-iminopropanoate deaminase (EC 3.5.99.10) (Heat-responsive protein 12) (Reactive intermediate imine deaminase A homolog) (Translation inhibitor L-PSP ribonuclease)	BLAJ	WT		0.000521402	0.21784	KO_2.minus.BLAJ	Lama5	Laminin subunit alpha-5 (Laminin-10 subunit alpha) (Laminin-11 subunit alpha) (Laminin-15 subunit alpha)	KO_2	BLAJ		0.0227513	-0.102403	KO_2.minus.BLAJ	Rps13	40S ribosomal protein S13	KO_2	BLAJ
0.00453029	0.115676	Bag6	Large proline-rich protein BAG6 (BAG family molecular chaperone regulator 6) (BCL2-associated athanogene 6) (BAG-6) (HLA-B-associated transcript 3) (Protein Scythe)	BLAJ	WT		0.00200117	0.127958	BLAJ.minus.WT	Phospho1	Phosphoethanolamine/phosphocholine phosphatase (EC 3.1.3.75)	BLAJ	WT		0.000522036	0.15778	KO_2.minus.BLAJ	Obscn	Obscurin (Fragment)	KO_2	BLAJ		0.0231826	0.104857	KO_2.minus.BLAJ	Usp4	Ubiquitin carboxyl-terminal hydrolase 4 (EC 3.4.19.12) (Deubiquitinating enzyme 4) (Ubiquitin thioesterase 4) (Ubiquitin-specific-processing protease 4) (Ubiquitous nuclear protein)	KO_2	BLAJ
0.00453029	0.181258	Rilp	Rab-interacting lysosomal protein	BLAJ	WT		0.00202889	-0.175686	BLAJ.minus.WT	Cops6	COP9 signalosome complex subunit 6 (SGN6) (Signalosome subunit 6) (JAB1-containing signalosome subunit 6)	BLAJ	WT		0.000533018	-0.198044	KO_2.minus.BLAJ	Fignl1:Vps4b	Fidgetin-like protein 1 (EC 3.6.4.-):Vacuolar protein sorting-associated protein 4B (EC 3.6.4.6) (Suppressor of K(+) transport growth defect 1) (Protein SKD1)	KO_2	BLAJ		0.0232729	0.227995	KO_2.minus.BLAJ	Casq2	Calsequestrin-2 (Calsequestrin, cardiac muscle isoform)	KO_2	BLAJ
0.00453029	0.181993	Rps17	40S ribosomal protein S17	BLAJ	WT		0.00202889	0.227044	BLAJ.minus.WT	Actb:Actg1:Actc1	Actin, cytoplasmic 1 (Beta-actin) [Cleaved into: Actin, cytoplasmic 1, N-terminally processed]:Actin, cytoplasmic 2 (Gamma-actin) [Cleaved into: Actin, cytoplasmic 2, N-terminally processed]:Actin, alpha cardiac muscle 1 (Fragment)	BLAJ	WT		0.000534674	0.178095	KO_2.minus.BLAJ	Acad10:Acad12	Acyl-CoA dehydrogenase family member 10 (ACAD-10) (EC 1.3.99.-):Acyl-Coenzyme A dehydrogenase family, member 12	KO_2	BLAJ		0.0234308	-0.100756	KO_2.minus.BLAJ	Atp6v1h	V-type proton ATPase subunit H (V-ATPase subunit H) (Vacuolar proton pump subunit H)	KO_2	BLAJ
0.00453029	0.310686	St13	Hsc70-interacting protein (Hip) (Protein FAM10A1) (Protein ST13 homolog)	BLAJ	WT		0.00204492	-0.145753	BLAJ.minus.WT	Nlrx1	NLR family member X1	BLAJ	WT		0.000538216	0.343588	KO_2.minus.BLAJ	Dcun1d2:Dcun1d1:Tes3-ps	DCN1-like protein 2 (DCNL2) (DCUN1 domain-containing protein 2) (Defective in cullin neddylation protein 1-like protein 2):DCN1-like protein (Defective in cullin neddylation protein 1-like protein):DCN1-like protein (Defective in cullin neddylation protein 1-like protein)	KO_2	BLAJ		0.0236087	0.124317	KO_2.minus.BLAJ	Cfap45	Cilia- and flagella-associated protein 45 (Coiled-coil domain-containing protein 19) (Nasopharyngeal epithelium-specific protein 1)	KO_2	BLAJ
0.00456574	0.130619	Srsf7	Serine/arginine-rich splicing factor 7 (Splicing factor, arginine/serine-rich 7)	BLAJ	WT		0.00204915	0.108846	BLAJ.minus.WT	Capza1	F-actin-capping protein subunit alpha-1 (CapZ alpha-1)	BLAJ	WT		0.00054288	-0.409905	KO_2.minus.BLAJ	Purb	Transcriptional activator protein Pur-beta (Purine-rich element-binding protein B) (Vascular actin single-stranded DNA-binding factor 2 p44 component)	KO_2	BLAJ		0.0239846	0.0903427	KO_2.minus.BLAJ	Smyd1	Histone-lysine N-methyltransferase Smyd1 (EC 2.1.1.354) (CD8b-opposite) (SET and MYND domain-containing protein 1) (Zinc finger protein BOP) (m-BOP)	KO_2	BLAJ
0.00459181	-0.310799	Idh2	Isocitrate dehydrogenase [NADP], mitochondrial (IDH) (EC 1.1.1.42) (ICD-M) (IDP) (NADP(+)-specific ICDH) (Oxalosuccinate decarboxylase)	BLAJ	WT		0.00206848	0.155622	BLAJ.minus.WT	Cops2	COP9 signalosome complex subunit 2 (SGN2) (Signalosome subunit 2) (Alien homolog) (JAB1-containing signalosome subunit 2) (Thyroid receptor-interacting protein 15) (TR-interacting protein 15) (TRIP-15)	BLAJ	WT		0.00054288	-0.146684	KO_2.minus.BLAJ	Arpc2	Actin-related protein 2/3 complex subunit 2 (Arp2/3 complex 34 kDa subunit) (p34-ARC)	KO_2	BLAJ		0.0239846	0.186751	KO_2.minus.BLAJ	Got2:Dusp22:Bdp1:Znf750	Aspartate aminotransferase, mitochondrial (mAspAT) (EC 2.6.1.1) (EC 2.6.1.7) (Fatty acid-binding protein) (FABP-1) (Glutamate oxaloacetate transaminase 2) (Kynurenine aminotransferase 4) (Kynurenine aminotransferase IV) (Kynurenine--oxoglutarate transaminase 4) (Kynurenine--oxoglutarate transaminase IV) (Plasma membrane-associated fatty acid-binding protein) (FABPpm) (Transaminase A):Dual specifi…	KO_2	BLAJ
0.00459181	-0.165312	Kcna7	Potassium voltage-gated channel subfamily A member 7 (Voltage-gated potassium channel subunit Kv1.7)	BLAJ	WT		0.00209367	-0.182734	BLAJ.minus.WT	Sdhb	Succinate dehydrogenase [ubiquinone] iron-sulfur subunit, mitochondrial (EC 1.3.5.1) (Iron-sulfur subunit of complex II) (Ip)	BLAJ	WT		0.00054288	0.186701	KO_2.minus.BLAJ	Itga1	Integrin alpha-1 (CD49 antigen-like family member A) (Laminin and collagen receptor) (VLA-1) (CD antigen CD49a)	KO_2	BLAJ		0.0240216	-0.357194	KO_2.minus.BLAJ	Utrn	Utrophin	KO_2	BLAJ
0.00461163	-0.132574	Mrps5	28S ribosomal protein S5, mitochondrial (MRP-S5) (S5mt)	BLAJ	WT		0.00211629	0.100544	BLAJ.minus.WT	Lman1	Protein ERGIC-53 (ER-Golgi intermediate compartment 53 kDa protein) (Lectin mannose-binding 1) (p58)	BLAJ	WT		0.000543721	0.127665	KO_2.minus.BLAJ	Lrpprc	Leucine-rich PPR motif-containing protein, mitochondrial (130 kDa leucine-rich protein) (LRP 130) (mLRP130)	KO_2	BLAJ		0.0241099	-0.193623	KO_2.minus.BLAJ	Efhd1:Efhd2	EF-hand domain-containing protein D1 (EF-hand domain-containing protein 1) (Mitocalcin) (Swiprosin-2):EF-hand domain-containing protein D2 (Swiprosin-1)	KO_2	BLAJ
0.00464296	-0.168692	Neu2	Sialidase-2 (EC 3.2.1.18) (Cytosolic sialidase) (Mouse skeletal muscle sialidase) (MSS) (Murine thymic sialidase) (MTS) (N-acetyl-alpha-neuraminidase 2)	BLAJ	WT		0.00211807	0.298006	BLAJ.minus.WT	Dynlt1:Dynlt1:Dynlt1:Dynlt1:Dynlt1a	Dynein light chain Tctex-type 1 (Activator of G-protein signaling 2) (AGS2) (T-complex testis-specific protein 1) (TCTEX-1):Dynein light chain Tctex-type 1 (Activator of G-protein signaling 2) (AGS2) (T-complex testis-specific protein 1) (TCTEX-1):Dynein light chain Tctex-type 1 (Activator of G-protein signaling 2) (AGS2) (T-complex testis-specific protein 1) (TCTEX-1):Dynein light chain Tctex-ty…	BLAJ	WT		0.000545577	-0.122565	KO_2.minus.BLAJ	Nsfl1c	NSFL1 cofactor p47 (p97 cofactor p47)	KO_2	BLAJ		0.0241099	0.229106	KO_2.minus.BLAJ	Limd1	LIM domain-containing protein 1	KO_2	BLAJ
0.0046533	-0.100799	Prep	Prolyl endopeptidase (PE) (EC 3.4.21.26) (Post-proline cleaving enzyme)	BLAJ	WT		0.00213111	0.13989	BLAJ.minus.WT	Gsk3a:Gsk3b	Glycogen synthase kinase-3 alpha (GSK-3 alpha) (EC 2.7.11.26) (Serine/threonine-protein kinase GSK3A) (EC 2.7.11.1):Glycogen synthase kinase-3 beta (GSK-3 beta) (EC 2.7.11.26) (Serine/threonine-protein kinase GSK3B) (EC 2.7.11.1)	BLAJ	WT		0.000548017	-0.3823	KO_2.minus.BLAJ	Ndufv3	NADH dehydrogenase [ubiquinone] flavoprotein 3, mitochondrial (Complex I-9kD) (CI-9kD) (NADH-ubiquinone oxidoreductase 9 kDa subunit)	KO_2	BLAJ		0.0241183	0.134009	KO_2.minus.BLAJ	Ndufa12	NADH dehydrogenase [ubiquinone] 1 alpha subcomplex subunit 12 (Complex I-B17.2) (CI-B17.2) (CIB17.2) (NADH-ubiquinone oxidoreductase subunit B17.2)	KO_2	BLAJ
0.00465358	0.118651	Vps26a	Vacuolar protein sorting-associated protein 26A (H<beta>58 protein) (H beta 58) (Vesicle protein sorting 26A) (mVPS26)	BLAJ	WT		0.00213111	0.151141	BLAJ.minus.WT	Ube2h	Ubiquitin-conjugating enzyme E2 H (EC 2.3.2.23) ((E3-independent) E2 ubiquitin-conjugating enzyme H) (EC 2.3.2.24) (E2 ubiquitin-conjugating enzyme H) (UBCH2) (Ubiquitin carrier protein H) (Ubiquitin-conjugating enzyme E2-20K) (Ubiquitin-protein ligase H)	BLAJ	WT		0.000548017	-0.18921	KO_2.minus.BLAJ	Spcs3	Signal peptidase complex subunit 3 (Microsomal signal peptidase 22/23 kDa subunit) (SPC22/23) (SPase 22/23 kDa subunit)	KO_2	BLAJ		0.0242732	0.159178	KO_2.minus.BLAJ	Ndufa6	NADH dehydrogenase [ubiquinone] 1 alpha subcomplex subunit 6 (Complex I-B14) (CI-B14) (NADH-ubiquinone oxidoreductase B14 subunit)	KO_2	BLAJ
0.00465461	0.253052	Banf1	Barrier-to-autointegration factor (LAP2-binding protein 1) [Cleaved into: Barrier-to-autointegration factor, N-terminally processed]	BLAJ	WT		0.00218534	-0.177002	BLAJ.minus.WT	Eloc	Elongin-C (EloC) (Elongin 15 kDa subunit) (RNA polymerase II transcription factor SIII subunit C) (SIII p15) (Stromal membrane-associated protein SMAP1B homolog) (Transcription elongation factor B polypeptide 1)	BLAJ	WT		0.000561511	0.139093	KO_2.minus.BLAJ	Atxn2	Ataxin-2 (Spinocerebellar ataxia type 2 protein homolog)	KO_2	BLAJ		0.0243911	-0.10261	KO_2.minus.BLAJ	Rpl26	60S ribosomal protein L26 (Silica-induced gene 20 protein) (SIG-20)	KO_2	BLAJ
0.00466097	-0.133107	Clptm1	Cleft lip and palate transmembrane protein 1 homolog (Thymic epithelial cell surface antigen)	BLAJ	WT		0.00218534	0.140294	BLAJ.minus.WT	Mapre3:Mapre2	Microtubule-associated protein RP/EB family member 3 (EB1 protein family member 3) (EBF3) (End-binding protein 3) (EB3) (RP3):Microtubule-associated protein RP/EB family member 2	BLAJ	WT		0.000561511	0.157156	KO_2.minus.BLAJ	Cacna1d:Cacna1c:Cacna1f:Cacna1s	Voltage-dependent L-type calcium channel subunit alpha-1D (Calcium channel, L type, alpha-1 polypeptide isoform 2) (Voltage-gated calcium channel subunit alpha Cav1.3):Voltage-dependent L-type calcium channel subunit alpha-1C (Calcium channel, L type, alpha-1 polypeptide, isoform 1, cardiac muscle) (MELC-CC) (Mouse brain class C) (MBC) (Voltage-gated calcium channel subunit alpha Cav1.2):Voltage-…	KO_2	BLAJ		0.0243985	0.0845011	KO_2.minus.BLAJ	Yars1:Yars	Tyrosine--tRNA ligase, cytoplasmic (EC 6.1.1.1) (Tyrosyl-tRNA synthetase) (TyrRS) [Cleaved into: Tyrosine--tRNA ligase, cytoplasmic, N-terminally processed]:Tyrosine--tRNA ligase (EC 6.1.1.1) (Tyrosyl-tRNA synthetase)	KO_2	BLAJ
0.00466982	0.122822	Rps13	40S ribosomal protein S13	BLAJ	WT		0.00222737	0.138205	BLAJ.minus.WT	Ap2a1	AP-2 complex subunit alpha-1 (100 kDa coated vesicle protein A) (Adaptor protein complex AP-2 subunit alpha-1) (Adaptor-related protein complex 2 subunit alpha-1) (Alpha-adaptin A) (Alpha1-adaptin) (Clathrin assembly protein complex 2 alpha-A large chain) (Plasma membrane adaptor HA2/AP2 adaptin alpha A subunit)	BLAJ	WT		0.000561511	0.303755	KO_2.minus.BLAJ	Ndufc2	NADH dehydrogenase [ubiquinone] 1 subunit C2 (Complex I-B14.5b) (CI-B14.5b) (NADH-ubiquinone oxidoreductase subunit B14.5b)	KO_2	BLAJ		0.0243985	0.196256	KO_2.minus.BLAJ	Mlycd	Malonyl-CoA decarboxylase, mitochondrial (MCD) (EC 4.1.1.9)	KO_2	BLAJ
0.00476604	0.165625	Pdlim3	PDZ and LIM domain protein 3 (Actinin-associated LIM protein) (Alpha-actinin-2-associated LIM protein)	BLAJ	WT		0.00223011	-0.23031	BLAJ.minus.WT	Lypla2	Acyl-protein thioesterase 2 (APT-2) (EC 3.1.2.-) (Lysophospholipase 2) (Lysophospholipase II) (LPL-II) (LysoPLA II) (mLyso II) (Palmitoyl-protein hydrolase) (EC 3.1.2.22)	BLAJ	WT		0.000564852	-0.32784	KO_2.minus.BLAJ	Rab39a:Rab6a:Rab6b	Ras-related protein Rab-39A (Rab-39):Ras-related protein Rab-6A (Rab-6):Ras-related protein Rab-6B	KO_2	BLAJ		0.0244166	0.132203	KO_2.minus.BLAJ	Ndufv2	NADH dehydrogenase [ubiquinone] flavoprotein 2, mitochondrial (EC 7.1.1.2) (NADH-ubiquinone oxidoreductase 24 kDa subunit)	KO_2	BLAJ
0.00479912	-0.10975	Samm50	Sorting and assembly machinery component 50 homolog	BLAJ	WT		0.00223425	0.481632	BLAJ.minus.WT	Utrn	Utrophin	BLAJ	WT		0.000574236	0.130008	KO_2.minus.BLAJ	Arih1	E3 ubiquitin-protein ligase ARIH1 (EC 2.3.2.31) (Protein ariadne-1 homolog) (ARI-1) (RING-type E3 ubiquitin transferase ARIH1) (UbcH7-binding protein) (UbcM4-interacting protein 77) (Ubiquitin-conjugating enzyme E2-binding protein 1)	KO_2	BLAJ		0.0244166	0.254613	KO_2.minus.BLAJ	Ckmt2	Creatine kinase S-type, mitochondrial (EC 2.7.3.2) (Basic-type mitochondrial creatine kinase) (Mib-CK) (Sarcomeric mitochondrial creatine kinase) (S-MtCK)	KO_2	BLAJ
0.00482353	-0.100547	Gfm1	Elongation factor G, mitochondrial (EF-Gmt) (Elongation factor G 1, mitochondrial) (mEF-G 1) (Elongation factor G1)	BLAJ	WT		0.00225167	-0.216086	BLAJ.minus.WT	Slc25a11	Mitochondrial 2-oxoglutarate/malate carrier protein (OGCP) (Solute carrier family 25 member 11)	BLAJ	WT		0.000577155	0.141356	KO_2.minus.BLAJ	Pgm5	Phosphoglucomutase-like protein 5	KO_2	BLAJ		0.02471	-0.172884	KO_2.minus.BLAJ	Pdia3	Protein disulfide-isomerase A3 (EC 5.3.4.1) (58 kDa glucose-regulated protein) (58 kDa microsomal protein) (p58) (Disulfide isomerase ER-60) (Endoplasmic reticulum resident protein 57) (ER protein 57) (ERp57) (Endoplasmic reticulum resident protein 60) (ER protein 60) (ERp60)	KO_2	BLAJ
0.00482396	0.186825	Pdia6	Protein disulfide-isomerase A6 (EC 5.3.4.1) (Thioredoxin domain-containing protein 7)	BLAJ	WT		0.00225167	-0.147837	BLAJ.minus.WT	Msra	Mitochondrial peptide methionine sulfoxide reductase (EC 1.8.4.11) (Peptide-methionine (S)-S-oxide reductase) (Peptide Met(O) reductase) (Protein-methionine-S-oxide reductase) (PMSR)	BLAJ	WT		0.000580963	0.222432	KO_2.minus.BLAJ	Hacd1	Very-long-chain (3R)-3-hydroxyacyl-CoA dehydratase (EC 4.2.1.134)	KO_2	BLAJ		0.0250048	-0.308469	KO_2.minus.BLAJ	Fgg	Fibrinogen gamma chain	KO_2	BLAJ
0.00486562	0.0826879	Hdlbp	Vigilin (High density lipoprotein-binding protein) (HDL-binding protein)	BLAJ	WT		0.00225167	0.1418	BLAJ.minus.WT	Hnrnpa0	Heterogeneous nuclear ribonucleoprotein A0 (hnRNP A0)	BLAJ	WT		0.000586779	-0.273832	KO_2.minus.BLAJ	Txn2	Thioredoxin, mitochondrial (MTRX) (Mt-Trx) (Thioredoxin-2)	KO_2	BLAJ		0.0250585	-0.151771	KO_2.minus.BLAJ	Anxa5	Annexin A5 (Anchorin CII) (Annexin V) (Annexin-5) (Calphobindin I) (CPB-I) (Endonexin II) (Lipocortin V) (Placental anticoagulant protein 4) (PP4) (Placental anticoagulant protein I) (PAP-I) (Thromboplastin inhibitor) (Vascular anticoagulant-alpha) (VAC-alpha)	KO_2	BLAJ
0.00492983	-0.311748	Ces1:Ces1d:Ces1a	Liver carboxylesterase 1 (EC 3.1.1.1) (Acyl-coenzyme A:cholesterol acyltransferase) (Carboxylesterase 1G) (Cholesteryl ester hydrolase) (CEH) (EC 3.1.1.13) (ES-x):Carboxylesterase 1D (Carboxylesterase 3) (EC 3.1.1.1) (EC 3.1.1.67) (Fatty acid ethyl ester synthase) (FAEE synthase) (Triacylglycerol hydrolase) (TGH):Carboxylic ester hydrolase (EC 3.1.1.-)	BLAJ	WT		0.00225167	0.147609	BLAJ.minus.WT	Arcn1	Coatomer subunit delta (Archain) (Delta-coat protein) (Delta-COP)	BLAJ	WT		0.000586779	0.286164	KO_2.minus.BLAJ	Fitm1	Fat storage-inducing transmembrane protein 1 (Fat-inducing protein 1)	KO_2	BLAJ		0.0250585	-0.122037	KO_2.minus.BLAJ	Rpl37a	60S ribosomal protein L37a	KO_2	BLAJ
0.00495208	-0.156865	Tpp1	Tripeptidyl-peptidase 1 (TPP-1) (EC 3.4.14.9) (Lysosomal pepstatin-insensitive protease) (LPIC) (Tripeptidyl aminopeptidase) (Tripeptidyl-peptidase I) (TPP-I)	BLAJ	WT		0.00232459	-0.136115	BLAJ.minus.WT	Phb1:Phb	Prohibitin 1 (B-cell receptor-associated protein 32) (BAP 32):Prohibitin (Fragment)	BLAJ	WT		0.000600483	0.145738	KO_2.minus.BLAJ	Atad3:Atad3a	ATPase family AAA domain-containing protein 3 (AAA-ATPase TOB3):ATPase family, AAA domain-containing 3A (Fragment)	KO_2	BLAJ		0.0250585	0.117523	KO_2.minus.BLAJ	Ndufs6	NADH dehydrogenase [ubiquinone] iron-sulfur protein 6, mitochondrial (Complex I-13kD-A) (CI-13kD-A) (NADH-ubiquinone oxidoreductase 13 kDa-A subunit)	KO_2	BLAJ
0.00495745	-0.0855882	Stim1	Stromal interaction molecule 1	BLAJ	WT		0.00232506	0.131192	BLAJ.minus.WT	Prorsd1	Prolyl-tRNA synthetase associated domain-containing protein 1 (PrdX deacylase domain-containing protein 1)	BLAJ	WT		0.000601888	0.227957	KO_2.minus.BLAJ	Casq1	Calsequestrin-1 (Calmitine) (Calsequestrin, skeletal muscle isoform)	KO_2	BLAJ		0.0250585	0.12953	KO_2.minus.BLAJ	Htra2:Htra4	Serine protease HTRA2, mitochondrial (EC 3.4.21.108) (High temperature requirement protein A2) (HtrA2) (Omi stress-regulated endoprotease) (Serine protease 25) (Serine proteinase OMI):Serine protease HTRA4 (EC 3.4.21.-) (High-temperature requirement factor A4)	KO_2	BLAJ
0.00508637	0.175358	Cox4i1:Chka	Cytochrome c oxidase subunit 4 isoform 1, mitochondrial (Cytochrome c oxidase polypeptide IV) (Cytochrome c oxidase subunit IV isoform 1) (COX IV-1):Choline kinase alpha	BLAJ	WT		0.0023288	0.414093	BLAJ.minus.WT	Rpl3	60S ribosomal protein L3 (J1 protein)	BLAJ	WT		0.000612748	-0.39829	KO_2.minus.BLAJ	Fga	Fibrinogen alpha chain [Cleaved into: Fibrinopeptide A; Fibrinogen alpha chain]	KO_2	BLAJ		0.0251025	0.100437	KO_2.minus.BLAJ	Pgam5	Serine/threonine-protein phosphatase PGAM5, mitochondrial (EC 3.1.3.16) (Phosphoglycerate mutase family member 5)	KO_2	BLAJ
0.00510754	-0.119712	Lnpk	Endoplasmic reticulum junction formation protein lunapark (ER junction formation factor lunapark) (Protein ulnaless)	BLAJ	WT		0.00232951	0.174195	BLAJ.minus.WT	Hspa5	Endoplasmic reticulum chaperone BiP (EC 3.6.4.10) (78 kDa glucose-regulated protein) (GRP-78) (Binding-immunoglobulin protein) (BiP) (Heat shock protein 70 family protein 5) (HSP70 family protein 5) (Heat shock protein family A member 5) (Immunoglobulin heavy chain-binding protein)	BLAJ	WT		0.000612748	-0.189401	KO_2.minus.BLAJ	Uchl3:Uchl4	Ubiquitin carboxyl-terminal hydrolase isozyme L3 (UCH-L3) (EC 3.4.19.12) (Ubiquitin thioesterase L3):Ubiquitin carboxyl-terminal hydrolase isozyme L4 (UCH-L4) (EC 3.4.19.12) (Ubiquitin thioesterase L4)	KO_2	BLAJ		0.0251486	0.099874	KO_2.minus.BLAJ	Atox1	Copper transport protein ATOX1 (Metal transport protein ATX1)	KO_2	BLAJ
0.0051336	-0.0822574	Tns3:Tns2:Tns1	Tensin-3 (Tensin-like SH2 domain-containing protein 1):Tensin-2 (EC 3.1.3.48) (C1 domain-containing phosphatase and tensin homolog) (C1-TEN) (Tensin-like C1 domain-containing phosphatase):Tensin 1	BLAJ	WT		0.00235296	-0.197845	BLAJ.minus.WT	Ndufs4	NADH dehydrogenase [ubiquinone] iron-sulfur protein 4, mitochondrial (Complex I-18 kDa) (CI-18 kDa) (Complex I-AQDQ) (CI-AQDQ) (NADH-ubiquinone oxidoreductase 18 kDa subunit)	BLAJ	WT		0.000613516	0.585993	KO_2.minus.BLAJ	Mapk14	Mitogen-activated protein kinase 14 (MAP kinase 14) (MAPK 14) (EC 2.7.11.24) (CRK1) (Mitogen-activated protein kinase p38 alpha) (MAP kinase p38 alpha)	KO_2	BLAJ		0.0251486	0.148493	KO_2.minus.BLAJ	Cox5a	Cytochrome c oxidase subunit 5A, mitochondrial (Cytochrome c oxidase polypeptide Va)	KO_2	BLAJ
0.00513861	-0.163919	Scrn2	Secernin-2	BLAJ	WT		0.00235887	0.189025	BLAJ.minus.WT	Nucb1	Nucleobindin-1 (CALNUC)	BLAJ	WT		0.00061475	0.14551	KO_2.minus.BLAJ	Mrpl21	39S ribosomal protein L21, mitochondrial (L21mt) (MRP-L21)	KO_2	BLAJ		0.0251486	0.219456	KO_2.minus.BLAJ	Slc16a1	Monocarboxylate transporter 1 (MCT 1) (Solute carrier family 16 member 1)	KO_2	BLAJ
0.00513861	-0.117199	Sdhb	Succinate dehydrogenase [ubiquinone] iron-sulfur subunit, mitochondrial (EC 1.3.5.1) (Iron-sulfur subunit of complex II) (Ip)	BLAJ	WT		0.00238474	0.117212	BLAJ.minus.WT	Rsu1	Ras suppressor protein 1 (RSP-1) (Rsu-1)	BLAJ	WT		0.00061475	0.211768	KO_2.minus.BLAJ	Auh	Methylglutaconyl-CoA hydratase, mitochondrial (3-MG-CoA hydratase) (EC 4.2.1.18) (AU-specific RNA-binding enoyl-CoA hydratase) (AU-binding enoyl-CoA hydratase) (muAUH) (Itaconyl-CoA hydratase) (EC 4.2.1.56)	KO_2	BLAJ		0.0253195	0.102428	KO_2.minus.BLAJ	Tmed2	Transmembrane emp24 domain-containing protein 2 (COPI-coated vesicle membrane protein p24) (Membrane protein p24A) (Sid 394) (p24 family protein beta-1) (p24beta1)	KO_2	BLAJ
0.00513861	0.0991136	Map3k20	Mitogen-activated protein kinase kinase kinase 20 (EC 2.7.11.25) (Human cervical cancer suppressor gene 4 protein) (HCCS-4) (Leucine zipper- and sterile alpha motif kinase ZAK) (Leucine zipper- and sterile alpha motif-containing kinase) (MLK-like mitogen-activated protein triple kinase) (Mitogen-activated protein kinase kinase kinase MLT) (Mixed lineage kinase-related kinase) (MLK-related kinase)…	BLAJ	WT		0.00239331	-0.110591	BLAJ.minus.WT	Scrn3	Secernin-3	BLAJ	WT		0.000615262	0.139565	KO_2.minus.BLAJ	Ccpg1	Cell cycle progression protein 1	KO_2	BLAJ		0.0254633	0.272213	KO_2.minus.BLAJ	Ppp1r1a	Protein phosphatase 1 regulatory subunit 1A (Protein phosphatase inhibitor 1) (I-1) (IPP-1)	KO_2	BLAJ
0.00513861	0.106182	Hspa5	Endoplasmic reticulum chaperone BiP (EC 3.6.4.10) (78 kDa glucose-regulated protein) (GRP-78) (Binding-immunoglobulin protein) (BiP) (Heat shock protein 70 family protein 5) (HSP70 family protein 5) (Heat shock protein family A member 5) (Immunoglobulin heavy chain-binding protein)	BLAJ	WT		0.00240919	-0.120882	BLAJ.minus.WT	Sirt5	NAD-dependent protein deacylase sirtuin-5, mitochondrial (EC 2.3.1.-) (Regulatory protein SIR2 homolog 5) (SIR2-like protein 5)	BLAJ	WT		0.000615757	-0.231256	KO_2.minus.BLAJ	S100a10	Protein S100-A10 (Calpactin I light chain) (Calpactin-1 light chain) (Cellular ligand of annexin II) (S100 calcium-binding protein A10) (p10 protein) (p11)	KO_2	BLAJ		0.0254833	-0.37509	KO_2.minus.BLAJ	S100a4	Protein S100-A4 (Metastasin) (Metastatic cell protein) (PEL98) (Placental calcium-binding protein) (Protein 18A2) (Protein Mts1) (S100 calcium-binding protein A4)	KO_2	BLAJ
0.00513861	0.113396	Cops5	COP9 signalosome complex subunit 5 (SGN5) (Signalosome subunit 5) (EC 3.4.-.-) (Jun activation domain-binding protein 1) (Kip1 C-terminus-interacting protein 2)	BLAJ	WT		0.00241205	-0.189119	BLAJ.minus.WT	Glod4	Glyoxalase domain-containing protein 4	BLAJ	WT		0.000615757	0.251739	KO_2.minus.BLAJ	Mapre1	Microtubule-associated protein RP/EB family member 1 (APC-binding protein EB1) (End-binding protein 1) (EB1)	KO_2	BLAJ		0.0255099	0.133352	KO_2.minus.BLAJ	Ndufb11	NADH dehydrogenase [ubiquinone] 1 beta subcomplex subunit 11, mitochondrial (Complex I-ESSS) (CI-ESSS) (NADH-ubiquinone oxidoreductase ESSS subunit) (Neuronal protein 15.6) (Np15.6) (p15.6)	KO_2	BLAJ
0.00513861	0.115615	Tom1	Target of Myb protein 1	BLAJ	WT		0.00241308	0.186365	BLAJ.minus.WT	Rbm8a:Rbm8a2	RNA-binding protein 8A (RNA-binding motif protein 8A) (Ribonucleoprotein RBM8A):RNA-binding protein 8A	BLAJ	WT		0.00061812	0.140137	KO_2.minus.BLAJ	Acad9	Complex I assembly factor ACAD9, mitochondrial (Acyl-CoA dehydrogenase family member 9) (ACAD-9) (EC 1.3.8.-)	KO_2	BLAJ		0.025612	0.150484	KO_2.minus.BLAJ	Ak2	Adenylate kinase 2, mitochondrial (AK 2) (EC 2.7.4.3) (ATP-AMP transphosphorylase 2) (ATP:AMP phosphotransferase) (Adenylate monophosphate kinase)	KO_2	BLAJ
0.00513861	0.455048	Hspb6	Heat shock protein beta-6 (HspB6)	BLAJ	WT		0.00244773	-0.168305	BLAJ.minus.WT	Auh	Methylglutaconyl-CoA hydratase, mitochondrial (3-MG-CoA hydratase) (EC 4.2.1.18) (AU-specific RNA-binding enoyl-CoA hydratase) (AU-binding enoyl-CoA hydratase) (muAUH) (Itaconyl-CoA hydratase) (EC 4.2.1.56)	BLAJ	WT		0.000623764	-0.20299	KO_2.minus.BLAJ	Erp44	Endoplasmic reticulum resident protein 44 (ER protein 44) (ERp44) (Thioredoxin domain-containing protein 4)	KO_2	BLAJ		0.0258019	0.120582	KO_2.minus.BLAJ	Ethe1	Persulfide dioxygenase ETHE1, mitochondrial (EC 1.13.11.18) (Ethylmalonic encephalopathy protein 1 homolog) (Hepatoma subtracted clone one protein) (Sulfur dioxygenase ETHE1)	KO_2	BLAJ
0.00517567	-0.107023	Ddb1	DNA damage-binding protein 1 (DDB p127 subunit) (Damage-specific DNA-binding protein 1) (UV-damaged DNA-binding factor)	BLAJ	WT		0.00245479	0.199982	BLAJ.minus.WT	Ube2v1:Gm20431	Ubiquitin-conjugating enzyme E2 variant 1 (UEV-1) (CROC-1):Predicted gene 20431	BLAJ	WT		0.000627957	0.110925	KO_2.minus.BLAJ	Ogdh:Ogdhl	2-oxoglutarate dehydrogenase, mitochondrial (EC 1.2.4.2) (2-oxoglutarate dehydrogenase complex component E1) (OGDC-E1) (Alpha-ketoglutarate dehydrogenase):Oxoglutarate dehydrogenase (succinyl-transferring) (EC 1.2.4.2)	KO_2	BLAJ		0.0259731	-0.104332	KO_2.minus.BLAJ	Elavl1	ELAV-like protein 1 (Elav-like generic protein) (Hu-antigen R) (HuR) (MelG)	KO_2	BLAJ
0.00517591	0.0835223	Rab12	Ras-related protein Rab-12 (Rab-13)	BLAJ	WT		0.00248798	0.324477	BLAJ.minus.WT	Serpinh1	Serpin H1 (47 kDa heat shock protein) (Collagen-binding protein) (Colligin) (Serine protease inhibitor J6)	BLAJ	WT		0.000634	-0.176741	KO_2.minus.BLAJ	Cavin4	Caveolae-associated protein 4 (Muscle-related coiled-coil protein) (Muscle-restricted coiled-coil protein)	KO_2	BLAJ		0.0260107	-0.0699855	KO_2.minus.BLAJ	Dync1h1	Cytoplasmic dynein 1 heavy chain 1 (Cytoplasmic dynein heavy chain 1) (Dynein heavy chain, cytosolic)	KO_2	BLAJ
0.00522078	-3.00924	Aoc1:Aoc1l3	Amine oxidase (EC 1.4.3.-):Amine oxidase (EC 1.4.3.-)	BLAJ	WT		0.00249699	-0.297874	BLAJ.minus.WT	Actn2	Alpha-actinin-2 (Alpha-actinin skeletal muscle isoform 2) (F-actin cross-linking protein)	BLAJ	WT		0.000634783	-0.191525	KO_2.minus.BLAJ	Sptbn1:Sptbn2	Spectrin beta chain, non-erythrocytic 1 (Beta-II spectrin) (Embryonic liver fodrin) (Fodrin beta chain):Spectrin beta chain	KO_2	BLAJ		0.0263696	-0.108351	KO_2.minus.BLAJ	Ubap2	Ubiquitin-associated protein 2 (UBAP-2) (Protein lingerer homolog 1) (mLig-1)	KO_2	BLAJ
0.00525518	-0.134554	Mrpl15	39S ribosomal protein L15, mitochondrial (L15mt) (MRP-L15)	BLAJ	WT		0.00249699	0.2967	BLAJ.minus.WT	Tnc	Tenascin (TN) (Hexabrachion) (Tenascin-C) (TN-C)	BLAJ	WT		0.000636578	0.112891	KO_2.minus.BLAJ	Hibch	3-hydroxyisobutyryl-CoA hydrolase, mitochondrial (EC 3.1.2.4) (3-hydroxyisobutyryl-coenzyme A hydrolase) (HIB-CoA hydrolase) (HIBYL-CoA-H)	KO_2	BLAJ		0.0264003	0.0910122	KO_2.minus.BLAJ	Blvra	Biliverdin reductase A (BVR A) (EC 1.3.1.24) (Biliverdin-IX alpha-reductase)	KO_2	BLAJ
0.00526738	-0.202613	Kpnb1	Importin subunit beta-1 (Karyopherin subunit beta-1) (Nuclear factor p97) (Pore targeting complex 97 kDa subunit) (PTAC97) (SCG)	BLAJ	WT		0.00249935	-0.199046	BLAJ.minus.WT	Cox5a	Cytochrome c oxidase subunit 5A, mitochondrial (Cytochrome c oxidase polypeptide Va)	BLAJ	WT		0.000645205	0.115902	KO_2.minus.BLAJ	Mtch2	Mitochondrial carrier homolog 2 (Met-induced mitochondrial protein)	KO_2	BLAJ		0.0264736	0.127742	KO_2.minus.BLAJ	Lama5	Laminin subunit alpha-5 (Laminin-10 subunit alpha) (Laminin-11 subunit alpha) (Laminin-15 subunit alpha)	KO_2	BLAJ
0.00535182	0.36847	Lrrc20	Leucine-rich repeat-containing protein 20	BLAJ	WT		0.00249935	-0.12108	BLAJ.minus.WT	Pmpca	Mitochondrial-processing peptidase subunit alpha (Alpha-MPP) (Inactive zinc metalloprotease alpha) (P-55)	BLAJ	WT		0.000647375	-0.139535	KO_2.minus.BLAJ	Cops5	COP9 signalosome complex subunit 5 (SGN5) (Signalosome subunit 5) (EC 3.4.-.-) (Jun activation domain-binding protein 1) (Kip1 C-terminus-interacting protein 2)	KO_2	BLAJ		0.0266437	-0.104228	KO_2.minus.BLAJ	Cct4	T-complex protein 1 subunit delta (TCP-1-delta) (A45) (CCT-delta)	KO_2	BLAJ
0.00536255	0.173314	Myl12b:Myl12b:Myl12a:Myl12a	Myosin regulatory light chain 12B (Myosin regulatory light chain 2-B, smooth muscle isoform) (Myosin regulatory light chain 20 kDa) (MLC20) (Myosin regulatory light chain MRLC2):Myosin regulatory light chain 12B (Myosin regulatory light chain 2-B, smooth muscle isoform) (Myosin regulatory light chain 20 kDa) (MLC20) (Myosin regulatory light chain MRLC2):Myosin, light chain 12A, regulatory, non-sa…	BLAJ	WT		0.00249935	0.11339	BLAJ.minus.WT	Rpl15	60S ribosomal protein L15	BLAJ	WT		0.000649834	0.200951	KO_2.minus.BLAJ	Ndufb5	NADH dehydrogenase [ubiquinone] 1 beta subcomplex subunit 5, mitochondrial (Complex I-SGDH) (CI-SGDH) (NADH-ubiquinone oxidoreductase SGDH subunit)	KO_2	BLAJ		0.0266437	0.194338	KO_2.minus.BLAJ	Ndufa1	NADH dehydrogenase [ubiquinone] 1 alpha subcomplex subunit 1 (Complex I-MWFE) (CI-MWFE) (NADH-ubiquinone oxidoreductase MWFE subunit)	KO_2	BLAJ
0.00544624	-0.278824	Nptn	Neuroplastin (Stromal cell-derived receptor 1) (SDR-1)	BLAJ	WT		0.00249935	0.45566	BLAJ.minus.WT	Rad23b	UV excision repair protein RAD23 homolog B (HR23B) (mHR23B) (XP-C repair-complementing complex 58 kDa protein) (p58)	BLAJ	WT		0.000664288	0.16385	KO_2.minus.BLAJ	Mast4:Mast2:Mast1	Microtubule-associated serine/threonine-protein kinase 4 (EC 2.7.11.1):Microtubule-associated serine/threonine-protein kinase 2 (EC 2.7.11.1):Microtubule-associated serine/threonine-protein kinase 1 (EC 2.7.11.1) (Syntrophin-associated serine/threonine-protein kinase)	KO_2	BLAJ		0.0268503	-0.0945522	KO_2.minus.BLAJ	Rpl12	60S ribosomal protein L12	KO_2	BLAJ
0.00548085	0.140995	Ppp3cb	Serine/threonine-protein phosphatase 2B catalytic subunit beta isoform (EC 3.1.3.16) (CAM-PRP catalytic subunit) (Calmodulin-dependent calcineurin A subunit beta isoform) (CNA beta)	BLAJ	WT		0.00252402	-0.192701	BLAJ.minus.WT	Acad11	Acyl-CoA dehydrogenase family member 11 (ACAD-11) (EC 1.3.8.-)	BLAJ	WT		0.000672927	-0.171524	KO_2.minus.BLAJ	Slc25a5	ADP/ATP translocase 2 (ADP,ATP carrier protein 2) (Adenine nucleotide translocator 2) (ANT 2) (Solute carrier family 25 member 5) [Cleaved into: ADP/ATP translocase 2, N-terminally processed]	KO_2	BLAJ		0.0268503	0.154314	KO_2.minus.BLAJ	Lhpp	Phospholysine phosphohistidine inorganic pyrophosphate phosphatase (EC 3.1.3.-) (EC 3.6.1.1)	KO_2	BLAJ
0.0054917	-0.121349	Akr1e2:Akr1e1	1,5-anhydro-D-fructose reductase (AF reductase) (EC 1.1.1.263) (Aldo-keto reductase family 1 member C-like protein 2) (Aldo-keto reductase family 1 member E1) (Aldo-keto reductase family 1 member E2):Aldo-keto reductase family 1, member E1	BLAJ	WT		0.00253565	-0.136244	BLAJ.minus.WT	Atp6v1e1:Atp6v1e2	V-type proton ATPase subunit E 1 (V-ATPase subunit E 1) (V-ATPase 31 kDa subunit) (p31) (Vacuolar proton pump subunit E 1):V-type proton ATPase subunit E 2 (V-ATPase subunit E 2) (Vacuolar proton pump subunit E 2)	BLAJ	WT		0.000674239	0.111361	KO_2.minus.BLAJ	Plpbp	Pyridoxal phosphate homeostasis protein (PLP homeostasis protein) (Proline synthase co-transcribed bacterial homolog protein) (Pyridoxal phosphate-binding protein)	KO_2	BLAJ		0.0270852	-0.0676754	KO_2.minus.BLAJ	Cndp2	Cytosolic non-specific dipeptidase (EC 3.4.13.18) (CNDP dipeptidase 2) (Glutamate carboxypeptidase-like protein 1) (Threonyl dipeptidase)	KO_2	BLAJ
[truncated: 1,723 more rows]

## Sheet: p<0.05
	BLAJ vs WT_KO-1/KO-2 Data set							BLAJ vs WT_KO-2/KO-3 Data set									KO-2 vs BLAJ_KO-1/KO-2 Data set								KO-2 vs BLAJ_KO-2/KO-3 Data set
[truncated: 1,484 more rows]

[truncated: 3 more sheets: WT vs BLAJ List of p<0.05, KO-2 vs BLAJ List of p<0.05, List of common p<0.05]
