# Supplementary material for: Minimal expression of dysferlin prevents development of dysferlinopathy in dysferlin exon 40a knockout mice
Source: Acta Neuropathol Commun. 2023 Jan 18;11:15. doi: 10.1186/s40478-022-01473-x (PMC9847081; doi:10.1186/s40478-022-01473-x)
Supplement: Supplementary file 10 — Additional file 10. Table 3. Dysferlin interacting partners-anova_posthoc. [file 40478_2022_1473_MOESM10_ESM.csv]

		Experiment #1- KO-1,KO-2,WT and BLAJ
	f.value	p.value	#NAME?	FDR	Fisher's LSD
Dysf	549.99	4.14E-13	12.383	4.56E-12	40AKO-2 - 40AKO-1; 40AKO-1 - BLAJ; WT - 40AKO-1; 40AKO-2 - BLAJ; WT - 40AKO-2; WT - BLAJ
Ahnak	58.741	1.91E-07	6.7179	1.05E-06	40AKO-1 - 40AKO-2; BLAJ - 40AKO-1; BLAJ - 40AKO-2; WT - 40AKO-2; BLAJ - WT
Trim72	49.978	4.70E-07	6.328	1.72E-06	BLAJ - 40AKO-1; BLAJ - 40AKO-2; WT - 40AKO-2; BLAJ - WT
Anxa2	22.136	3.51E-05	4.4544	9.66E-05	BLAJ - 40AKO-1; BLAJ - 40AKO-2; BLAJ - WT
Capn3	19.964	5.87E-05	4.2313	0.00012917	40AKO-1 - BLAJ; 40AKO-2 - BLAJ; WT - BLAJ
Anxa1	16.396	0.00015218	3.8177	0.00027899	BLAJ - 40AKO-1; BLAJ - 40AKO-2; BLAJ - WT
Cacna1s	9.9826	0.001396	2.8551	0.0021937	40AKO-1 - BLAJ; 40AKO-2 - BLAJ; WT - BLAJ
S100a10	5.6542	0.011905	1.9243	0.016369	40AKO-1 - 40AKO-2; BLAJ - 40AKO-2; BLAJ - WT
Cav3	5.3909	0.013943	1.8556	0.017042	40AKO-1 - WT; 40AKO-2 - BLAJ; 40AKO-2 - WT
Anxa6	5.1774	0.015898	1.7987	0.017488	BLAJ - 40AKO-1; BLAJ - 40AKO-2; BLAJ - WT
		Experiment #2- KO-2,KO-3,WT and BLAJ
	f.value	p.value	#NAME?	FDR	Fisher's LSD
Dysf	1073	7.69E-15	14.114	7.69E-14	40AKO-3 - 40AKO-2; 40AKO-2 - BLAJ; WT - 40AKO-2; 40AKO-3 - BLAJ; 40AKO-3 - WT; WT - BLAJ
Capns1	14.682	0.00025526	3.593	0.00088246	40AKO-2 - 40AKO-3; WT - 40AKO-2; BLAJ - 40AKO-3; WT - 40AKO-3; WT - BLAJ
Cacna1s	14.567	0.00026474	3.5772	0.00088246	40AKO-2 - BLAJ; 40AKO-2 - WT; 40AKO-3 - BLAJ; 40AKO-3 - WT
Ahnak	9.9497	0.0014154	2.8491	0.0035384	BLAJ - 40AKO-2; BLAJ - 40AKO-3; BLAJ - WT
Anxa1	6.5384	0.0071989	2.1427	0.014398	BLAJ - 40AKO-2; BLAJ - 40AKO-3; BLAJ - WT
Trim72	5.1364	0.016309	1.7876	0.027181	BLAJ - 40AKO-2; BLAJ - WT
