# Supplementary material for: Minimal expression of dysferlin prevents development of dysferlinopathy in dysferlin exon 40a knockout mice
Source: Acta Neuropathol Commun. 2023 Jan 18;11:15. doi: 10.1186/s40478-022-01473-x (PMC9847081; doi:10.1186/s40478-022-01473-x)
Supplement: Supplementary file 11 — Additional file 11. Table 4. Lipid metabolism_anova_posthoc. [file 40478_2022_1473_MOESM11_ESM.csv]

		Experiment#1- KO-1,KO-2,WT and BLAJ
	f.value	p.value	#NAME?	FDR	Fisher's LSD
Acsl1	24.846	1.96E-05	4.7084	0.00029353	40AKO-2 - 40AKO-1; WT - 40AKO-1; 40AKO-2 - BLAJ; WT - BLAJ
Pdk1	12.589	0.00051331	3.2896	0.0038498	40AKO-2 - 40AKO-1; WT - 40AKO-1; WT - 40AKO-2; WT - BLAJ
Plin3	7.3662	0.0046533	2.3322	0.013592	40AKO-2 - 40AKO-1; 40AKO-1 - BLAJ; 40AKO-2 - BLAJ; 40AKO-2 - WT
Fabp9	7.2044	0.0050553	2.2963	0.013592	WT - 40AKO-1; WT - 40AKO-2; WT - BLAJ
Fasn	7.0411	0.0055027	2.2594	0.013592	WT - 40AKO-1; WT - 40AKO-2; WT - BLAJ
Lpin1	7.0134	0.0055831	2.2531	0.013592	40AKO-1 - BLAJ; 40AKO-2 - BLAJ; WT - BLAJ
Plin1	6.7724	0.0063431	2.1977	0.013592	WT - 40AKO-1; WT - 40AKO-2; WT - BLAJ
Mgll	6.3873	0.0078226	2.1066	0.014667	WT - 40AKO-1; 40AKO-2 - BLAJ; WT - BLAJ
Agpat3	5.2993	0.014746	1.8313	0.024576	BLAJ - 40AKO-1; BLAJ - 40AKO-2
		Experiment#2- KO-2,KO-3,WT and BLAJ
	f.value	p.value	#NAME?	FDR	Fisher's LSD
Cd36	43.076	1.06E-06	5.9736	2.13E-05	40AKO-3 - 40AKO-2; 40AKO-2 - BLAJ; WT - 40AKO-2; 40AKO-3 - BLAJ; WT - 40AKO-3; WT - BLAJ
Acsl1	21.264	4.29E-05	4.3671	0.00042941	40AKO-2 - BLAJ; WT - 40AKO-2; 40AKO-3 - BLAJ; WT - 40AKO-3; WT - BLAJ
Lpin1	14.282	0.00028995	3.5377	0.001933	WT - 40AKO-2; WT - 40AKO-3; WT - BLAJ
Fabp9	10.139	0.001308	2.8834	0.0051269	WT - 40AKO-2; WT - 40AKO-3; WT - BLAJ
Plin1	9.9219	0.0014319	2.8441	0.0051269	WT - 40AKO-2; WT - 40AKO-3; WT - BLAJ
Pdk2	9.7523	0.0015381	2.813	0.0051269	40AKO-2 - BLAJ; 40AKO-3 - BLAJ; WT - BLAJ
Gpam	7.7922	0.0037606	2.4247	0.010745	40AKO-3 - 40AKO-2; 40AKO-3 - BLAJ; 40AKO-3 - WT
Fabp3	7.0365	0.0055158	2.2584	0.012723	40AKO-2 - BLAJ; 40AKO-3 - BLAJ; WT - BLAJ
Pdk1	6.9655	0.0057253	2.2422	0.012723	40AKO-3 - 40AKO-2; 40AKO-3 - BLAJ; WT - BLAJ
Lpl	6.0874	0.0092569	2.0335	0.018514	40AKO-2 - BLAJ; 40AKO-2 - WT; 40AKO-3 - BLAJ; 40AKO-3 - WT
Fabp5	5.9171	0.010207	1.9911	0.018558	BLAJ - 40AKO-2; WT - 40AKO-2; BLAJ - 40AKO-3; WT - 40AKO-3
Apoe	5.6008	0.012289	1.9105	0.020482	BLAJ - 40AKO-2; BLAJ - 40AKO-3; BLAJ - WT
Fasn	5.2201	0.015483	1.8101	0.02382	WT - 40AKO-2; WT - 40AKO-3; WT - BLAJ
Acly	4.8713	0.019283	1.7148	0.027547	WT - 40AKO-2; WT - 40AKO-3; WT - BLAJ
