# Supplementary material for: Minimal expression of dysferlin prevents development of dysferlinopathy in dysferlin exon 40a knockout mice
Source: Acta Neuropathol Commun. 2023 Jan 18;11:15. doi: 10.1186/s40478-022-01473-x (PMC9847081; doi:10.1186/s40478-022-01473-x)
Supplement: Supplementary file 12 — Additional file 12. Table 5. Contractile and Structural proteins_anova_posthoc. [file 40478_2022_1473_MOESM12_ESM.csv]

		Experiment #1-KO-1,KO-2,WT and BLAJ
	f.value	p.value	#NAME?	FDR	Fisher's LSD
Dysf	549.99	4.14E-13	12.383	8.29E-12	40AKO-2 - 40AKO-1; 40AKO-1 - BLAJ; WT - 40AKO-1; 40AKO-2 - BLAJ; WT - 40AKO-2; WT - BLAJ
Myl4	18.213	9.20E-05	4.0364	0.00091955	BLAJ - 40AKO-1; BLAJ - 40AKO-2; BLAJ - WT
Myh9	15.584	0.00019335	3.7136	0.001289	BLAJ - 40AKO-1; BLAJ - 40AKO-2; BLAJ - WT
Myh8	12.797	0.00047703	3.3215	0.0023852	40AKO-1 - 40AKO-2; 40AKO-1 - BLAJ; WT - 40AKO-2; WT - BLAJ
Myh1	12.149	0.00060086	3.2212	0.0024034	40AKO-1 - 40AKO-2; 40AKO-1 - BLAJ; WT - 40AKO-2; WT - BLAJ
Myh14	9.5578	0.0016713	2.777	0.0055634	40AKO-2 - 40AKO-1; 40AKO-2 - BLAJ; 40AKO-2 - WT
Myh3	9.2069	0.0019472	2.7106	0.0055634	40AKO-1 - 40AKO-2; 40AKO-1 - BLAJ; WT - BLAJ
Myh13	5.5486	0.012678	1.897	0.029489	40AKO-1 - BLAJ; 40AKO-2 - BLAJ; WT - BLAJ
Mypn	5.3442	0.014346	1.8433	0.029489	40AKO-1 - BLAJ; 40AKO-2 - BLAJ; WT - BLAJ
Myl1	5.2687	0.015026	1.8232	0.029489	40AKO-1 - 40AKO-2; 40AKO-1 - BLAJ; WT - 40AKO-2
Des	5.1453	0.016219	1.79	0.029489	BLAJ - 40AKO-1; WT - 40AKO-1; BLAJ - 40AKO-2
Myl2	4.9274	0.018604	1.7304	0.031007	BLAJ - 40AKO-1; BLAJ - 40AKO-2; BLAJ - WT
		Experiment #2-KO-2,KO-3,WT and BLAJ
	f.value	p.value	#NAME?	FDR	Fisher's LSD
Dysf	1073	7.69E-15	14.114	1.84E-13	40AKO-3 - 40AKO-2; 40AKO-2 - BLAJ; WT - 40AKO-2; 40AKO-3 - BLAJ; 40AKO-3 - WT; WT - BLAJ
Myh13	26.455	1.42E-05	4.8483	0.00017017	40AKO-2 - BLAJ; 40AKO-2 - WT; 40AKO-3 - BLAJ; 40AKO-3 - WT
Myl4	16.742	0.00013781	3.8607	0.0011025	BLAJ - 40AKO-2; BLAJ - 40AKO-3; BLAJ - WT
Mybpc1	14.678	0.00025555	3.5925	0.0015333	40AKO-3 - 40AKO-2; 40AKO-2 - WT; 40AKO-3 - BLAJ; 40AKO-3 - WT
Myh3	8.4806	0.0027059	2.5677	0.012988	40AKO-2 - WT; 40AKO-3 - WT; BLAJ - WT
Myh11	6.2994	0.0082143	2.0854	0.032435	40AKO-2 - WT; 40AKO-3 - WT
Myh15	6.0493	0.0094601	2.0241	0.032435	40AKO-2 - 40AKO-3; 40AKO-2 - WT; BLAJ - 40AKO-3
Myh1	5.7289	0.011391	1.9434	0.034174	40AKO-3 - BLAJ; WT - BLAJ
Tnni2	5.3243	0.014522	1.838	0.038725	40AKO-2 - 40AKO-3; 40AKO-2 - BLAJ; 40AKO-2 - WT
Myl6	5.0825	0.016868	1.7729	0.040483	40AKO-2 - WT; 40AKO-3 - WT; BLAJ - WT
