# Supplementary material for: Minimal expression of dysferlin prevents development of dysferlinopathy in dysferlin exon 40a knockout mice
Source: Acta Neuropathol Commun. 2023 Jan 18;11:15. doi: 10.1186/s40478-022-01473-x (PMC9847081; doi:10.1186/s40478-022-01473-x)
Supplement: Supplementary file 13 — Additional file 13. Table 6. ECM proteins_anova_posthoc [file 40478_2022_1473_MOESM13_ESM.csv]

		Experiment #1-KO-1,KO-2,WT and BLAJ
	f.value	p.value	#NAME?	FDR	Fisher's LSD
Col15a1	18.766	7.95E-05	4.0996	0.0014213	BLAJ - 40AKO-1; BLAJ - 40AKO-2; BLAJ - WT
Vcl	16.455	0.00014962	3.825	0.0014213	BLAJ - 40AKO-1; BLAJ - 40AKO-2; BLAJ - WT
Col14a1	13.535	0.00037057	3.4311	0.002347	BLAJ - 40AKO-1; BLAJ - 40AKO-2; BLAJ - WT
Col3a1	7.2647	0.004901	2.3097	0.021411	40AKO-2 - 40AKO-1; BLAJ - 40AKO-1; BLAJ - WT
Col4a2	6.9959	0.0056345	2.2491	0.021411	40AKO-2 - 40AKO-1; BLAJ - 40AKO-1; 40AKO-2 - WT
Col6a3	5.7139	0.011492	1.9396	0.036391	40AKO-2 - 40AKO-1; BLAJ - 40AKO-1; 40AKO-2 - WT
Eln	5.1469	0.016203	1.7904	0.043979	40AKO-2 - 40AKO-1; 40AKO-2 - BLAJ; 40AKO-2 - WT
		Experiment #2-KO-2,KO-3,WT and BLAJ
	f.value	p.value	#NAME?	FDR	Fisher's LSD
Col4a2	45.206	8.16E-07	6.0882	1.31E-05	WT - 40AKO-2; WT - 40AKO-3; WT - BLAJ
Col15a1	17.385	0.00011507	3.9391	0.00092052	WT - 40AKO-2; WT - 40AKO-3; WT - BLAJ
Tnc	7.3728	0.0046377	2.3337	0.020807	40AKO-2 - WT; 40AKO-3 - WT; BLAJ - WT
Col12a1	7.1492	0.0052017	2.2839	0.020807	40AKO-2 - WT; 40AKO-3 - WT; BLAJ - WT
S100a4	5.4904	0.013129	1.8818	0.042013	BLAJ - 40AKO-2; BLAJ - 40AKO-3; BLAJ - WT
