# Supplementary material for: Minimal expression of dysferlin prevents development of dysferlinopathy in dysferlin exon 40a knockout mice
Source: Acta Neuropathol Commun. 2023 Jan 18;11:15. doi: 10.1186/s40478-022-01473-x (PMC9847081; doi:10.1186/s40478-022-01473-x)
Supplement: Supplementary file 14 — Additional file 14 Table 7 Mitochondrial and oxidative proteins_anova_posthoc. [file 40478_2022_1473_MOESM14_ESM.csv]

		Experiment #1-KO-1,KO-2,WT and BLAJ
	f.value	p.value	#NAME?	FDR	Fisher's LSD
Slc25a20	54.282	2.97E-07	6.5268	1.04E-05	40AKO-2 - 40AKO-1; 40AKO-1 - BLAJ; 40AKO-1 - WT; 40AKO-2 - BLAJ; 40AKO-2 - WT; WT - BLAJ
Acadm	40.609	1.46E-06	5.8343	2.56E-05	40AKO-1 - BLAJ; 40AKO-2 - BLAJ; WT - BLAJ
Atp5mk	34.656	3.44E-06	5.4639	4.01E-05	40AKO-2 - 40AKO-1; 40AKO-1 - BLAJ; 40AKO-2 - BLAJ; 40AKO-2 - WT; WT - BLAJ
Acads	19.518	6.56E-05	4.183	0.00057413	40AKO-1 - BLAJ; 40AKO-2 - BLAJ; WT - BLAJ
Mfn1	17.868	0.00010085	3.9963	0.00070593	40AKO-2 - 40AKO-1; 40AKO-1 - BLAJ; 40AKO-2 - BLAJ; 40AKO-2 - WT; WT - BLAJ
Acss2	14.364	0.00028237	3.5492	0.0016471	40AKO-2 - 40AKO-1; WT - 40AKO-1; 40AKO-2 - BLAJ; WT - 40AKO-2; WT - BLAJ
Cpt2	13.529	0.00037135	3.4302	0.0017966	40AKO-1 - BLAJ; 40AKO-2 - BLAJ; WT - BLAJ
Slc25a3	13.061	0.00043537	3.3611	0.0017966	40AKO-2 - 40AKO-1; 40AKO-2 - BLAJ; 40AKO-2 - WT
Atp1a1	12.88	0.00046345	3.334	0.0017966	40AKO-1 - 40AKO-2; BLAJ - 40AKO-1; BLAJ - 40AKO-2; WT - 40AKO-2; BLAJ - WT
Pdk1	12.589	0.00051331	3.2896	0.0017966	40AKO-2 - 40AKO-1; WT - 40AKO-1; WT - 40AKO-2; WT - BLAJ
Atp2b1	12	0.00063455	3.1975	0.002019	40AKO-1 - BLAJ; 40AKO-1 - WT; 40AKO-2 - BLAJ; 40AKO-2 - WT; WT - BLAJ
Cox4i1	9.1008	0.0020408	2.6902	0.0059525	BLAJ - 40AKO-1; BLAJ - 40AKO-2; BLAJ - WT
Ogdh	8.7063	0.0024381	2.6129	0.0065642	40AKO-2 - 40AKO-1; 40AKO-1 - BLAJ; 40AKO-2 - BLAJ; 40AKO-2 - WT; WT - BLAJ
Aco2	8.4775	0.0027098	2.5671	0.0067744	40AKO-1 - BLAJ; 40AKO-2 - BLAJ; WT - BLAJ
Atp5mf	8.0649	0.0032939	2.4823	0.0076857	40AKO-1 - BLAJ; 40AKO-2 - BLAJ; 40AKO-2 - WT; WT - BLAJ
Sdha	7.7385	0.0038615	2.4132	0.008447	40AKO-2 - 40AKO-1; WT - 40AKO-1; 40AKO-2 - BLAJ; WT - BLAJ
Ndufs1	7.5767	0.0041846	2.3783	0.0086153	40AKO-1 - 40AKO-2; 40AKO-1 - BLAJ; WT - 40AKO-2; WT - BLAJ
Fh	7.3859	0.004607	2.3366	0.008958	40AKO-2 - 40AKO-1; WT - 40AKO-1; 40AKO-2 - BLAJ; WT - BLAJ
Mdh2	5.8938	0.010345	1.9853	0.019057	BLAJ - 40AKO-1; WT - 40AKO-1
Suclg1	5.6893	0.01166	1.9333	0.020405	BLAJ - 40AKO-1; WT - 40AKO-1; BLAJ - 40AKO-2; WT - 40AKO-2
Idh2	5.1057	0.016625	1.7792	0.027708	40AKO-1 - BLAJ; 40AKO-2 - BLAJ; WT - BLAJ
Cyc1	4.7916	0.020297	1.6926	0.031075	40AKO-2 - 40AKO-1; 40AKO-2 - BLAJ
Atp1b2	4.7822	0.020421	1.6899	0.031075	40AKO-1 - 40AKO-2; BLAJ - 40AKO-2; WT - 40AKO-2
Acadl	4.1896	0.030319	1.5183	0.044215	40AKO-2 - 40AKO-1; 40AKO-2 - BLAJ; 40AKO-2 - WT
		Experiment #2-KO-2,KO-3,WT and BLAJ
	f.value	p.value	#NAME?	FDR	Fisher's LSD
Mdh2	30.164	7.17E-06	5.1448	0.00025027	WT - 40AKO-2; WT - 40AKO-3; WT - BLAJ
Suclg1	26.057	1.53E-05	4.8144	0.00025027	40AKO-2 - BLAJ; WT - 40AKO-2; 40AKO-3 - BLAJ; WT - 40AKO-3; WT - BLAJ
Ogdh	22.726	3.08E-05	4.5118	0.00025027	40AKO-2 - BLAJ; WT - 40AKO-2; 40AKO-3 - BLAJ; WT - 40AKO-3; WT - BLAJ
Idh2	21.61	3.96E-05	4.4021	0.00025027	40AKO-2 - BLAJ; 40AKO-3 - BLAJ; WT - BLAJ
Cpt1a	20.793	4.80E-05	4.3188	0.00025027	40AKO-2 - BLAJ; WT - 40AKO-2; 40AKO-3 - BLAJ; WT - 40AKO-3; WT - BLAJ
Aco2	20.67	4.94E-05	4.3059	0.00025027	40AKO-2 - BLAJ; WT - 40AKO-2; 40AKO-3 - BLAJ; WT - 40AKO-3; WT - BLAJ
Acadm	20.652	4.97E-05	4.304	0.00025027	40AKO-2 - BLAJ; 40AKO-3 - BLAJ; WT - BLAJ
Sdha	20.184	5.56E-05	4.2548	0.00025027	40AKO-2 - BLAJ; WT - 40AKO-2; 40AKO-3 - BLAJ; WT - BLAJ
Cs	19.564	6.49E-05	4.188	0.00025945	40AKO-2 - BLAJ; WT - 40AKO-2; 40AKO-3 - BLAJ; WT - 40AKO-3; WT - BLAJ
Acss1	18.086	9.51E-05	4.0217	0.00034243	40AKO-2 - BLAJ; 40AKO-3 - BLAJ; WT - BLAJ
Acadl	16.42	0.00015112	3.8207	0.00049456	40AKO-2 - BLAJ; 40AKO-3 - BLAJ; WT - 40AKO-3; WT - BLAJ
Cpt2	15.828	0.00017973	3.7454	0.00049871	40AKO-2 - BLAJ; 40AKO-3 - BLAJ; WT - BLAJ
Slc25a20	15.822	0.00018009	3.7445	0.00049871	40AKO-2 - BLAJ; 40AKO-3 - BLAJ; WT - BLAJ
Tfam	15.517	0.00019733	3.7048	0.00050743	40AKO-2 - 40AKO-3; 40AKO-2 - BLAJ; 40AKO-2 - WT; 40AKO-3 - BLAJ; WT - BLAJ
Atp2b1	13.741	0.00034601	3.4609	0.00080072	40AKO-2 - WT; 40AKO-3 - WT; BLAJ - WT
Atp5f1c	13.656	0.00035587	3.4487	0.00080072	40AKO-2 - BLAJ; 40AKO-3 - BLAJ; WT - BLAJ
Atp2a3	12.927	0.00045592	3.3411	0.00096547	40AKO-2 - BLAJ; 40AKO-3 - BLAJ; WT - 40AKO-3; WT - BLAJ
Atp5f1e	12.193	0.00059134	3.2282	0.0011827	40AKO-2 - BLAJ; WT - 40AKO-2; WT - 40AKO-3; WT - BLAJ
Fh	11.483	0.00076906	3.114	0.0014572	40AKO-2 - BLAJ; 40AKO-3 - BLAJ; WT - BLAJ
Ndufs1	11.148	0.00087424	3.0584	0.0015736	40AKO-2 - BLAJ; WT - 40AKO-2; 40AKO-3 - BLAJ; WT - BLAJ
Acads	10.208	0.0012717	2.8956	0.0021801	40AKO-2 - BLAJ; 40AKO-3 - BLAJ; WT - BLAJ
Cyc1	9.8912	0.0014505	2.8385	0.0023735	40AKO-2 - BLAJ; 40AKO-3 - BLAJ; WT - BLAJ
Pdk2	9.7523	0.0015381	2.813	0.0024074	40AKO-2 - BLAJ; 40AKO-3 - BLAJ; WT - BLAJ
Cox4i1	8.764	0.0023748	2.6244	0.0035622	40AKO-2 - BLAJ; 40AKO-3 - BLAJ; WT - BLAJ
Atp5mf	7.3068	0.0047964	2.3191	0.0069068	WT - 40AKO-2; 40AKO-3 - BLAJ; WT - 40AKO-3; WT - BLAJ
Pdk1	6.9655	0.0057253	2.2422	0.0079274	40AKO-3 - 40AKO-2; 40AKO-3 - BLAJ; WT - BLAJ
Slc25a3	6.7293	0.0064914	2.1877	0.0086552	40AKO-2 - BLAJ; 40AKO-3 - BLAJ; WT - BLAJ
Atp5mk	5.7192	0.011456	1.9409	0.01473	40AKO-2 - BLAJ; 40AKO-3 - BLAJ; WT - BLAJ
Atp1b1	4.5217	0.024222	1.6158	0.030069	WT - 40AKO-2; 40AKO-3 - BLAJ; WT - BLAJ
Mfn1	3.9345	0.036226	1.441	0.043471	40AKO-2 - BLAJ; 40AKO-3 - BLAJ; WT - BLAJ
